# Supplementary material for: Unlocking preservation bias in the amber insect fossil record through experimental decay
Source: PLoS One. 2018 Apr 5;13(4):e0195482. doi: 10.1371/journal.pone.0195482 (PMC5886561; doi:10.1371/journal.pone.0195482)
Supplement: S1 Table — Compounds in bold are only present in one of the two resins. The compounds are ordered based on the difference in % area between the two resins; the first rows are more concentrated in P. sylvestris resin, and the bottom rows are more concentrated in W. nobilis resin. (XLSX) [file pone.0195482.s007.xlsx]

## Sheet: Sheet1
Compound name	Retention index	Retention time	Pinus sylvestris		Wollemia nobilis		Difference (Pinus-Wollemia) in % area
			Area	% Area	Area	% Area
3-Carene	1001.2	11.7537	10519460019	0.177436	101899560	0.00251834	0.1749
(+)-Cyclosativene	1401.9	17.7872	5278796560	0.0890397	439421164	0.0108598	0.0781
alpha- Terpinolen	1074.5	12.9763	4203331669	0.0708994	0	0	0.0709
1,3,5-Cycloheptatriene, 3,7,7-trimethyl-	956	10.752	3284301381	0.0553977	0	0	0.0554
Sandaracopimaral	2187.5	25.9256	3215789581	0.0542421	146434571	0.00361898	0.0506
Sandaracopimaradien	1964	23.8523	2285762345	0.0385549	254922846	0.00630015	0.0323
Cembrene isomer	1921.1	23.4479	2663278605	0.0449227	771761117	0.0190733	0.0258
RI=1867.3, 23.0555 min TEST67	1867.5	23.0575	2167943250	0.0365676	536278078	0.0132536	0.0233
p-Cymene	1009	11.8632	1676141185	0.0282722	255424980	0.00631256	0.022
beta-Myrcene	975.8	11.1622	843188272	0.0142224	0	0	0.0142
Beta-Copaene	1418.9	18.0069	1341637303	0.02263	444858034	0.0109942	0.0116
Carvacrol methyl ether	1215.5	15.2166	669756473	0.0112971	0	0	0.0113
alpha-Copaene	1364.7	17.2933	1480667079	0.024975	826369976	0.0204229	0.0046
Toluene	745.4	5.5766	160565624	0.00270833	1643972	4.06291e-05	0.0027
Caryophyllene	1478.3	18.7405	141172006	0.00238121	0	0	0.0024
Cymenol isomer	1278.7	16.1213	134079239	0.00226157	0	0	0.0023
Abieta-7,13-diene	2080.5	25.1026	84613770	0.00142722	0	0	0.0014
Sesquisabinene	1458.3	18.4915	70204230	0.00118416	0	0	0.0012
(-)-Cembrene A	2003.6	24.3809	75471052	0.001273	19987878	0.00049398	0.0008
alpha-Thujene	911.2	9.83	160708590	0.00271074	80560704	0.00199097	0.0007
Epimanool	2097.7	25.2621	43187449	0.000728461	0	0	0.0007
Carvacrol	1284.6	16.206	40426833	0.000681897	0	0	0.0007
Biformene	1963.8	23.6653	398546276	0.00672245	249542081	0.00616717	0.0005
5,5-Dimethyl-1-vinylbicyclo[2.1.1]hexane	901.6	9.6253	1058994	1.78625e-05	0	0	0
Acetone	602.3	2.0616	102137519	0.0017228	71119986	0.00175766	-0.0001
(-)-Limonene	1034.3	12.256	3528834	5.95224e-05	13068962	0.000322986	-0.0002
3-Buten-2-ol, 2-methyl-	628.2	2.7251	0	0	6099403	0.00015074	-0.0002
Carveol	1203.4	15.0432	278234559	0.0046931	200036242	0.00494369	-0.0002
(E)-Sesquisabinene hydrate	1598.3	20.1686	416792808	0.00703022	303167258	0.00749246	-0.0005
6-Isopropenyl-4,8a-dimethyl-1,2,3,5,6,7,8,8a-octahydro-naphthalen-2-ol	1678.4	21.0702	0	0	49370975	0.00122015	-0.0012
Beta-Elemene	1478.3	18.7405	113641579	0.00191684	139115983	0.00343811	-0.0015
Thujone bad spectrum	1100.5	13.4304	6633866	0.000111896	74806254	0.00184876	-0.0017
Humulene	1445	18.3249	0	0	79486190	0.00196442	-0.002
Alpha-Cadinene	1525.4	19.3122	0	0	84683793	0.00209287	-0.0021
RI=1634.6, 20.5803 min TEST50	1634.6	20.7189	82969224	0.00139948	177887971	0.00439632	-0.003
Salvial-4(14)-en-1-one	1587.1	20.0373	261910399	0.00441776	306103303	0.00756503	-0.0032
(-)-Terpinen-4-ol	1163.2	14.4184	0	0	143299083	0.00354149	-0.0035
RI=1573.4, 19.8794 min TEST51	1543.4	19.5176	102533525	0.00172948	271849580	0.00671848	-0.005
Humulene-1,2-epoxide	1602.9	20.2264	0	0	220851706	0.00545812	-0.0055
Linalyl acetate	1269.5	15.989	36656370	0.000618299	452741944	0.011189	-0.0106
Caryophyllene oxide	1577.5	19.9281	0	0	507368575	0.0125391	-0.0125
2,4(10)-Thujadiene	940.5	10.4034	325969883	0.00549827	754925958	0.0186572	-0.0132
Cadina-1(10),4-diene	1510.1	19.1296	772582778	0.0130315	1195684278	0.0295501	-0.0166
Pinene isomer	964.2	10.8792	676929395	0.0114181	1353495292	0.0334502	-0.0221
Carvone	1229.6	15.4125	86560021	0.00146005	1260381949	0.031149	-0.0296
trans-Verbenol	1132.3	13.9232	1927318385	0.0325089	2534162170	0.0626292	-0.0301
Gamma-Cadinene	1503.5	19.0531	444223490	0.00749291	1812885690	0.0448036	-0.0373
Levoverbenone	1196.8	14.9415	981827196	0.0165609	2226803825	0.0550331	-0.0384
Camphene	936.1	10.2847	427477114	0.00721044	1918545391	0.0474149	-0.0402
Gamma-Muurolene	1466	18.5749	1223559906	0.0206383	3140274624	0.0776086	-0.057
Sabinene	961.5	10.8133	1458357487	0.0245987	5281516092	0.130527	-0.1059
alpha-Pinene	928.2	10.0722	8530348943	0.143885	11754118012	0.290491	-0.1466
