# Supplementary material for: Unlocking preservation bias in the amber insect fossil record through experimental decay
Source: PLoS One. 2018 Apr 5;13(4):e0195482. doi: 10.1371/journal.pone.0195482 (PMC5886561; doi:10.1371/journal.pone.0195482)
Supplement: S2 Table — Chemical description of the 23 compounds that differ between P. sylvestris and W. nobilis resin. (XLSX) [file pone.0195482.s008.xlsx]

## Sheet: table key compounds
Group	Name	Label	RI	Molecular Formula	MW	Characteristic mass fragments	Structure
Found only in P. sylvestris resin, not in W. nobilis resin	α- Terpinolene	1	1074.9	C10H16	136	93 (100), 91 (77.5), 121 (70.6), 136 (53.5), 79 (47.9)
	1,3,5-Cycloheptatriene, 3,7,7-trimethyl-	2	956.1	C10H14	134	119 (100), 91 (53.9), 117 (14.3), 134 (12.3)
	β-Myrcene	3	992.7	C10H16	136	93 (100), 69 (63.6), 91 (26.7), 79 (17.3), 136 (0.30)
	Carvacrol methyl ether	4	1237	C11H16O	164	149 (100), 91 (28), 164 (26.9), 119 (16.7), 117 (13.5)
	Caryophyllene	5	1478.3	C15H26	204	133 (100), 93 (96.7), 91 (93.3), 79 (67.9), 105 (64.5), 204 (4.9)
	Cymenol isomer	6	1295.2	C10H14O	150	135 (100), 79 (50.6), 107 (47.2), 91 (40), 150 (39.8)
	Abieta-7,13-diene	7	2116.4	C20H32	272	105 (100), 229 (76.9), 136 (69.4), 91 (61.5), 81 (59.8), 133 (57.8)
	Sesquisabinene	8	1476.2	C15H24	204	69 (100), 93 (67.1), 91 (61.3), 120 (40.6), 204 (5.6)
	13-Epimanool	10	2084.8	C20H34O	290	81 (100), 95 (936.), 137 (69.3), 93 (65.5), 69 (53.8), 55 (51.8)
	Carvacrol	11	1306.9	C10H14O	150	135 (100), 150 (32), 91 (20.5), 107 (15.8)
	5,5-Dimethyl-1-vinylbicyclo[2.1.1]hexane	12	920.2	C10H16	136	93 (100), 91 (38.9), 67 (37.7), 77 (27.2), 69 (24)
Found at higher concentrations in P. sylvestris than W. nobilis resin	3-Carene	13	1005.2	C10H16	136	93 (100), 91 (59.2), 79 (37.9), 77 (37.6), 136 (14)
	(+)-Cyclosativene	14	1382.5	C15H24	204	105 (100), 161 (67.8), 91 (66.1), 119 (57.8), 94 (49.3)
	Sandaracopimaral	15	2206.7	C20H30O	286	91 (100), 123 (95.1), 79 (76.7), 107 (75.6), 81 (75.3), 286 (18.1)
	3-Buten-2-ol, 2-methyl-	16	628.2	C5H10O	86	71 (100), 59 (26.3), 58 (7.6), 69 (5.3)
Found only in W. nobilis resin, not in P. sylvestris resin	6-Isopropenyl-4,8a-dimethyl-1,2,3,5,6,7,8,8a-octahydro-naphthalen-2-ol	17	1713.6	C15H24O	220	159 (100), 220 (52), 91 (48), 105 (45.4)
	α-Humulene	18	1445	C15H24	204	93 (100), 80 (32.3), 121 (26.8), 91 (23.7), 204 (5)
	α-Cadinene	19	1524.5	C15H24	204	105 (100), 161 (34.4), 91 (30), 81 (25.9), 204 (10)
	(-)-Terpinen-4-ol	20	1183.6	C10H18O	154	71 (100), 93 (56.3), 111 (40.8), 55 (22.4), 154 (9.3)
	Humulene-1,2-epoxide	21	1638.1	C15H24O	220	96 (100), 67 (99.1), 109 (96.7), 138 (69.1), 95 (46.3), 220 (1.6)
	Caryophyllene oxide	22	1577.5	C15H24O	220	79 (100), 93 (89.8), 91 (82.1), 67 (54.4), 69 (51.4), 81 (50.5)
	γ-Muurolene	23	1462.3	C15H24	204	161 (100), 105 (91.5), 91 (79.6), 119 (56.6), 79 (49.6), 204 (18)
Found at higher concentrations in W. nobilis than P. sylvestris resin	Sabinene	24	975.9	C10H16	136	93 (100), 91 (62.5), 77 (53.5), 79 (37.4), 136 (10.9)
	α-Pinene	25	935.8	C10H16	136	93 (100), 91 (58.5), 92 (41.5), 77 (36.5), 79 (30.3), 136 (6.8)
