# Supplementary material for: Unlocking preservation bias in the amber insect fossil record through experimental decay
Source: PLoS One. 2018 Apr 5;13(4):e0195482. doi: 10.1371/journal.pone.0195482 (PMC5886561; doi:10.1371/journal.pone.0195482)
Supplement: S3 Table — Relative abundance of microbial taxa identified by treatment group and mock community, in order of abundance. (XLSX) [file pone.0195482.s009.xlsx]

## Sheet: Sheet1
Genus	Scaled abundance
	Wild type	Antibiotic treatment group	Mock community
Wolbachia	0.960283	0.977287	0
Lactobacillus	0.0277412	0.0159976	0.0163783
Acetobacter	0.00853483	0.0061881	0.0100632
Streptococcus	0.000966799	0.000167491	0.455409
Other	0.000824684	7.0165e-05	0.152231
Other	0.000441392	9.27988e-05	0.0817374
Curvibacter	0.000204395	3.62142e-05	0.000872824
Staphylococcus	0.000179315	2.48972e-05	0.0390717
Kingella	0.00011411	4.52677e-06	0
Propionibacterium	9.98983e-05	2.48972e-05	0.00164296
Pelomonas	7.35653e-05	2.03705e-05	0.0113981
Friedmanniella	6.01898e-05	4.52677e-06	0.00102685
Ralstonia	4.97402e-05	1.35803e-05	0.0066232
Paracoccus	4.43064e-05	2.26339e-06	0.000770139
Brachybacterium	3.17668e-05	1.13169e-05	0.000872824
Veillonella	3.09309e-05	6.79016e-06	0.0132977
Corynebacterium	3.05129e-05	1.13169e-05	0.00765005
Modestobacter	2.54971e-05	0	0
Acinetobacter	2.17352e-05	0	0.0362479
Hyphomicrobium	2.17352e-05	0	0
Eikenella	2.13172e-05	2.26339e-06	0
Blautia	1.88093e-05	0	0.000256713
Methylobacterium	1.88093e-05	0	0.00415875
Exiguobacterium	1.63014e-05	0	0
Rubellimicrobium	1.54654e-05	0	0
Megasphaera	1.46295e-05	0	0
Bacillus	1.42115e-05	2.26339e-06	0.00133491
Burkholderia	1.42115e-05	0	0.0120142
Sphingomonas	1.42115e-05	6.79016e-06	0.00467218
Lactococcus	1.33755e-05	0	0.00164296
Pedomicrobium	1.04496e-05	2.26339e-06	0
Actinomyces	8.35969e-06	0	0.00682857
Anaerococcus	8.35969e-06	6.79016e-06	0.00215639
Neisseria	7.52372e-06	0	0.0139652
Faecalibacterium	7.10574e-06	6.79016e-06	0
Turicibacter	2.92589e-06	0	0.0142219
Janibacter	2.50791e-06	2.26339e-06	0.000359398
Curtobacterium	2.08992e-06	0	0.00333727
Stenotrophomonas	2.08992e-06	0	0.000564769
Kocuria	1.67194e-06	2.26339e-06	0.00246445
Micrococcus	1.67194e-06	0	0.00765005
Hymenobacter	1.25395e-06	0	0.00595574
Rothia	1.25395e-06	2.26339e-06	0.00775273
[Ruminococcus]	8.35969e-07	0	0.00605843
Fusobacterium	4.17985e-07	0	0.00159162
Megamonas	4.17985e-07	0	0.00775273
[Prevotella]	0	0	0.000513426
Anaerotruncus	0	0	0.00020537
Brevibacterium	0	2.26339e-06	0.00231042
Brevundimonas	0	0	0.00308056
Bulleidia	0	0	0.00236176
Campylobacter	0	0	0.000154028
Catenibacterium	0	0	0.0010782
Comamonas	0	0	0.000462083
Demequina	0	0	0.00359398
Devosia	0	0	0.000102685
Dialister	0	0	0.00585306
Gemmatimonas	0	0	0.000462083
Jeotgalicoccus	0	0	0.000924167
Leptotrichia	0	0	0.00210505
Listeria	0	0	0.00143759
Luteimonas	0	0	0.0138112
Lysinibacillus	0	0	0.000154028
Macrococcus	0	0	0.000462083
Mesoplasma	0	0	0.00395338
Methylibium	0	0	0.000410741
Microbacterium	0	0	0.00138625
Oscillospira	0	0	0.000154028
Parvimonas	0	0	0.000359398
Phascolarctobacterium	0	0	0.00266982
Phyllobacterium	0	0	0.00020537
Porphyromonas	0	0	0.00220773
Prevotella	0	0	0.000924167
Pseudomonas	0	0	0.00159162
Pseudonocardia	0	0	0.00020537
Psychrobacter	0	0	0.000616111
Rhodococcus	0	0	0.000359398
Ruminococcus	0	0	0.0027725
Sphingobacterium	0	0	0.00308056
