# Supplementary material for: Unlocking preservation bias in the amber insect fossil record through experimental decay
Source: PLoS One. 2018 Apr 5;13(4):e0195482. doi: 10.1371/journal.pone.0195482 (PMC5886561; doi:10.1371/journal.pone.0195482)
Supplement: S5 Table — This details the presence/absence of various features in each body part, for each fly. ‘?’ indicates that the feature cannot be resolved, typically because the window of the scan does not encompass the entire fly. (XLSX) [file pone.0195482.s011.xlsx]

## Sheet: Sheet1
Experiment				Head				Thorax				Legs				Abdomen
Gut biota variable state	Dehydration variable state	Replicate	Time	Bubbles	Cuticle	Soft tissue	Shrinkage between fly and resin	Bubbles	Cuticle	Soft tissue	Shrinkage between fly and resin	Bubbles	Cuticle	Soft tissue	Shrinkage between fly and resin	Bubbles	Cuticle	Soft tissue	Ruptures	Shrinkage between fly and resin
Wild type	Not dehydrated	Fly 1	2 weeks	0	1	1	0	0	1	1	0	0	1	1	0	0	1	1	1	0
		Fly 2	2 weeks	0	1	1	0	0	1	1	0	0	1	1	0	0	1	1	1	0
		Fly 3	2 weeks	0	1	1	0	0	1	1	0	0	1	1	0	0	1	1	1	0
		Fly 4	2 weeks	0	1	1	0	0	1	1	0	0	1	1	0	0	1	1	1	0
		Fly 5	2 weeks	0	1	1	0	0	1	1	0	0	1	1	0	0	1	1	1	0
	Dehydrated while partially entrapped in resin, but before entombment	Fly1	2 weeks	0	1	1	0	0	1	1	0	0	1	1	0	0	1	1	0	0
		Fly2	2 weeks	0	1	1	0	0	1	1	0	0	1	1	0	0	1	1	1	0
		Fly3	2 weeks	1	1	1	0	1	1	1	0	1	1	1	0	1	1	1	1	0
		Fly4	2 weeks	1	1	1	0	1	1	1	0	1	1	1	0	1	1	1	1	0
		Fly5	2 weeks	1	1	1	0	1	1	1	0	1	1	1	0	?	?	?	?	?
		Fly6	2 weeks	1	1	1	0	1	1	1	0	1	1	1	0	?	?	?	?	?
		Fly7	2 weeks	?	?	?	?	1	1	1	0	1	1	1	0	1	1	1	1	0
	Dehydrated before entrapment in resin	Fly1	2 weeks	1	1	1	0	1	1	1	0	1	1	1	0	1	1	1	1	0
		Fly2	2 weeks	1	1	1	0	1	1	1	0	1	1	1	0	1	1	1	1	0
		Fly3	2 weeks	1	1	1	0	1	1	1	0	1	1	1	0	1	1	1	1	0
		Fly4	2 weeks	1	1	1	0	1	1	1	0	1	1	1	0	1	1	1	1	0
		Fly5	2 weeks	1	1	1	0	1	1	1	0	1	1	1	0	1	1	1	1	0
		Fly6	2 weeks	1	1	1	0	1	1	1	0	1	1	1	0	1	1	1	1	0
		Fly7	2 weeks	1	1	1	0	1	1	1	0	1	1	1	0	1	1	1	1	0
		Fly8	2 weeks	1	1	1	0	1	1	1	0	1	1	1	0	1	1	1	1	0
		Fly9	2 weeks	1	1	1	0	1	1	1	0	1	1	1	0	1	1	1	1	0
		Fly10	2 weeks	1	1	1	0	1	1	1	0	1	1	1	0	1	1	1	1	0
		Fly11	2 weeks	1	1	1	0	1	1	1	0	1	1	1	0	1	1	1	1	0
Treated with antibiotics	Not dehydrated	Fly1	2 weeks	0	1	1	0	0	1	1	0	0	1	1	0	?	?	?	?	?
		Fly2	2 weeks	0	1	1	0	0	1	1	0	0	1	1	0	0	1	1	0	0
		Fly3	2 weeks	0	1	1	0	0	1	1	0	0	1	1	0	0	1	1	0	0
		Fly4	2 weeks	0	1	1	0	0	1	1	0	0	1	1	0	0	1	1	1	0
		Fly5	2 weeks	0	1	1	0	0	1	1	0	0	1	1	0	0	1	1	0	0
		Fly6	2 weeks	0	1	1	0	0	1	1	0	0	1	1	0	0	1	1	0	0
		Fly7	2 weeks	0	1	1	0	1	1	1	0	0	1	1	0	0	1	1	1	0
		Fly8	2 weeks	0	1	1	0	0	1	1	0	0	1	1	0	0	1	1	0	0
		Fly9	2 weeks	0	1	1	0	0	1	1	0	0	1	1	0	0	1	1	1	0
	Dehydrated while partially entrapped in resin, but before entombment	Fly1	2 weeks	0	1	1	0	0	1	1	0	0	1	1	0	0	1	1	1?	0
		Fly2	2 weeks	0	1	1	0	0	1	1	0	0	1	1	0	0	1	1	1	0
		Fly3	2 weeks	0	1	1	0	0	1	1	0	0	1	1	0	0	1	1	0	0
		Fly4	2 weeks	0	1	1	0	1	1	1	0	0	1	1	0	?	?	?	?	?
		Fly5	2 weeks	0	1	1	0	0	1	1	0	0	1	1	0	0	1	1	1	0
		Fly6	2 weeks	0	1	1	0	1	1	1	0	0	1	1	0	0	1	1	1	0
		Fly7	2 weeks	0	1	1	0	0	1	1	0	0	1	1	0	0	1	1	0	0
		Fly8	2 weeks	0	1	1	0	1	1	1	0	0	1	1	0	?	?	?	?	?
	Dehydrated before entrapment in resin	Fly 1	2 weeks	0	1	1	0	1	1	1	0	1	1	1	0	1	1	1	1	0
		Fly 2	2 weeks	?	?	?	?	1	1	1	0	1	1	1	0	0	1	1	0	0
		Fly 3	2 weeks	0	1	1	0	1	1	1	0	1	1	1	0	1	1	1	0	0
		Fly 4	2 weeks	1	1	1	0	1	1	1	0	1	1	1	0	1	1	1	1	0
		Fly 5	2 weeks	1	1	1	0	1	1	1	0	?	?	?	?	0	1	1	?	?
		Fly 6	2 weeks	0	1	1	0	1	1	1	0	0	1	1	0	1	1	1	1	0
		Fly 7	2 weeks	1	1	1	0	1	1	1	0	1	1	1	0	1	1	1	1	0
		Fly 8	2 weeks	1	1	1	0	1	1	1	0	1	1	1	0	1	1	1	0?	0
