# Supplementary material for: Unlocking preservation bias in the amber insect fossil record through experimental decay
Source: PLoS One. 2018 Apr 5;13(4):e0195482. doi: 10.1371/journal.pone.0195482 (PMC5886561; doi:10.1371/journal.pone.0195482)
Supplement: S6 Table — Only six of the 23 potentially important compounds have been studied for their antibacterial effects, and only on one species of the 44 identified bacteria genera from the fruit fly gut microbiotas. No research has been done on how these compounds would influence the fungi or the Wolbachia, both of which also are present in fruit fly guts; Wolbachia dominates the fruit fly microbiota. (XLSX) [file pone.0195482.s012.xlsx]

## Sheet: Sheet1
Resin		Compound	Inhibits
			Lactobacillus plantarum	43 Unstudied bacteria genera	Fungi	Wolbachia parasite
Pinus sylvestris	Found only in P. sylvestris resin	Carvacrol methyl ether	1	?	?	?
		Carvacrol	1
	Higher concentrations in P. sylvestris resin	3-Carene	0
	Only in, or higher concentrations in, P. sylvestris resin	10 unstudied compounds	?
Wollemia nobilis	Found only in W. nobilis resin	(-)-Terpinen-4-ol	1
	Higher concentrations in W. nobilis resin	Sabinene	0
		α-Pinene	0
	Only in, or higher concentrations in, W. nobilis resin	7 unstudied compounds	?
