# Supplementary material for: Unlocking preservation bias in the amber insect fossil record through experimental decay
Source: PLoS One. 2018 Apr 5;13(4):e0195482. doi: 10.1371/journal.pone.0195482 (PMC5886561; doi:10.1371/journal.pone.0195482)
Supplement: S7 Table — All essential oil samples were purified from plants using hydrodistillation, and then analysed with GC-MS. (XLSX) [file pone.0195482.s013.xlsx]

## Sheet: Sheet1
Compound name	3-Carene	alpha- Terpinolen	beta-Myrcene	Caryophyllene	Carvacrol	Humulene	(-)-Terpinen-4-ol	Caryophyllene oxide	Sabinene	alpha-Pinene	Inhibits L. plantarum activity	Method	Reference
Sage essential oil	0	1	1	0	1	1	1	1	1	1	1	Hydrodistillation and GC-MS	Baratta et al., 1998
Rosemary essential oil	1	1	1	0	1	0	1	1	1	1	1	Hydrodistillation and GC-MS	Baratta et al., 1998
Oregano essential oil	1	1	1	0	1	0	1	0	1	1	1	Hydrodistillation and GC-MS	Baratta et al., 1998
Laural essential oil	0	0	1	0	1	0	1	1	1	1	1	Hydrodistillation and GC-MS	Baratta et al., 1998
Coriander essential oil	0	1	1	0	0	0	1	0	1	1	1	Hydrodistillation and GC-MS	Baratta et al., 1998
Wild celery essential oil	0	0	0	1	0	1	0	0	0	0	0	Hydrodistillation and GC-MS	Mahmoudi et al., 2014
Thyme essential oil	0	1	1	1	1	0	1	1	0	1	1	Hydrodistillation and GC-MS	Bouzouita et al., 2003
Basil essential oil	0	1	1	1	0	1	1	0	1	1	1	Hydrodistillation and GC-MS	Bouzouita et al., 2003
Myrtle essential oil	1	1	1	1	0	1	1	1	0	1	0	Hydrodistillation and GC-MS	Bouzouita et al., 2003
Bay essential oil	1	0	0	1	0	1	1	0	1	1	0	Hydrodistillation and GC-MS	Bouzouita et al., 2003
Pinus sylvestris resin	1	1	1	1	1	0	0	0	1	1	?	SPME GC-MS	this paper
Wollemia nobilis resin	0	0	0	0	0	1	1	1	1	1	?	SPME GC-MS	this paper
