# Supplementary material for: Unlocking preservation bias in the amber insect fossil record through experimental decay
Source: PLoS One. 2018 Apr 5;13(4):e0195482. doi: 10.1371/journal.pone.0195482 (PMC5886561; doi:10.1371/journal.pone.0195482)
Supplement: S8 Table — (XLSX) [file pone.0195482.s014.xlsx]

## Sheet: gg_13_5_accessions
#gg_id	accession_type	accession
4	Genbank	AB019749.1
7	Genbank	AB019734.1
13	Genbank	AF068817.2
14	Genbank	AF068820.2
16	Genbank	AF056938.1
17	Genbank	AF051404.1
20	Genbank	AF025822.1
21	Genbank	AB019743.1
26	Genbank	M59128.1
37	Genbank	M36507.1
43	Genbank	AF005049.1
46	Genbank	M32222.1
49	Genbank	AF119139.1
50	Genbank	AJ133622.1
52	Genbank	AJ133624.1
54	Genbank	AB019736.1
57	Genbank	M59139.1
77	Genbank	U55233.1
79	Genbank	AF028688.1
86	Genbank	U55237.1
114	Genbank	AJ009959.1
115	Genbank	AB017514.1
122	Genbank	U55234.1
123	Genbank	U55235.1
125	Genbank	U55238.1
126	Genbank	U55239.1
127	Genbank	U55240.1
130	Genbank	AJ009958.1
133	Genbank	X99044.1
134	Genbank	AF028689.1
136	Genbank	X99045.1
138	Genbank	U41095.1
150	Genbank	U62533.1
177	Genbank	M59124.1
198	Genbank	M36508.1
203	Genbank	U81775.2
204	Genbank	AF093061.1
216	Genbank	X99048.1
219	Genbank	X68716.1
221	Genbank	X68715.1
222	Genbank	X68717.1
223	Genbank	X15364.1
225	Genbank	X99047.1
226	Genbank	X68714.1
227	Genbank	Z37156.1
233	Genbank	AB020530.1
234	Genbank	X68711.1
235	Genbank	X68719.1
236	Genbank	X99046.1
237	Genbank	AF119128.1
239	Genbank	X68720.1
240	Genbank	X68718.1
241	Genbank	X68712.1
245	Genbank	AF119124.1
248	Genbank	AF119140.1
249	Genbank	AB019754.1
251	Genbank	X68713.1
252	Genbank	M59143.1
260	Genbank	U76631.1
267	Genbank	Y16382.1
269	Genbank	AF050617.1
295	Genbank	AF028693.1
297	Genbank	AJ133793.1
298	Genbank	AB008853.1
299	Genbank	AF033672.1
304	Genbank	M59129.1
305	Genbank	AB019757.1
328	Genbank	Y16428.1
329	Genbank	Y16429.1
336	Genbank	M60880.1
343	Genbank	AJ133792.1
361	Genbank	X98192.1
373	Genbank	AJ012095.1
374	Genbank	AF028691.1
380	Genbank	U81776.2
403	Genbank	AJ012742.1
418	Genbank	U20154.1
426	Genbank	X65537.1
428	Genbank	AB019737.1
429	Genbank	AB019738.1
431	Genbank	AF120163.1
436	Genbank	U20152.1
439	Genbank	X69874.1
472	Genbank	U89773.1
475	Genbank	AJ238648.1
476	Genbank	AF020341.1
490	Genbank	AJ012094.1
491	Genbank	AF028692.1
498	Genbank	U81777.2
514	Genbank	AJ002476.1
516	Genbank	AJ238002.1
524	Genbank	X16932.1
525	Genbank	X51423.1
526	Genbank	AF119123.1
532	Genbank	AF050611.1
533	Genbank	AF050620.1
538	Genbank	AJ009508.1
539	Genbank	AJ009509.1
600	Genbank	D11107.1
604	Genbank	K00421.1
607	Genbank	U68540.1
608	Genbank	AF069950.1
609	Genbank	AF002984.1
612	Genbank	L00922.1
613	Genbank	D32081.1
614	Genbank	AJ002944.1
615	Genbank	D63572.1
616	Genbank	X82168.1
617	Genbank	D32082.2
618	Genbank	X82169.1
621	Genbank	AJ002943.1
624	Genbank	X82167.1
625	Genbank	U17364.1
626	Genbank	D87972.1
627	Genbank	X82170.1
632	Genbank	U17365.1
633	Genbank	X03407.1
634	Genbank	M11583.1
635	Genbank	AF110768.1
636	Genbank	U68538.1
637	Genbank	M38280.1
639	Genbank	AB012051.1
645	Genbank	AB009624.1
646	Genbank	AF115478.1
647	Genbank	AF027738.1
649	Genbank	AB012049.1
650	Genbank	AB012052.1
651	Genbank	AB012053.1
652	Genbank	AB012054.1
653	Genbank	AB012055.1
654	Genbank	AB012056.1
655	Genbank	AB012057.1
656	Genbank	AB012058.1
657	Genbank	Y14028.1
660	Genbank	AB005656.1
665	Genbank	AB004878.1
668	Genbank	X72495.1
669	Genbank	AJ001376.1
671	Genbank	AJ004806.1
672	Genbank	D88256.1
674	Genbank	Z28378.1
675	Genbank	D43628.1
676	Genbank	Z28387.1
678	Genbank	AB004877.1
679	Genbank	AJ238897.1
684	Genbank	AJ131458.1
685	Genbank	AB004876.1
686	Genbank	D11106.2
687	Genbank	X72588.1
688	Genbank	D63786.1
689	Genbank	X00662.1
690	Genbank	D50850.1
691	Genbank	AB012050.1
692	Genbank	AB012059.1
693	Genbank	X61688.1
694	Genbank	AF034619.1
695	Genbank	AB010965.1
696	Genbank	AF071880.1
698	Genbank	D14130.1
699	Genbank	D14129.1
700	Genbank	X61689.1
701	Genbank	AF034620.1
702	Genbank	AB000563.1
703	Genbank	D50849.1
704	Genbank	AB010964.1
708	Genbank	U17593.1
709	Genbank	D50851.1
710	Genbank	X84901.1
711	Genbank	AF050618.1
712	Genbank	AF050619.1
713	Genbank	U78206.1
714	Genbank	AJ133621.1
720	Genbank	AJ224936.1
721	Genbank	M38637.1
722	Genbank	AF050616.1
723	Genbank	U81773.2
724	Genbank	U81778.2
740	Genbank	Y10011.2
743	Genbank	X05567.1
745	Genbank	AB019744.1
746	Genbank	AB019758.1
747	Genbank	AB019759.1
750	Genbank	AF068814.2
751	Genbank	AF068815.2
752	Genbank	AF068819.2
753	Genbank	AF068824.2
754	Genbank	AB019735.1
755	Genbank	Y00275.1
757	Genbank	Y08384.1
758	Genbank	Z54172.1
759	Genbank	Z70246.1
760	Genbank	AJ225071.1
761	Genbank	L19921.1
762	Genbank	AP000001.1
763	Genbank	D45214.1
766	Genbank	U20163.1
768	Genbank	X99570.1
769	Genbank	Z70247.1
770	Genbank	U82237.1
771	Genbank	AB019717.1
772	Genbank	AB019719.1
773	Genbank	AB019746.1
775	Genbank	AB019751.1
776	Genbank	U82238.1
777	Genbank	Z70244.1
781	Genbank	Z70251.1
784	Genbank	M21529.1
785	Genbank	AB019745.1
786	Genbank	Z75218.1
787	Genbank	AB016298.1
789	Genbank	U76535.1
790	Genbank	U76534.1
791	Genbank	AJ012644.3
792	Genbank	AJ012643.2
799	Genbank	AF068813.2
800	Genbank	AF068816.2
802	Genbank	AF068821.2
803	Genbank	AF068823.2
804	Genbank	Z70252.1
805	Genbank	Z70245.1
806	Genbank	Z70249.1
807	Genbank	AB019239.1
809	Genbank	Z75233.1
810	Genbank	AF098975.1
811	Genbank	AF017455.1
812	Genbank	AF134982.1
814	Genbank	Z75240.1
819	Genbank	Y08385.1
823	Genbank	L25301.1
824	Genbank	L25300.1
826	Genbank	X14835.1
829	Genbank	U81774.2
830	Genbank	AB019721.1
835	Genbank	U59986.1
836	Genbank	U63338.1
837	Genbank	U63339.1
838	Genbank	U63341.1
839	Genbank	U63342.1
840	Genbank	U63344.1
849	Genbank	AB007307.1
868	Genbank	L07511.1
870	Genbank	X81886.1
872	Genbank	M35966.1
877	Genbank	AB005296.1
878	Genbank	X99555.1
879	Genbank	M21087.1
880	Genbank	U63345.1
883	Genbank	AB007303.1
884	Genbank	AB007304.1
885	Genbank	AB007305.1
886	Genbank	AB007306.1
888	Genbank	AB019732.1
910	Genbank	D85038.1
911	Genbank	AB007312.1
912	Genbank	X99554.1
913	Genbank	AB019552.2
914	Genbank	Y07784.1
916	Genbank	X99560.1
917	Genbank	AF119137.1
919	Genbank	U63340.1
920	Genbank	AJ012645.2
921	Genbank	X99562.1
923	Genbank	X99556.1
930	Genbank	M36474.1
932	Genbank	X99561.1
936	Genbank	X98064.1
937	Genbank	AB007308.1
938	Genbank	X90483.1
940	Genbank	M32504.1
941	Genbank	X90478.1
942	Genbank	D26490.1
945	Genbank	U40813.1
946	Genbank	X90479.1
950	Genbank	X90485.1
951	Genbank	D14876.1
952	Genbank	U05018.2
953	Genbank	X03235.1
954	Genbank	U38360.1
956	Genbank	X90480.1
963	Genbank	AF169011.1
964	Genbank	AB010957.1
968	Genbank	X89852.1
970	Genbank	X90484.1
972	Genbank	U38362.1
973	Genbank	U38359.1
974	Genbank	X90477.1
975	Genbank	D26489.1
977	Genbank	U38361.1
978	Genbank	D26491.1
979	Genbank	X90481.1
980	Genbank	X90482.1
981	Genbank	AF167083.1
1006	Genbank	U63343.1
1010	Genbank	AF068822.3
1019	Genbank	AB019720.1
1029	Genbank	U51469.1
1050	Genbank	AF119126.1
1051	Genbank	AF119127.1
1054	Genbank	AF119134.1
1055	Genbank	AF119136.1
1056	Genbank	AF119138.1
1093	Genbank	U78199.1
1099	Genbank	AB019723.1
1100	Genbank	AB019724.1
1101	Genbank	AB019725.1
1102	Genbank	AB019726.1
1103	Genbank	AB019727.1
1104	Genbank	AB019728.1
1105	Genbank	AB019729.1
1106	Genbank	AB019730.1
1107	Genbank	AB019731.1
1111	Genbank	U59968.1
1126	Genbank	U71109.1
1129	Genbank	U71112.1
1130	Genbank	U71113.1
1131	Genbank	U71114.2
1132	Genbank	U71115.1
1134	Genbank	U71117.1
1135	Genbank	U71118.1
1139	Genbank	U62811.1
1140	Genbank	U62812.1
1141	Genbank	U62813.1
1142	Genbank	U62814.1
1143	Genbank	U62815.1
1144	Genbank	U62816.1
1145	Genbank	U62817.1
1146	Genbank	U62818.1
1147	Genbank	U62819.1
1148	Genbank	U62820.1
1171	Genbank	L25305.1
1172	Genbank	L25852.1
1173	Genbank	L25303.1
1174	Genbank	AJ005640.1
1175	Genbank	AF018190.1
1176	Genbank	D16296.1
1177	Genbank	AF027098.1
1182	Genbank	AF018186.1
1183	Genbank	AF018189.1
1184	Genbank	AF018192.1
1185	Genbank	AF018194.1
1186	Genbank	AF018196.1
1187	Genbank	M83548.2
1189	Genbank	AF068782.2
1194	Genbank	AF068791.2
1195	Genbank	AF068792.2
1196	Genbank	AF068801.2
1197	Genbank	AF068802.2
1198	Genbank	AF068807.2
1199	Genbank	Z30242.1
1208	Genbank	Z30214.1
1209	Genbank	Z30189.1
1210	Genbank	AB026268.1
1211	Genbank	U05661.1
1215	Genbank	AF018191.1
1216	Genbank	Y15479.1
1220	Genbank	AJ250439.1
1222	Genbank	X91822.1
1226	Genbank	U37021.1
1227	Genbank	Z49117.1
1230	Genbank	Z70248.1
1231	Genbank	AB024932.1
1233	Genbank	U22664.1
1234	Genbank	X80790.1
1235	Genbank	U89768.1
1236	Genbank	M21774.1
1240	Genbank	AF027045.1
1243	Genbank	AF027071.1
1249	Genbank	Y08935.1
1250	Genbank	X69335.1
1251	Genbank	U05662.1
1252	Genbank	AF027096.1
1259	Genbank	X96725.1
1260	Genbank	AJ001049.1
1266	Genbank	AF039293.1
1277	Genbank	AF093427.2
1281	Genbank	X84565.2
1282	Genbank	M34115.1
1285	Genbank	AF027036.1
1286	Genbank	AF173820.1
1287	Genbank	AJ009453.1
1295	Genbank	AF154100.1
1296	Genbank	AF154104.1
1297	Genbank	AF018195.1
1298	Genbank	AB015556.1
1299	Genbank	Z94009.1
1300	Genbank	AF050570.1
1301	Genbank	X84474.2
1316	Genbank	L09659.1
1317	Genbank	L10070.1
1318	Genbank	AF027019.1
1319	Genbank	AF027020.1
1320	Genbank	AF027021.1
1324	Genbank	AF018197.1
1325	Genbank	L10071.1
1326	Genbank	X07998.1
1328	Genbank	L10067.1
1331	Genbank	Z15062.1
1333	Genbank	AF032127.1
1334	Genbank	L09661.1
1335	Genbank	AF020205.1
1337	Genbank	L09670.1
1338	Genbank	AB020888.1
1344	Genbank	L09660.1
1345	Genbank	L09663.1
1348	Genbank	L09664.1
1349	Genbank	M26923.1
1355	Genbank	L09662.1
1356	Genbank	L37520.1
1357	Genbank	L37522.1
1358	Genbank	Z15061.1
1360	Genbank	L09667.1
1383	Genbank	L10068.1
1384	Genbank	L09666.1
1385	Genbank	L09665.1
1388	Genbank	L10069.1
1392	Genbank	L09669.1
1393	Genbank	L09668.1
1394	Genbank	L09671.1
1395	Genbank	L37523.1
1396	Genbank	Y13594.1
1397	Genbank	Y13595.1
1398	Genbank	L37521.1
1400	Genbank	L09672.1
1401	Genbank	Y13596.1
1402	Genbank	Y13597.1
1403	Genbank	Z15059.1
1404	Genbank	X84212.1
1405	Genbank	X84211.1
1406	Genbank	Y13598.1
1407	Genbank	Y13599.1
1408	Genbank	Y11331.1
1410	Genbank	Y11333.1
1411	Genbank	Y13039.1
1412	Genbank	Y13040.1
1413	Genbank	Y13038.1
1414	Genbank	Y13041.1
1415	Genbank	Y13043.1
1416	Genbank	Y13042.1
1417	Genbank	Y11332.1
1418	Genbank	M21413.1
1419	Genbank	Y11334.1
1420	Genbank	AJ000002.1
1421	Genbank	Y15444.1
1422	Genbank	Y11329.1
1424	Genbank	AB022911.1
1426	Genbank	D78365.1
1429	Genbank	AF027092.1
1430	Genbank	AJ009490.1
1431	Genbank	AJ009501.1
1432	Genbank	AJ009504.1
1434	Genbank	AF027089.1
1435	Genbank	AJ009456.1
1436	Genbank	AF027090.1
1442	Genbank	X84482.2
1443	Genbank	X82559.1
1449	Genbank	AB015550.1
1456	Genbank	X82558.1
1460	Genbank	Y14636.1
1461	Genbank	Y14637.1
1462	Genbank	Y14638.1
1463	Genbank	Y14639.1
1464	Genbank	Y14640.1
1465	Genbank	Y14641.1
1466	Genbank	Y14642.1
1467	Genbank	Y14643.1
1468	Genbank	Y14644.1
1471	Genbank	AJ224038.1
1472	Genbank	AJ224039.1
1473	Genbank	AJ224040.1
1474	Genbank	AJ224041.1
1475	Genbank	AJ224042.1
1480	Genbank	AF033558.1
1481	Genbank	AF033559.1
1490	Genbank	AF035813.1
1491	Genbank	AF155152.1
1492	Genbank	AF155153.1
1493	Genbank	AF155154.1
1494	Genbank	AF155155.1
1499	Genbank	X86772.1
1500	Genbank	M79383.1
1503	Genbank	X72852.1
1509	Genbank	X86776.1
1510	Genbank	AF047641.1
1513	Genbank	X71838.1
1523	Genbank	X96726.1
1524	Genbank	AB004577.1
1525	Genbank	AB004578.1
1528	Genbank	L22045.1
1529	Genbank	AF027001.1
1530	Genbank	AB021302.1
1531	Genbank	AB021303.1
1532	Genbank	AB021304.1
1537	Genbank	AF050559.1
1538	Genbank	AF001775.1
1540	Genbank	AF050560.1
1541	Genbank	U81707.2
1542	Genbank	U81755.2
1547	Genbank	AJ241008.1
1549	Genbank	X99390.1
1556	Genbank	U81738.2
1558	Genbank	X99391.1
1559	Genbank	X99392.1
1561	Genbank	AJ229235.1
1562	Genbank	AJ229239.1
1563	Genbank	AJ229246.1
1572	Genbank	AF027005.1
1588	Genbank	U60012.1
1591	Genbank	U60014.1
1592	Genbank	U60015.1
1593	Genbank	U60013.1
1596	Genbank	X90515.1
1603	Genbank	AF050561.1
1605	Genbank	AF013522.2
1622	Genbank	AF009974.1
1623	Genbank	AF009975.1
1624	Genbank	Y07576.1
1630	Genbank	AJ244308.1
1634	Genbank	U50711.1
1635	Genbank	U52817.1
1636	Genbank	U81658.2
1637	Genbank	U81706.2
1638	Genbank	U81735.2
1641	Genbank	AF129869.1
1642	Genbank	AF125199.2
1643	Genbank	AF125200.1
1644	Genbank	AF125201.1
1645	Genbank	AF125202.1
1646	Genbank	AF125203.1
1649	Genbank	AF069287.1
1651	Genbank	AF073521.1
1653	Genbank	AF027081.1
1654	Genbank	AF027082.1
1663	Genbank	AF027088.1
1664	Genbank	AB015551.1
1665	Genbank	AB015559.1
1673	Genbank	L35504.1
1674	Genbank	AF186412.1
1675	Genbank	AB015560.1
1680	Genbank	AF027067.1
1681	Genbank	AJ224540.1
1682	Genbank	AJ250882.1
1683	Genbank	AB015552.1
1684	Genbank	AF027068.1
1687	Genbank	AF027060.1
1688	Genbank	AJ133617.1
1701	Genbank	AB013270.1
1702	Genbank	AJ241003.1
1703	Genbank	AB004575.1
1704	Genbank	AB004576.1
1710	Genbank	Z95718.1
1711	Genbank	AB015586.1
1716	Genbank	AB013269.1
1717	Genbank	AJ241004.1
1718	Genbank	Z95729.1
1719	Genbank	AJ009461.1
1720	Genbank	AJ009479.1
1724	Genbank	AJ240998.1
1728	Genbank	Z95713.1
1732	Genbank	X77215.1
1733	Genbank	AJ009478.1
1736	Genbank	U41563.1
1740	Genbank	Z95707.1
1743	Genbank	AF186413.1
1745	Genbank	Z95708.1
1749	Genbank	Z95709.1
1767	Genbank	AF173824.1
1768	Genbank	AF173822.1
1771	Genbank	AF013530.2
1783	Genbank	AF013550.2
1791	Genbank	AF013554.2
1797	Genbank	AF013560.2
1807	Genbank	Y12597.1
1808	Genbank	Z95726.1
1809	Genbank	AB009195.1
1813	Genbank	AF154085.1
1815	Genbank	Z95733.1
1818	Genbank	Z95719.1
1819	Genbank	AF154083.1
1820	Genbank	Z95716.1
1827	Genbank	AF013527.2
1828	Genbank	AF013534.2
1833	Genbank	Y07586.1
1847	Genbank	Z95732.1
1852	Genbank	AJ244311.1
1854	Genbank	Z95717.1
1857	Genbank	Z95721.1
1863	Genbank	U75602.1
1866	Genbank	X95744.1
1867	Genbank	AF059186.1
1868	Genbank	AF059187.1
1869	Genbank	AF059188.1
1871	Genbank	AF059190.1
1872	Genbank	AF157055.1
1873	Genbank	AF157057.1
1875	Genbank	X81319.1
1878	Genbank	U81709.2
1879	Genbank	L16498.1
1880	Genbank	AF001701.1
1881	Genbank	AF001735.1
1882	Genbank	AF001747.1
1883	Genbank	AF001760.1
1884	Genbank	AF050544.1
1885	Genbank	U81676.2
1894	Genbank	M58766.2
1895	Genbank	AF121885.1
1896	Genbank	AF050539.1
1900	Genbank	AF050545.1
1906	Genbank	U81712.2
1907	Genbank	AJ229236.1
1908	Genbank	AJ229237.1
1909	Genbank	AJ007873.1
1910	Genbank	AJ011042.1
1911	Genbank	AB015525.1
1912	Genbank	AB015532.1
1913	Genbank	AB015260.1
1914	Genbank	AJ240979.1
1918	Genbank	AF050543.1
1919	Genbank	L16496.1
1921	Genbank	AF029039.1
1922	Genbank	X73962.1
1923	Genbank	AF001749.1
1924	Genbank	AB009193.1
1925	Genbank	AB009207.1
1926	Genbank	AB009209.1
1927	Genbank	AB009226.1
1928	Genbank	AB003389.1
1929	Genbank	AF157056.1
1931	Genbank	X82823.1
1933	Genbank	L26102.1
1934	Genbank	L16494.1
1937	Genbank	L16495.1
1938	Genbank	U43697.1
1940	Genbank	L16491.1
1941	Genbank	X76259.1
1942	Genbank	AB009203.1
1943	Genbank	AB009214.1
1946	Genbank	L16493.1
1948	Genbank	L16492.1
1950	Genbank	X76260.1
1951	Genbank	X76261.1
1952	Genbank	X83954.1
1954	Genbank	AF001694.1
1955	Genbank	AF001707.1
1956	Genbank	AF001746.1
1957	Genbank	AF001767.1
1958	Genbank	AB009231.1
1959	Genbank	AB009243.1
1960	Genbank	AF153865.1
1962	Genbank	X73964.1
1963	Genbank	AF129860.1
1965	Genbank	L16490.1
1966	Genbank	U41355.1
1967	Genbank	AF001748.1
1968	Genbank	AB009171.1
1969	Genbank	AB009197.1
1970	Genbank	AB009199.1
1971	Genbank	AB009221.1
1972	Genbank	AB009233.1
1973	Genbank	AB003390.1
1975	Genbank	U81722.2
1976	Genbank	U81730.2
1977	Genbank	L16489.1
1982	Genbank	M58763.2
1983	Genbank	AF139525.1
1985	Genbank	X83952.1
1986	Genbank	X83951.1
1988	Genbank	X89217.1
1990	Genbank	AB021156.1
1991	Genbank	AB021158.1
1992	Genbank	AB021159.1
1993	Genbank	AB021160.1
1994	Genbank	AB021161.1
1995	Genbank	AB021162.1
1996	Genbank	AB021163.1
1997	Genbank	AB021164.1
1998	Genbank	AB021165.1
2000	Genbank	M11656.1
2001	Genbank	M61006.1
2003	Genbank	X83935.1
2004	Genbank	X83944.1
2005	Genbank	X83945.1
2006	Genbank	X83946.1
2007	Genbank	X83947.1
2008	Genbank	X83948.1
2009	Genbank	X83949.1
2010	Genbank	X83950.1
2011	Genbank	X83936.1
2012	Genbank	X83937.1
2013	Genbank	X83938.1
2014	Genbank	X83939.1
2015	Genbank	X83940.1
2016	Genbank	X83941.1
2017	Genbank	X83942.1
2018	Genbank	X83943.1
2019	Genbank	AF133539.1
2024	Genbank	AF139524.1
2025	Genbank	M58762.2
2031	Genbank	L16488.1
2032	Genbank	L16487.1
2035	Genbank	L16485.1
2036	Genbank	AF001778.1
2037	Genbank	AB009202.1
2044	Genbank	AF018497.1
2045	Genbank	AB021157.1
2046	Genbank	AJ005634.2
2047	Genbank	U43699.1
2048	Genbank	AJ006457.1
2049	Genbank	AF001755.1
2050	Genbank	AF018453.1
2051	Genbank	AF018460.1
2052	Genbank	AF018481.1
2064	Genbank	AF001723.1
2065	Genbank	AF001729.1
2066	Genbank	AF001731.1
2067	Genbank	AF001751.1
2068	Genbank	AF001757.1
2069	Genbank	AF001768.1
2070	Genbank	AF001771.1
2071	Genbank	AB004909.1
2072	Genbank	AB009180.1
2073	Genbank	AB009184.1
2074	Genbank	AB009187.1
2075	Genbank	AB009192.1
2076	Genbank	AB009194.1
2077	Genbank	AB009206.1
2078	Genbank	AB009215.1
2079	Genbank	AB009225.1
2080	Genbank	AB009235.1
2081	Genbank	AB009237.1
2082	Genbank	AB009240.1
2083	Genbank	AB009241.1
2084	Genbank	AB003384.1
2085	Genbank	AB003385.1
2086	Genbank	AB003386.1
2087	Genbank	AB003387.1
2088	Genbank	AB003388.1
2089	Genbank	AB003401.1
2090	Genbank	AB003403.1
2093	Genbank	AF018450.1
2095	Genbank	AF018468.1
2096	Genbank	AF018475.1
2097	Genbank	AF018477.1
2098	Genbank	AF018496.1
2099	Genbank	AF018499.1
2111	Genbank	AJ011682.1
2112	Genbank	AF001703.1
2113	Genbank	AF001705.1
2114	Genbank	AF001709.1
2115	Genbank	AF001714.1
2116	Genbank	AF001750.1
2117	Genbank	AF001752.1
2118	Genbank	AF001759.1
2119	Genbank	AF001763.1
2120	Genbank	AF001773.1
2121	Genbank	AF001777.1
2122	Genbank	AB009170.1
2123	Genbank	AB009174.1
2124	Genbank	AB009178.1
2125	Genbank	AB009196.1
2126	Genbank	AB009223.1
2127	Genbank	AB009224.1
2128	Genbank	AB009236.1
2129	Genbank	AB009238.1
2130	Genbank	AB009239.1
2132	Genbank	AF018440.1
2135	Genbank	AF018446.1
2137	Genbank	AF018458.1
2142	Genbank	AF018480.1
2143	Genbank	AF018482.1
2148	Genbank	AF018498.1
2170	Genbank	AJ009933.1
2172	Genbank	AF001708.1
2173	Genbank	L16478.1
2174	Genbank	AB009191.1
2175	Genbank	AJ012605.1
2176	Genbank	X81876.1
2177	Genbank	X81877.1
2178	Genbank	L16477.1
2180	Genbank	L16480.1
2181	Genbank	AJ005635.1
2182	Genbank	L16476.1
2183	Genbank	L16474.1
2185	Genbank	L16472.2
2186	Genbank	L16470.1
2188	Genbank	L16473.1
2191	Genbank	AF018455.1
2193	Genbank	L16483.1
2195	Genbank	L16471.1
2196	Genbank	L16465.1
2197	Genbank	X73965.1
2198	Genbank	X73963.1
2200	Genbank	AJ011683.1
2201	Genbank	AB009211.1
2202	Genbank	AF018456.1
2205	Genbank	AF018478.1
2206	Genbank	AF018483.1
2207	Genbank	AF018484.1
2208	Genbank	AF018486.1
2209	Genbank	AF018489.1
2216	Genbank	AF040719.1
2217	Genbank	L16475.1
2218	Genbank	L16468.1
2221	Genbank	Y13105.1
2222	Genbank	Y13107.1
2224	Genbank	U43698.1
2228	Genbank	L16466.1
2233	Genbank	X75625.1
2234	Genbank	X75624.1
2235	Genbank	Z35664.1
2236	Genbank	X96730.1
2237	Genbank	Z35665.1
2238	Genbank	X75626.1
2239	Genbank	Z35666.1
2240	Genbank	Y13889.1
2241	Genbank	AJ009687.1
2243	Genbank	X75622.1
2247	Genbank	U87100.1
2248	Genbank	U87101.1
2249	Genbank	U87102.1
2250	Genbank	U87103.1
2251	Genbank	U87104.1
2252	Genbank	U87105.1
2253	Genbank	U87106.1
2254	Genbank	M59052.2
2255	Genbank	AF087043.1
2256	Genbank	M93152.2
2261	Genbank	U60101.2
2269	Genbank	AF181448.1
2285	Genbank	AJ223455.1
2286	Genbank	AJ223454.1
2294	Genbank	M58781.2
2295	Genbank	U85888.1
2296	Genbank	AF145849.1
2298	Genbank	AF162266.2
2299	Genbank	AF090991.1
2310	Genbank	AB010951.1
2311	Genbank	AB010952.1
2312	Genbank	AB016515.1
2313	Genbank	AF170737.1
2314	Genbank	AF170749.1
2315	Genbank	AB015480.1
2316	Genbank	AF087055.1
2317	Genbank	AB023660.1
2320	Genbank	U85887.1
2321	Genbank	U85889.1
2322	Genbank	U85890.1
2323	Genbank	X85210.1
2325	Genbank	AB015481.1
2327	Genbank	AF030380.1
2342	Genbank	M61002.1
2352	Genbank	U14586.1
2355	Genbank	U85885.1
2356	Genbank	U85884.1
2357	Genbank	U73726.1
2358	Genbank	M64629.2
2359	Genbank	AB015261.1
2363	Genbank	U41350.1
2364	Genbank	U41354.1
2365	Genbank	X97245.1
2366	Genbank	U41347.1
2367	Genbank	U42010.1
2368	Genbank	X97248.1
2369	Genbank	U41353.1
2370	Genbank	X67610.1
2371	Genbank	Y17612.1
2373	Genbank	X67609.1
2374	Genbank	AF133536.1
2375	Genbank	U41352.1
2376	Genbank	L14636.1
2377	Genbank	U41348.1
2380	Genbank	U42009.1
2381	Genbank	L14635.1
2382	Genbank	X67608.1
2383	Genbank	L14637.1
2386	Genbank	L14639.1
2389	Genbank	U41349.1
2390	Genbank	X97247.1
2391	Genbank	U41346.1
2392	Genbank	X97246.1
2393	Genbank	U42008.1
2394	Genbank	U41351.1
2400	Genbank	AJ005972.1
2401	Genbank	AJ005973.1
2402	Genbank	M62799.1
2403	Genbank	U85886.1
2404	Genbank	AF001366.1
2406	Genbank	AF170735.1
2407	Genbank	AF170754.1
2411	Genbank	M92279.1
2414	Genbank	AJ002569.1
2419	Genbank	U85881.1
2420	Genbank	U85882.1
2421	Genbank	AF001365.1
2426	Genbank	M58769.2
2427	Genbank	AB017046.1
2428	Genbank	AB017047.1
2429	Genbank	AB017048.1
2438	Genbank	U62913.1
2443	Genbank	U62914.1
2444	Genbank	U62916.1
2445	Genbank	U62911.1
2446	Genbank	U62912.1
2450	Genbank	L10948.1
2451	Genbank	AF001367.1
2452	Genbank	AF001368.1
2453	Genbank	AF001371.1
2462	Genbank	AB017597.1
2463	Genbank	AB015545.1
2464	Genbank	AB015262.1
2470	Genbank	L10946.1
2474	Genbank	AF170738.1
2475	Genbank	AF068798.2
2476	Genbank	AF029041.1
2477	Genbank	AJ224942.1
2478	Genbank	AB015264.1
2481	Genbank	M11657.1
2483	Genbank	AF070444.1
2484	Genbank	AB020206.1
2485	Genbank	AF170741.1
2486	Genbank	AB022889.1
2488	Genbank	AF097805.1
2489	Genbank	X91814.1
2491	Genbank	AB020205.1
2508	Genbank	L11886.1
2521	Genbank	AF078775.1
2534	Genbank	AF087087.1
2538	Genbank	AF087071.1
2539	Genbank	AF087067.1
2540	Genbank	AB015265.1
2546	Genbank	AF039294.1
2550	Genbank	AF039292.1
2551	Genbank	AF039295.1
2553	Genbank	L10945.1
2554	Genbank	AJ007870.1
2555	Genbank	L10944.1
2563	Genbank	AF087054.1
2568	Genbank	M60455.1
2569	Genbank	AF039296.1
2573	Genbank	M58765.1
2574	Genbank	Y18835.1
2575	Genbank	Y18838.1
2577	Genbank	AB015263.1
2582	Genbank	M58768.1
2585	Genbank	AB001518.1
2588	Genbank	AB015528.1
2589	Genbank	AB013834.1
2592	Genbank	AJ011917.1
2594	Genbank	M62786.1
2595	Genbank	AF137029.1
2596	Genbank	AF137381.1
2599	Genbank	M58788.1
2602	Genbank	Y18833.1
2603	Genbank	Y18834.1
2604	Genbank	Y18836.1
2605	Genbank	Y18837.1
2610	Genbank	M62788.1
2611	Genbank	U85891.1
2613	Genbank	X90700.1
2614	Genbank	X90704.1
2615	Genbank	X90701.1
2617	Genbank	X90702.1
2618	Genbank	X90705.1
2619	Genbank	X90706.1
2626	Genbank	L11703.1
2628	Genbank	Y08956.1
2629	Genbank	Y08957.1
2630	Genbank	Y08958.1
2631	Genbank	AF027008.1
2632	Genbank	AF018199.1
2635	Genbank	X95071.1
2636	Genbank	X80994.1
2637	Genbank	X77140.1
2640	Genbank	AF027006.1
2642	Genbank	AJ133744.1
2643	Genbank	AJ242996.1
2644	Genbank	AJ242997.1
2645	Genbank	AJ242998.1
2646	Genbank	AJ242999.1
2647	Genbank	AF018187.1
2648	Genbank	AB015524.1
2650	Genbank	AB015587.1
2651	Genbank	AF027009.1
2657	Genbank	AF050593.1
2660	Genbank	AF050594.1
2669	Genbank	Y08106.1
2671	Genbank	Y08104.1
2674	Genbank	M62791.1
2677	Genbank	AJ009458.1
2687	Genbank	Y10642.2
2689	Genbank	Y10644.2
2690	Genbank	Y10646.2
2692	Genbank	Y08102.1
2695	Genbank	Y08107.1
2700	Genbank	Y10654.1
2707	Genbank	AF050568.1
2709	Genbank	AF027031.1
2710	Genbank	AJ009480.1
2712	Genbank	AF027032.1
2722	Genbank	AF050566.1
2723	Genbank	AJ009475.1
2724	Genbank	AJ009500.1
2725	Genbank	AF029049.1
2727	Genbank	AF173817.1
2728	Genbank	AF050564.1
2729	Genbank	AJ009487.1
2736	Genbank	AF050569.1
2737	Genbank	AJ009469.1
2738	Genbank	AJ009492.1
2740	Genbank	AF050562.1
2741	Genbank	AF050563.1
2742	Genbank	AF050565.1
2744	Genbank	AJ009468.1
2745	Genbank	AJ009483.1
2750	Genbank	AF050571.1
2751	Genbank	AJ009460.1
2752	Genbank	AF005749.1
2767	Genbank	X81939.1
2768	Genbank	AF099714.1
2770	Genbank	X81944.1
2771	Genbank	X81938.1
2776	Genbank	AJ231168.1
2777	Genbank	AJ231169.1
2778	Genbank	AJ231170.1
2780	Genbank	AF029078.1
2782	Genbank	X86393.1
2783	Genbank	X81940.1
2784	Genbank	AJ231171.1
2785	Genbank	AJ231172.1
2786	Genbank	AJ231173.1
2787	Genbank	X81941.1
2788	Genbank	U70712.1
2793	Genbank	X81945.1
2794	Genbank	U81656.2
2798	Genbank	AF027057.1
2799	Genbank	AF027058.1
2800	Genbank	X81943.1
2801	Genbank	X81942.1
2802	Genbank	AJ231174.1
2803	Genbank	AJ231175.1
2804	Genbank	AJ231176.1
2805	Genbank	AJ231177.1
2806	Genbank	AJ231178.1
2808	Genbank	X62912.1
2809	Genbank	AJ231179.1
2810	Genbank	AJ231180.1
2811	Genbank	AJ231181.1
2812	Genbank	X86387.1
2813	Genbank	X86388.1
2814	Genbank	X86389.1
2815	Genbank	X86391.1
2816	Genbank	X86390.1
2818	Genbank	X81947.1
2821	Genbank	AJ231182.1
2823	Genbank	X81948.1
2826	Genbank	M34126.1
2828	Genbank	AJ231183.1
2830	Genbank	L10942.1
2833	Genbank	AF029076.1
2834	Genbank	AF029077.1
2838	Genbank	X81951.1
2840	Genbank	AJ231189.1
2841	Genbank	X81950.1
2842	Genbank	AB015544.1
2843	Genbank	AJ241009.1
2845	Genbank	X62911.1
2846	Genbank	AJ231187.1
2847	Genbank	AJ231188.1
2849	Genbank	X81952.1
2851	Genbank	AJ231184.1
2853	Genbank	AF029079.1
2856	Genbank	X81956.1
2857	Genbank	AJ231190.1
2859	Genbank	AJ231186.1
2860	Genbank	X85249.1
2861	Genbank	X81955.1
2862	Genbank	X81953.1
2863	Genbank	AJ231185.1
2868	Genbank	X81954.1
2871	Genbank	AB015527.1
2877	Genbank	X81959.1
2878	Genbank	AJ231192.1
2879	Genbank	X81958.1
2881	Genbank	AJ231193.1
2882	Genbank	AJ231194.1
2884	Genbank	AJ231195.1
2885	Genbank	X81960.1
2910	Genbank	L10943.1
2917	Genbank	AF050610.1
2920	Genbank	Y07556.1
2930	Genbank	AF098330.1
2931	Genbank	AF083614.1
2932	Genbank	AF083615.1
2933	Genbank	AF083616.1
2935	Genbank	U68460.2
2936	Genbank	AF042496.1
2940	Genbank	D85704.1
2944	Genbank	AB001785.1
2946	Genbank	Z49872.1
2948	Genbank	L06108.1
2949	Genbank	U73783.1
2951	Genbank	AF139200.1
2952	Genbank	U68426.2
2955	Genbank	U68443.2
2961	Genbank	AB001809.1
2962	Genbank	AB001810.1
2963	Genbank	AB001811.1
2964	Genbank	AB001778.1
2966	Genbank	AB001779.1
2967	Genbank	AB001780.1
2968	Genbank	AB001781.1
2969	Genbank	AB001782.1
2970	Genbank	AB001784.1
2971	Genbank	AB001786.1
2972	Genbank	AB001787.1
2973	Genbank	AB001788.1
2974	Genbank	AB001789.1
2975	Genbank	AB001790.1
2976	Genbank	AB001791.1
2977	Genbank	AB001792.1
2978	Genbank	AB001793.1
2979	Genbank	AB001794.1
2980	Genbank	AB001795.1
2981	Genbank	AB001796.1
2982	Genbank	AB001797.1
2983	Genbank	AB001798.1
2984	Genbank	AB001799.1
2985	Genbank	AB001800.1
2986	Genbank	AB001801.1
2987	Genbank	AB001802.1
2988	Genbank	AB001803.1
2989	Genbank	AB001804.1
2990	Genbank	AB001805.1
2991	Genbank	AB001806.1
2992	Genbank	AB001807.1
2993	Genbank	AB001808.1
2994	Genbank	AB001812.1
2995	Genbank	AB001813.1
2996	Genbank	AB001814.1
2997	Genbank	AB001815.1
2998	Genbank	AB001816.1
3000	Genbank	U68447.2
3001	Genbank	Z49871.1
3006	Genbank	Z49873.1
3008	Genbank	Z49874.1
3009	Genbank	D89067.1
3010	Genbank	D88316.1
3011	Genbank	D85719.1
3019	Genbank	U68419.2
3021	Genbank	AB001783.1
3022	Genbank	U76710.2
3024	Genbank	U73110.2
3025	Genbank	U68420.2
3027	Genbank	D88317.1
3028	Genbank	U73782.1
3029	Genbank	U73785.1
3034	Genbank	AB001774.1
3035	Genbank	AB001775.1
3036	Genbank	AB001776.1
3037	Genbank	AB001777.1
3042	Genbank	U68437.2
3048	Genbank	X70767.1
3050	Genbank	AF091322.1
3051	Genbank	AF091321.1
3052	Genbank	AF013030.1
3053	Genbank	AF013029.1
3054	Genbank	AF013028.1
3055	Genbank	AF013027.1
3060	Genbank	AF132772.1
3064	Genbank	AJ000714.1
3066	Genbank	X84811.1
3071	Genbank	AJ132250.1
3072	Genbank	AJ132251.1
3089	Genbank	X68780.1
3091	Genbank	AJ224447.1
3092	Genbank	X59559.1
3093	Genbank	AF132779.1
3094	Genbank	AB003167.1
3095	Genbank	AB016520.1
3097	Genbank	X99213.1
3098	Genbank	AF091150.1
3099	Genbank	AF092504.2
3100	Genbank	AJ006281.2
3101	Genbank	AF067818.1
3102	Genbank	AF067819.1
3103	Genbank	AF027655.1
3105	Genbank	AF062637.1
3106	Genbank	AF062638.1
3107	Genbank	AF027653.1
3108	Genbank	AF027654.1
3113	Genbank	U40338.1
3114	Genbank	D89031.1
3116	Genbank	X94705.1
3119	Genbank	U40340.2
3121	Genbank	U40333.2
3122	Genbank	U40332.2
3124	Genbank	AB015059.1
3125	Genbank	AB003164.1
3126	Genbank	AB015060.1
3127	Genbank	AB015061.1
3130	Genbank	AB012328.1
3131	Genbank	AB012331.1
3132	Genbank	AB012332.1
3133	Genbank	AB012334.1
3134	Genbank	AB012336.1
3135	Genbank	D89033.1
3136	Genbank	U03403.1
3157	Genbank	AJ000715.1
3158	Genbank	AF132771.1
3159	Genbank	AF132773.1
3162	Genbank	U66194.1
3163	Genbank	AB012326.1
3164	Genbank	AB012327.1
3165	Genbank	AB012329.1
3166	Genbank	AB012330.1
3167	Genbank	AB012333.1
3168	Genbank	AB012335.1
3169	Genbank	AB012337.1
3170	Genbank	AB012338.1
3171	Genbank	AB012340.1
3177	Genbank	AB012339.1
3191	Genbank	U03402.1
3206	Genbank	X84812.1
3207	Genbank	X78681.1
3208	Genbank	AF132783.1
3213	Genbank	U40331.2
3230	Genbank	X75045.1
3231	Genbank	AF132782.1
3232	Genbank	AB003166.1
3233	Genbank	AF091109.1
3235	Genbank	U40334.1
3236	Genbank	D89032.1
3237	Genbank	D89034.1
3240	Genbank	X78680.1
3241	Genbank	U40339.1
3244	Genbank	AJ000708.1
3245	Genbank	AJ000709.1
3246	Genbank	AJ000710.1
3247	Genbank	AJ000724.1
3248	Genbank	AJ000712.1
3249	Genbank	AJ000713.1
3250	Genbank	X70770.1
3252	Genbank	AJ000711.1
3253	Genbank	X63141.1
3259	Genbank	AB015062.1
3260	Genbank	AF076160.1
3261	Genbank	AF076162.1
3262	Genbank	AF076163.1
3265	Genbank	X84809.1
3270	Genbank	AJ007374.1
3273	Genbank	AF076158.1
3274	Genbank	AF076159.1
3275	Genbank	AF076161.1
3276	Genbank	AF076164.1
3277	Genbank	AF076165.1
3280	Genbank	X84808.1
3281	Genbank	AF132793.1
3282	Genbank	AB003163.1
3283	Genbank	AB003169.1
3284	Genbank	X84810.1
3288	Genbank	AB003168.1
3289	Genbank	AF170757.1
3290	Genbank	AF170758.1
3293	Genbank	AF091110.1
3294	Genbank	AF076157.1
3299	Genbank	X03538.1
3301	Genbank	AF132792.1
3302	Genbank	AJ007866.1
3303	Genbank	D88288.1
3304	Genbank	AJ007864.1
3305	Genbank	AF170756.1
3306	Genbank	AJ007907.1
3307	Genbank	U40335.1
3308	Genbank	U40336.1
3320	Genbank	X52171.1
3328	Genbank	AJ006282.1
3333	Genbank	D89036.1
3335	Genbank	AF001477.1
3338	Genbank	AF001480.1
3343	Genbank	AF098370.1
3344	Genbank	AF098371.1
3345	Genbank	AF098372.1
3346	Genbank	AB015058.1
3347	Genbank	AF053397.1
3348	Genbank	AF053399.1
3350	Genbank	X52169.1
3351	Genbank	AF115268.1
3352	Genbank	AF115269.1
3353	Genbank	AF115270.1
3372	Genbank	AF098373.1
3373	Genbank	AF098374.1
3374	Genbank	AB001724.1
3375	Genbank	AF180967.1
3376	Genbank	AF053396.1
3377	Genbank	AF053398.1
3382	Genbank	AF091108.1
3383	Genbank	AF132774.1
3384	Genbank	AF132775.1
3386	Genbank	AB003165.1
3387	Genbank	AJ007908.1
3391	Genbank	X81840.1
3392	Genbank	X82496.1
3393	Genbank	X82495.1
3400	Genbank	U32670.1
3402	Genbank	L10941.1
3403	Genbank	X82155.1
3438	Genbank	AJ007876.1
3439	Genbank	X82154.1
3447	Genbank	M82860.1
3448	Genbank	X14873.1
3449	Genbank	U21492.1
3450	Genbank	U21490.1
3451	Genbank	U21491.1
3457	Genbank	V00159.1
3458	Genbank	X12890.1
3462	Genbank	U32671.1
3465	Genbank	X65101.1
3466	Genbank	X80390.1
3467	Genbank	X75518.1
3468	Genbank	X82156.1
3470	Genbank	X55015.1
3473	Genbank	X54299.1
3474	Genbank	Z29521.1
3475	Genbank	Z18289.1
3476	Genbank	X81903.1
3479	Genbank	X52985.1
3483	Genbank	X65689.1
3484	Genbank	J01395.1
3490	Genbank	X76084.1
3495	Genbank	X65688.1
3497	Genbank	D11349.1
3499	Genbank	X16579.1
3502	Genbank	U12813.1
3503	Genbank	U12810.1
3504	Genbank	X51598.1
3506	Genbank	U24580.1
3509	Genbank	U24586.1
3511	Genbank	U24582.1
3512	Genbank	U24583.1
3514	Genbank	V00165.1
3515	Genbank	X06428.1
3516	Genbank	D17510.1
3517	Genbank	U24592.1
3518	Genbank	U24590.1
3519	Genbank	U12811.1
3521	Genbank	U03555.1
3523	Genbank	U12812.1
3525	Genbank	U24595.1
3526	Genbank	U24587.1
3527	Genbank	U24593.1
3528	Genbank	L37578.1
3529	Genbank	M37430.1
3530	Genbank	U24584.1
3532	Genbank	M82900.1
3533	Genbank	U12814.1
3534	Genbank	U24591.1
3535	Genbank	U24581.1
3536	Genbank	U24596.1
3538	Genbank	X75522.1
3540	Genbank	X75519.1
3541	Genbank	X07675.1
3542	Genbank	X70938.1
3543	Genbank	U12815.1
3544	Genbank	X58864.1
3545	Genbank	U24585.1
3546	Genbank	X73670.1
3549	Genbank	U24589.1
3550	Genbank	U24588.1
3551	Genbank	Z00028.1
3552	Genbank	L37580.1
3553	Genbank	U12809.1
3554	Genbank	U24594.1
3556	Genbank	U24579.1
3559	Genbank	X72584.1
3561	Genbank	M62776.1
3564	Genbank	AF132790.1
3565	Genbank	AF132791.1
3576	Genbank	M62696.1
3577	Genbank	AF018454.1
3579	Genbank	M62685.1
3580	Genbank	M62691.1
3582	Genbank	M62690.1
3585	Genbank	M62688.1
3654	Genbank	U34043.1
3656	Genbank	AF001653.1
3657	Genbank	U41450.1
3667	Genbank	AF013515.2
3677	Genbank	AJ009495.1
3678	Genbank	AF186410.1
3684	Genbank	AF027004.1
3685	Genbank	U81754.2
3686	Genbank	Z95711.1
3692	Genbank	Z95722.1
3696	Genbank	AF130858.2
3697	Genbank	Z95720.1
3704	Genbank	D26171.1
3708	Genbank	Y11629.1
3709	Genbank	Y11632.1
3730	Genbank	X97098.1
3732	Genbank	Y07646.1
3735	Genbank	AF047646.1
3750	Genbank	U23033.1
3751	Genbank	U14934.1
3752	Genbank	U23035.1
3753	Genbank	U14915.1
3754	Genbank	U23029.1
3755	Genbank	U14925.1
3756	Genbank	U14931.1
3757	Genbank	U23031.1
3758	Genbank	U14919.1
3759	Genbank	U23030.1
3760	Genbank	U14922.1
3761	Genbank	U14927.1
3762	Genbank	M57741.1
3763	Genbank	U14928.1
3768	Genbank	U14930.1
3769	Genbank	U23032.1
3770	Genbank	U14920.1
3771	Genbank	U22838.1
3772	Genbank	U14926.1
3773	Genbank	M57744.1
3774	Genbank	U23034.1
3776	Genbank	U14921.1
3777	Genbank	Z22781.1
3779	Genbank	U14916.1
3781	Genbank	U14918.1
3782	Genbank	U14924.1
3783	Genbank	U14933.1
3784	Genbank	U14935.1
3785	Genbank	U23036.1
3786	Genbank	U14929.1
3788	Genbank	U14932.1
3789	Genbank	AF172986.1
3791	Genbank	U14923.1
3792	Genbank	U14917.1
3793	Genbank	L31543.1
3799	Genbank	M88722.1
3801	Genbank	X97096.1
3802	Genbank	X93928.1
3804	Genbank	X93927.1
3806	Genbank	AF104475.1
3807	Genbank	X93926.1
3810	Genbank	U80597.1
3820	Genbank	M87055.1
3823	Genbank	M71237.1
3829	Genbank	M57737.1
3830	Genbank	AF001693.1
3831	Genbank	AF001745.1
3833	Genbank	AB009242.1
3836	Genbank	AF023050.1
3838	Genbank	AF033306.1
3839	Genbank	AB015887.1
3840	Genbank	AB015888.1
3841	Genbank	AB015889.1
3842	Genbank	AB015890.1
3843	Genbank	AB015891.1
3844	Genbank	AB015892.1
3845	Genbank	AB015893.1
3846	Genbank	AF033303.1
3847	Genbank	AF033308.1
3848	Genbank	AF056343.1
3849	Genbank	AF056344.1
3850	Genbank	AF033307.1
3851	Genbank	AF033305.1
3852	Genbank	Y09959.1
3853	Genbank	AF033304.1
3854	Genbank	AF023044.1
3855	Genbank	AF023045.1
3856	Genbank	AF023046.1
3859	Genbank	AF182834.1
3860	Genbank	AF182837.1
3861	Genbank	X87140.1
3862	Genbank	AF068335.1
3877	Genbank	AF068429.1
3879	Genbank	AF068432.1
3880	Genbank	AF023038.1
3882	Genbank	AF023040.1
3883	Genbank	AF023041.1
3884	Genbank	AF023042.1
3885	Genbank	AF023043.1
3888	Genbank	AF056342.1
3889	Genbank	Y16568.1
3892	Genbank	X89049.1
3898	Genbank	AF139203.1
3899	Genbank	AF139204.1
3905	Genbank	AF023028.1
3906	Genbank	AF023029.1
3907	Genbank	AF023030.1
3908	Genbank	AF023031.1
3909	Genbank	AF023032.1
3910	Genbank	AF023033.1
3911	Genbank	AF023034.1
3912	Genbank	AF023035.1
3913	Genbank	AF023036.1
3914	Genbank	AF023037.1
3915	Genbank	D85438.1
3916	Genbank	L78125.1
3917	Genbank	AF056340.1
3918	Genbank	AF056341.1
3922	Genbank	AF182836.1
3923	Genbank	AF182838.1
3927	Genbank	Y08893.1
3928	Genbank	M57739.1
3929	Genbank	AF033309.1
3930	Genbank	AF033310.1
3931	Genbank	AF061347.1
3932	Genbank	AF061348.1
3933	Genbank	AF061349.1
3934	Genbank	AF061350.1
3935	Genbank	AF061351.1
3938	Genbank	AF023051.1
3939	Genbank	AF023052.1
3940	Genbank	AF023053.1
3941	Genbank	AF023054.1
3942	Genbank	AF023056.1
3943	Genbank	AF023057.1
3944	Genbank	AF023059.1
3945	Genbank	AF023060.1
3946	Genbank	AF023062.1
3947	Genbank	AF023063.1
3949	Genbank	L78126.1
3950	Genbank	AF056337.1
3951	Genbank	AF056338.1
3952	Genbank	AF056339.1
3953	Genbank	AF023055.1
3954	Genbank	AJ010951.1
3955	Genbank	AF182831.1
3956	Genbank	AF182832.1
3957	Genbank	AF182835.1
3963	Genbank	Y08894.1
3964	Genbank	M88726.1
3965	Genbank	M88724.1
3966	Genbank	AF050549.1
3967	Genbank	AF050550.1
3968	Genbank	AF050551.1
3977	Genbank	AF068431.1
3979	Genbank	AJ009499.1
3983	Genbank	M71240.1
3984	Genbank	AF068342.1
4009	Genbank	AF093251.1
4015	Genbank	X79548.1
4024	Genbank	X89043.1
4032	Genbank	X89051.1
4038	Genbank	X89044.1
4043	Genbank	X89050.1
4047	Genbank	AF068334.1
4056	Genbank	AJ009481.1
4076	Genbank	X89042.1
4080	Genbank	X89047.1
4081	Genbank	X89045.1
4082	Genbank	X89052.1
4083	Genbank	X89048.1
4084	Genbank	AF068337.1
4085	Genbank	AF068338.1
4086	Genbank	AF068340.1
4088	Genbank	AF068343.1
4099	Genbank	AF068420.1
4114	Genbank	AF093252.1
4115	Genbank	X89046.1
4116	Genbank	AF068336.1
4127	Genbank	AF068426.1
4131	Genbank	AJ009476.1
4132	Genbank	AJ009506.1
4136	Genbank	U40791.1
4145	Genbank	M57740.1
4146	Genbank	U42638.1
4150	Genbank	M88329.1
4151	Genbank	M64310.1
4154	Genbank	U42286.1
4155	Genbank	U42297.1
4156	Genbank	U03396.1
4157	Genbank	X85189.1
4158	Genbank	X85197.1
4159	Genbank	X85198.1
4160	Genbank	X85202.1
4161	Genbank	AJ009749.1
4162	Genbank	AJ009750.1
4163	Genbank	AJ009751.1
4164	Genbank	AJ009752.1
4165	Genbank	AJ009753.1
4168	Genbank	D67018.1
4169	Genbank	D67020.1
4170	Genbank	D67023.1
4171	Genbank	AB007450.1
4173	Genbank	X85194.1
4174	Genbank	X85199.1
4177	Genbank	X85193.1
4180	Genbank	X85195.1
4182	Genbank	U42284.1
4185	Genbank	L36160.1
4186	Genbank	X98231.1
4187	Genbank	X98230.1
4188	Genbank	X98226.1
4189	Genbank	X98228.1
4190	Genbank	X98229.1
4195	Genbank	X98232.1
4196	Genbank	X98233.1
4198	Genbank	D67019.1
4201	Genbank	X85203.1
4202	Genbank	L46701.1
4203	Genbank	L46695.1
4204	Genbank	U28502.1
4205	Genbank	U28503.1
4209	Genbank	L39080.1
4210	Genbank	AJ225165.1
4211	Genbank	AB022140.1
4212	Genbank	AB022141.1
4213	Genbank	D67021.1
4214	Genbank	D67022.1
4215	Genbank	D67024.1
4216	Genbank	AF102056.1
4217	Genbank	U44938.1
4218	Genbank	AB022142.1
4219	Genbank	AB022143.1
4220	Genbank	AB016974.1
4221	Genbank	L37837.1
4222	Genbank	AF107356.1
4223	Genbank	AF107357.1
4224	Genbank	AF107358.1
4225	Genbank	AF107359.1
4226	Genbank	AF107360.1
4227	Genbank	AF107361.1
4228	Genbank	AF107362.1
4229	Genbank	AF107363.1
4230	Genbank	AF107364.1
4231	Genbank	AF107365.1
4232	Genbank	AF107366.1
4233	Genbank	AF107367.1
4234	Genbank	U42296.1
4235	Genbank	U42299.1
4237	Genbank	M64309.1
4238	Genbank	L46696.1
4239	Genbank	X57404.1
4240	Genbank	D45192.1
4241	Genbank	U42292.1
4242	Genbank	U42283.1
4243	Genbank	U42285.1
4244	Genbank	U42287.1
4245	Genbank	U42289.1
4246	Genbank	U42290.1
4247	Genbank	U42291.1
4248	Genbank	U42295.1
4249	Genbank	U42301.1
4250	Genbank	U42302.1
4251	Genbank	U42288.1
4252	Genbank	U42293.1
4253	Genbank	U42298.1
4254	Genbank	U42294.1
4255	Genbank	U42300.1
4257	Genbank	M60969.1
4258	Genbank	L39081.1
4259	Genbank	AB030751.1
4261	Genbank	X85191.1
4262	Genbank	X85188.1
4263	Genbank	U44939.1
4264	Genbank	U28501.1
4265	Genbank	X85204.1
4266	Genbank	M84815.1
4267	Genbank	X85192.1
4269	Genbank	L40598.1
4270	Genbank	M64311.1
4272	Genbank	L40597.1
4273	Genbank	M85070.1
4274	Genbank	M85075.1
4275	Genbank	M60967.1
4277	Genbank	X85200.1
4278	Genbank	M85074.1
4279	Genbank	X85196.1
4280	Genbank	X85201.1
4282	Genbank	X85190.1
4283	Genbank	L40596.1
4286	Genbank	AF091367.1
4287	Genbank	AF091368.1
4289	Genbank	AB022144.1
4290	Genbank	AB022145.1
4291	Genbank	AB022146.1
4292	Genbank	AJ224130.1
4293	Genbank	AJ224131.1
4294	Genbank	AJ224132.1
4295	Genbank	AJ224133.1
4296	Genbank	AJ224134.1
4297	Genbank	AJ224135.1
4298	Genbank	AJ224136.1
4299	Genbank	AJ224137.1
4300	Genbank	AJ224138.1
4301	Genbank	AJ224139.1
4302	Genbank	AJ224140.1
4303	Genbank	AJ224141.1
4304	Genbank	AJ224142.1
4305	Genbank	Z21649.1
4306	Genbank	U12670.2
4307	Genbank	U12673.1
4310	Genbank	Z12817.1
4311	Genbank	U12669.1
4333	Genbank	X17547.1
4335	Genbank	Y19243.1
4342	Genbank	U12677.1
4343	Genbank	Z21637.1
4344	Genbank	Z21648.1
4346	Genbank	Z21634.1
4347	Genbank	Z21635.1
4348	Genbank	Z21630.1
4349	Genbank	U60594.1
4351	Genbank	U12676.1
4357	Genbank	U12671.1
4359	Genbank	Z21628.1
4361	Genbank	M88721.1
4370	Genbank	Z21629.1
4372	Genbank	Z26969.1
4373	Genbank	Z98589.1
4374	Genbank	Z98592.1
4375	Genbank	Z98593.1
4377	Genbank	Z98588.1
4378	Genbank	Z98590.1
4379	Genbank	Z98591.1
4380	Genbank	Z26970.1
4381	Genbank	Z21633.1
4382	Genbank	Z21631.1
4383	Genbank	Z12821.1
4384	Genbank	Z21638.1
4386	Genbank	M88719.1
4396	Genbank	Z21632.1
4399	Genbank	D14432.1
4403	Genbank	X72908.1
4404	Genbank	AF173825.1
4411	Genbank	Y07647.2
4413	Genbank	AF170742.1
4416	Genbank	AB009013.1
4418	Genbank	X71863.1
4419	Genbank	Y14694.1
4420	Genbank	AB016865.1
4421	Genbank	AJ001632.1
4423	Genbank	X75620.2
4424	Genbank	AF127403.1
4425	Genbank	AF062474.1
4426	Genbank	D30770.1
4427	Genbank	X73820.1
4428	Genbank	AF127396.1
4429	Genbank	X75617.1
4430	Genbank	AF127413.1
4431	Genbank	AF127412.1
4432	Genbank	AF127411.1
4433	Genbank	AF127410.1
4434	Genbank	AF127409.1
4435	Genbank	AF127408.1
4436	Genbank	AF127407.1
4437	Genbank	AF127406.1
4438	Genbank	AF127405.1
4439	Genbank	AF127404.1
4440	Genbank	AF127400.1
4441	Genbank	AF127395.1
4442	Genbank	AF127394.1
4443	Genbank	AF127393.1
4444	Genbank	AF127391.1
4445	Genbank	AF050533.1
4446	Genbank	Y07583.1
4449	Genbank	AJ001631.1
4450	Genbank	AJ012697.1
4451	Genbank	AJ012699.1
4452	Genbank	D30768.1
4453	Genbank	AF127399.1
4454	Genbank	Z21936.1
4455	Genbank	Y15289.1
4456	Genbank	X80775.2
4457	Genbank	AB024492.1
4459	Genbank	AF127402.1
4460	Genbank	AF127401.1
4461	Genbank	AF127397.1
4462	Genbank	AF127392.1
4464	Genbank	X82290.1
4465	Genbank	AJ007698.1
4466	Genbank	AF062475.2
4467	Genbank	AJ012698.1
4469	Genbank	X74066.1
4470	Genbank	X77468.1
4471	Genbank	AF127398.1
4472	Genbank	X80165.3
4474	Genbank	D30774.1
4477	Genbank	D30775.1
4478	Genbank	AF027047.1
4480	Genbank	D30772.1
4484	Genbank	D30776.1
4491	Genbank	D30771.1
4492	Genbank	X91797.1
4493	Genbank	AB006711.1
4495	Genbank	AB006712.1
4496	Genbank	AB023643.1
4497	Genbank	D30769.1
4502	Genbank	D30773.1
4503	Genbank	Y18446.1
4505	Genbank	X91796.1
4508	Genbank	D30778.1
4509	Genbank	X99671.1
4511	Genbank	X87278.1
4512	Genbank	AB000479.1
4513	Genbank	AB000480.1
4514	Genbank	AB024595.1
4515	Genbank	D15064.1
4516	Genbank	D30777.1
4518	Genbank	M58171.1
4522	Genbank	Y17391.1
4524	Genbank	Y10110.1
4525	Genbank	D17514.1
4526	Genbank	D17515.1
4529	Genbank	AF170352.1
4530	Genbank	Y17389.1
4531	Genbank	Y17390.1
4532	Genbank	Y10109.1
4535	Genbank	D14433.1
4539	Genbank	AF104473.1
4544	Genbank	X79741.1
4545	Genbank	Z29583.1
4546	Genbank	X92464.1
4549	Genbank	Z29623.1
4551	Genbank	AF069496.1
4552	Genbank	X79728.1
4553	Genbank	X79730.1
4555	Genbank	Z29637.1
4559	Genbank	D12703.1
4560	Genbank	D12702.1
4561	Genbank	X79726.1
4562	Genbank	X79734.1
4563	Genbank	X79727.1
4566	Genbank	X79740.1
4567	Genbank	X79736.1
4571	Genbank	Z29619.1
4572	Genbank	AJ238567.1
4573	Genbank	U70679.2
4574	Genbank	U70683.1
4575	Genbank	D45202.1
4578	Genbank	M59061.1
4581	Genbank	Z29617.1
4583	Genbank	AF001636.1
4584	Genbank	AF001637.1
4585	Genbank	U70678.1
4586	Genbank	AF170353.1
4588	Genbank	Y12596.1
4589	Genbank	D12701.1
4591	Genbank	X79729.1
4592	Genbank	X79739.1
4594	Genbank	AB006768.1
4596	Genbank	AB015520.1
4597	Genbank	L06455.1
4598	Genbank	D88525.1
4599	Genbank	AB025419.1
4600	Genbank	AB012760.1
4601	Genbank	AB012864.1
4603	Genbank	AJ000646.1
4604	Genbank	D88520.1
4605	Genbank	Y10913.1
4606	Genbank	Y10914.1
4607	Genbank	Y10915.1
4608	Genbank	AB015896.1
4609	Genbank	AB010864.1
4610	Genbank	AB023435.1
4611	Genbank	X97692.1
4612	Genbank	X97693.1
4614	Genbank	X97694.1
4615	Genbank	X97695.1
4616	Genbank	AB015245.1
4617	Genbank	X97691.1
4618	Genbank	X97690.1
4619	Genbank	Y14308.1
4620	Genbank	AF098790.1
4621	Genbank	Y14311.1
4622	Genbank	Y14309.1
4623	Genbank	Y14312.1
4624	Genbank	AF097824.2
4625	Genbank	Y14310.1
4626	Genbank	AB016812.1
4627	Genbank	Y14307.1
4630	Genbank	Y14303.1
4632	Genbank	Y14305.1
4633	Genbank	U59505.1
4634	Genbank	U59506.1
4635	Genbank	Y14304.1
4636	Genbank	Y14302.1
4637	Genbank	Y14306.1
4638	Genbank	Y14313.1
4639	Genbank	AF097786.2
4640	Genbank	AF097815.2
4641	Genbank	U06473.1
4645	Genbank	M34127.1
4647	Genbank	AF004844.1
4649	Genbank	D13948.1
4650	Genbank	M62790.1
4651	Genbank	AJ224611.1
4652	Genbank	AJ224612.1
4653	Genbank	AJ224613.1
4654	Genbank	X94201.1
4655	Genbank	U62887.1
4656	Genbank	U62888.1
4658	Genbank	X94203.1
4661	Genbank	D32247.1
4663	Genbank	X94198.1
4671	Genbank	X94199.1
4672	Genbank	AJ224614.1
4673	Genbank	X94202.1
4674	Genbank	X94204.1
4675	Genbank	X94205.1
4676	Genbank	X94206.1
4680	Genbank	D25313.1
4681	Genbank	AF165267.1
4687	Genbank	D25314.1
4688	Genbank	AF084495.1
4689	Genbank	AF084496.1
4691	Genbank	AF084498.1
4700	Genbank	X99469.1
4701	Genbank	AJ224615.1
4702	Genbank	AJ224616.1
4704	Genbank	X94200.1
4707	Genbank	D15063.1
4708	Genbank	D11342.1
4709	Genbank	U70713.1
4711	Genbank	AJ012089.1
4714	Genbank	AF050531.1
4715	Genbank	AF007948.1
4718	Genbank	AF077729.1
4719	Genbank	AF077730.1
4721	Genbank	Y12598.1
4722	Genbank	AF004845.1
4730	Genbank	X67221.1
4735	Genbank	M95664.1
4736	Genbank	L20845.1
4737	Genbank	M95665.1
4738	Genbank	AF150805.1
4739	Genbank	AF150804.1
4740	Genbank	AF150802.1
4741	Genbank	AF150790.1
4742	Genbank	AF150788.1
4743	Genbank	AF150786.1
4747	Genbank	AF177298.1
4748	Genbank	AF177299.1
4749	Genbank	Y18442.1
4752	Genbank	U81595.1
4753	Genbank	AF153281.1
4755	Genbank	AB015608.1
4760	Genbank	U87772.1
4761	Genbank	Y17144.1
4762	Genbank	X97076.1
4764	Genbank	Y07582.1
4765	Genbank	X97077.1
4769	Genbank	L20849.1
4770	Genbank	L20850.1
4776	Genbank	D32230.1
4777	Genbank	L20804.1
4780	Genbank	L20847.1
4781	Genbank	M95655.1
4782	Genbank	D32224.1
4783	Genbank	D25305.1
4784	Genbank	D32229.1
4785	Genbank	M95654.1
4786	Genbank	D32228.1
4787	Genbank	D25306.1
4788	Genbank	U58018.1
4789	Genbank	Z23158.1
4790	Genbank	D32233.1
4791	Genbank	Z23156.1
4793	Genbank	AJ223453.1
4794	Genbank	AB015566.1
4795	Genbank	D32232.1
4796	Genbank	D32235.1
4797	Genbank	Z23159.1
4798	Genbank	D32231.1
4799	Genbank	AJ250801.1
4801	Genbank	D32237.1
4802	Genbank	D32236.1
4803	Genbank	AB013079.1
4804	Genbank	Z23160.1
4805	Genbank	D32234.1
4806	Genbank	D32225.1
4807	Genbank	D32226.1
4808	Genbank	AB024616.1
4811	Genbank	U87773.1
4812	Genbank	U87774.1
4813	Genbank	U87775.1
4814	Genbank	U87776.1
4815	Genbank	U87777.1
4816	Genbank	U87778.1
4817	Genbank	U87779.1
4818	Genbank	U87780.1
4819	Genbank	AJ009451.1
4820	Genbank	AJ009482.1
4821	Genbank	AJ224610.1
4822	Genbank	AJ250796.1
4823	Genbank	AJ250797.1
4824	Genbank	AJ250798.1
4825	Genbank	AJ250799.1
4826	Genbank	AJ250800.1
4827	Genbank	AF068118.1
4829	Genbank	M65248.1
4830	Genbank	AB021393.1
4831	Genbank	AF003937.1
4832	Genbank	M69186.1
4834	Genbank	L35506.1
4835	Genbank	AF080257.1
4839	Genbank	L35507.1
4840	Genbank	L11661.1
4841	Genbank	L35511.1
4842	Genbank	L11662.1
[truncated: 1,046,576+ more rows]

## Sheet: final_otu_map_mc2
4456633	3_69003	3_151198	3_236901	3_314709	3_146710	3_158183	3_273647	5_50215	3_205023	3_231203	3_295022	3_209995	3_304721	3_116499	3_149560	3_202273	5_208520	3_110357	3_76937	3_129886	3_373356	3_372153	3_287312	3_338308	3_132733	3_181246	3_24130	3_379666	3_51948	3_217062	3_290179	3_297231	3_304351	3_71102	3_115970	3_119477	3_69186	3_231151	3_189320	3_71487	3_30035	3_300959	3_332825	3_214663	5_262068	5_166844	5_202664	5_124900	3_369158
967148	21_2340	21_201	21_5961	21_4363	21_8728	3_219035
133382	8_35146	3_343089	3_298673
816470	21_2262	21_7794	21_9453	21_11821	21_11936	21_12826	21_13111	21_16190	21_17355	21_17759	21_17810	21_18989	21_137	21_6668	21_9798	21_13485	21_16743	4_262382	3_389409	21_2590	21_6329	21_4557	21_11274	21_764	7_18125	1_181790	21_12913	21_10946	21_1363	5_106056	7_23418
137056	21_4332	21_7550	21_9518	21_10481	21_12905	21_18245	21_11040	21_14247	21_14923	21_18666	21_14209	21_10586	21_11135	21_12949	21_3188	21_15176
1092725	21_1509	21_2921	21_6222	21_10147	21_16706	21_979	21_1565	21_9015	21_13041	21_17479	21_3297	21_17661	20_20189	1_152227	21_15870	21_1394	21_13723	21_5689	10_72548	5_30275	21_18167	21_11449	21_5329
932208	21_892	21_1783	21_2944	21_2981	21_4612	21_4740	21_6039	21_6061	21_6159	21_6228	21_7099	21_7949	21_8014	21_8022	21_8050	21_8173	21_8183	21_8991	21_9303	21_9609	21_9688	21_9948	21_9976	21_10049	21_10786	21_10804	21_10916	21_11356	21_11620	21_12077	21_12595	21_13352	21_13806	21_13883	21_14511	21_15218	21_15278	21_15387	21_16072	21_16730	21_17050	21_17071	21_17133	21_17226	21_17968	21_18054	21_18140	21_18438	21_19212
3807100	21_6419	21_13413
361233	21_3553	21_4966	21_753	21_5358	21_4884	21_521
521318	21_2261	21_6391	21_10751	21_10935	21_814	21_5469	21_4731	21_5009	21_462	21_4091	21_7212	21_6359	21_1504	21_11367	21_16651
4325275	21_9731	21_14492	21_498	21_863	21_827	21_18326	21_17916	21_11121	21_950	21_11727	21_14941	21_8358
535901	21_553	21_875	21_901	21_1096	21_1405	21_1483	21_1628	21_1931	21_2140	21_2170	21_2236	21_2437	21_3835	21_4270	21_4477	21_4563	21_4578	21_4777	21_5170	21_5224	21_6518	21_6586	21_6596	21_6611	21_6663	21_6876	21_7048	21_7553	21_7642	21_7768	21_7775	21_7783	21_8387	21_8507	21_8607	21_8756	21_9007	21_9401	21_9630	21_9742	21_10012	21_10069	21_11399	21_12520	21_12665	21_13528	21_14158	21_14333	21_14406
294885	7_15998	7_11066	1_9068	4_124918	1_176890	7_18934	14_57931	8_2782	1_96271	1_184737	1_11272	4_274691	7_5320	18_10389	6_91014	1_100663	11_748	21_3899	21_16812	6_251254	6_50930	7_6320	18_17766	7_28054	14_43087	3_14168	2_109792	7_13101	1_208844	8_30391	6_222981	15_5076	1_150824	1_191160	16_22091
1067865	21_310	21_443	21_565	21_907	21_1424	21_2593	21_2815	21_2972	21_4592	21_5330	21_5781	21_5927	21_7224	21_7389	21_7558	21_7974	21_8211	21_8842	21_9276	21_9632	21_10061	21_10066	21_10104	21_11155	21_12116	21_12513	21_13930	21_14120	21_14237	21_14377	21_14640	21_14641	21_14783	21_14861	21_14940	21_15096	21_15274	21_15708	21_16563	21_17116	21_17289	21_19103	21_19182	21_305	21_2292	21_3190	21_4933	21_5988	21_6344
1084182	11_21931	3_183329	1_105922	5_58507	8_23549	3_326966	8_34195	8_16664	3_400313	8_14188	8_10797	5_126136	1_183495	1_128794
92874	6_78726	5_60188	1_49916	5_272953	5_133406	21_13666	21_4480	1_42480
508805	10_51896	1_112495	1_163764	1_125324	1_202098	4_179202	4_182167	10_70964	5_87823	5_36296	5_243250	9_171993	9_69810	5_235135	9_68302	9_182965	9_170451	9_89376	5_249831	4_171619	5_73649	1_79318	10_50507	1_136038	1_62967	1_174777	5_98193	5_241806	4_294165	9_202539	4_186696	5_303468	5_19644	1_164572	1_147897	4_264017	4_166462
4470541	21_2033	21_11173	21_13031	21_18465	21_12072
1101451	10_45589	10_85664	10_84620	10_2080	10_110511	10_3119	10_44996	10_42545	10_108903	10_126637	10_45012	10_5011
4383049	21_10441	21_4909	21_15134	21_17913	21_2483	21_6534
222534	21_9846	21_695	5_125817
4428177	5_57628	5_200473	7_12935
564678	8_7651	8_14662	8_26430	8_16309	8_22430
522025	5_213879	5_181211	4_199936	5_94275	4_196951
4424886	21_5917	21_7245	21_1458	21_3552	21_3520	21_15535
301149	21_8631	21_6285	21_8089
145053	3_173699	4_68244	6_62511	3_270229	5_197372	6_150482	4_36517	5_37373	5_129669	6_116546	1_201715	5_19707	5_38832	5_227004	5_283421	6_220692	6_180827	6_180932	6_123952	5_105984	5_112626	6_38513	3_146793	5_169999	10_24531	1_43162	5_40277	1_9144	18_14179	5_27619	1_188580	8_39530	5_31738	1_208189	1_15593	6_127935	4_111864	10_15525	4_16490	6_180136	6_165697	5_31103	6_49710	1_125939	1_11270	6_46176
6092	10_13	10_105	10_297	10_324	10_326	10_327	10_353	10_363	10_372	10_390	10_401	10_414	10_468	10_604	10_628	10_663	10_680	10_857	10_895	10_920	10_1011	10_1073	10_1133	10_1182	10_1211	10_1225	10_1243	10_1269	10_1308	10_1331	10_1358	10_1360	10_1384	10_1428	10_1466	10_1481	10_1495	10_1498	10_1525	10_1625	10_1953	10_2091	10_2186	10_2226	10_2241	10_2246	10_2288	10_2415	10_2541
512542	1_132073	3_208744	5_258280	5_204392	5_226527	5_114651	5_182012	1_170238	5_120730	6_80836	6_85761	13_41813	5_66378	5_234676	5_244333	1_155088	6_155529	9_146221	1_177565	1_56969	3_305655	1_133526	10_116641	5_220232	4_229427	8_12365	5_139258	6_27804	5_74268	21_8428	5_157679	5_114313	10_101841	1_193753	3_356235	5_216896	3_370786	3_287369	3_351065	6_166623	1_159476	5_264224	5_223845	5_187048	1_93903	6_225670	1_195583	6_184624	1_175599
1002664	10_60922	10_22667
850731	6_57501	10_86446	9_204026	9_188074	10_114088	9_56615	9_17826	4_295443
531624	1_21520	9_23095	4_43608	5_136549	4_30282	3_50788	10_133398	9_181323	16_42426	3_30271	8_5078	6_150807
1042850	21_13985	21_16780
846710	21_278	21_10172	21_16678	21_19402	21_10365	21_18893	21_7277
1046408	10_120177	2_154610	3_375915	5_257487	8_22666	8_33582	1_102864	1_154669	1_168568	5_63308	9_108570	9_204553	1_51575	5_226322	8_40591	9_175253	9_202513	4_75128	8_3373	9_107909	9_111605	9_152443	21_283	21_9152	21_12329	21_12700	21_18111	1_121625	2_242051	5_65494	9_147983	21_12271	21_12864	21_18789	1_28243	1_166312	5_164896	10_134024	1_110639	9_135751	1_67501	1_119694	5_113439	1_138398	3_181911	3_334880	10_37597	1_52358	8_30113
1044235	10_72742	11_5025	6_248459
884751	1_133	1_118856
1111582	10_51338	1_53512	1_64123	1_71197	4_19456	1_90770	4_47032	1_69171	1_87701	4_92940	8_72	4_35350	6_195578	4_108795	1_108771	6_247153	8_27117	10_79695	3_331968	1_178209	4_69264	6_55129	8_21016	8_14883	8_13391	1_118376	4_276965	1_147098	8_12916	3_387427	7_21065	10_21202	8_41542	3_305021	7_13859	11_9284	4_183358	1_27999	1_25364	4_250915	6_109664	1_140256	8_16282	16_41535	1_94053	4_268291	1_58231	4_27255	4_212718
157224	21_6033	21_9093	21_15980	21_6144	21_15383	21_17977	21_18639	21_964	21_4719	21_741	21_16871	21_14453	21_13009	21_2135	21_7605	21_13158
567669	21_865	21_1307	21_1537	21_1804	21_2176	21_2863	21_3926	21_4863	21_4865	21_5319	21_6101	21_7390	21_7535	21_9022	21_9431	21_9577	21_11784	21_13078	21_13118	21_13205	21_14819	21_15086	21_15447	21_15734	21_15854	21_17191	21_17435	21_18024	21_18595	21_18956	21_19197	21_19630	21_9717	21_10321	21_17391	21_994	21_14555	21_2930	21_16576	21_3365
165827	1_22532	1_102250	1_29840	1_40114	1_54567	1_69661	1_111948	1_142269	1_77240	1_198049	1_182857	10_38912	1_79887	1_52472	1_106536	1_100009	10_43070	1_176044	1_168634
220524	10_44377	1_56263	1_70593	1_151980	1_112946
4452721	10_70996	10_75502
784002	10_69597	10_100599	1_123991	3_274856	8_30939	9_82725	1_138354	1_139096	1_202512	4_223938	5_298600	6_156327	1_29980	3_23597	3_103277	3_134354	3_143211	8_9034	4_22773	5_67966	6_14098	8_6761	9_231	10_43287	4_90409	4_109321	6_51242	8_14345	1_8796	1_19850	1_25523	8_3893	9_46296	4_153654	5_193857	5_258791	8_26492	1_154961	3_288584	5_41742	5_207682	1_148326	3_201486	3_255311	5_289129	2_395016	5_235733	6_94257	6_224073
1085832	10_127568	1_68093	10_68421	9_130613	5_160975	9_186552	1_40568	7_10615	3_393028	5_285633	9_45770	2_289006	2_289232	10_14481	5_214136	10_108317	8_32170	2_269626
974499	10_21558	10_10939	10_120556	10_111916
541859	21_19552	21_7235
951711	21_3722	21_15776	21_16317	21_16810	21_16946	21_18261	21_18746	21_4727	21_9622	21_11431	21_12251	21_18951	21_615	21_5500	21_14349	21_7662	21_8943	21_1999	21_11852	21_15991	21_19519	21_17526	21_5809	9_162704	21_2190	21_6477	21_9749	21_15957	21_6562	21_6096	21_11144	21_6975	21_8378	21_6355	21_7282	21_554	21_4212	21_6417	21_5343	21_1786	21_4081
894045	21_1943	21_2477	21_10984	21_11305	21_11865	21_13387	21_15340	21_4640	21_14587	21_15364	21_9211	21_15166	21_8671	21_13821	21_7697	21_11158	1_152188	9_17236	21_9962	21_19475	21_1283	21_9681	21_6085	21_245	9_201244	6_52026	21_12772	21_8673	10_121934	1_89940	11_34572	9_147893	21_19641	21_14135	21_18082	21_14690	21_5225	8_42425	9_202387	9_198236	21_958	21_649	1_22732	9_154203	2_47199	1_94058	5_149125
158264	1_122788	21_10522
518865	21_4620	21_7859	21_12500	21_12924	21_17452	21_7078	21_8373	21_11607	21_17819	21_16225	21_7700	21_18000
1042805	3_148649	1_146664	1_112258	1_8835	1_160530	1_66736	1_105909	1_89134	1_205782	1_114616	1_204448
913229	1_97129	1_209982
159017	10_120023	10_123129	4_102107	4_293246	10_100553	10_69813	10_130625	2_213513
558789	1_36000	9_165574	1_196416	6_2197	1_24234
134665	8_33443	8_8779	8_27155	8_33692	8_42405	8_24146
4301027	21_514	21_6955	21_1638	21_16237
1095073	1_151190	1_163489	1_182306	1_156938	5_247536	10_123833	5_56029	1_167845	1_171889	1_7523	5_118855	5_177260	5_214847	6_87332	4_108160	8_21961	4_93121	10_107520	9_21410	5_285660	1_40925	9_149405	1_44275	4_75253	20_2208	6_37188	1_95772	5_55031	1_47923	10_10903	7_9364	10_70090	5_73285
821812	10_6553	10_21664	10_49073	11_6583	11_8924	11_13749	11_25362	12_5570	12_8358	12_13081	12_13611	12_21984	12_23993	12_24412	12_26601	12_28459	12_42313	12_53233	12_73147	13_10319	13_18147	13_26258	13_53204	14_5507	14_8508	14_16914	14_23276	14_24772	14_45953	14_56174	15_7349	15_17824	18_4543	18_7839	18_11137	19_239	19_9749	19_13635	1_370	1_2253	1_5856	1_15059	1_19101	1_20755	1_63963	1_74598	1_91157	1_118142	1_192245
1023950	21_1427	21_2273	21_9797	21_15075	21_1503	21_2623	21_8282	21_3660	21_6822	21_2187	21_7293	21_8270	21_9760	21_7773	21_1522	21_6863	21_3622	21_4926	21_3124	21_6405	21_6383	21_9246	21_11333	21_6287	1_110529	21_5409	21_4412	21_15825	21_9785	21_5043	21_5323	21_4120	21_431	21_17438	21_12385	21_1285	21_9150	21_10485	21_13505	21_17922	21_8139	21_5369	1_120978	21_211	21_4663	21_14117	21_10463
281659	21_1789	21_1810	21_13878	21_1554	21_2531	21_15319	21_4917	21_8296	21_4398
249778	1_137059	1_139332	1_54376
545299	21_730	21_1251	21_2548	21_7651	21_8683	21_9734	21_10048	21_10308	21_14703	21_16289	21_17620	21_17637	21_19392	21_9869	21_16629	21_19374	21_3961	21_7263	21_1494	21_1180	21_669	21_3404	21_18616	21_7599	21_240	21_4111	21_6160	21_17621	21_6530	21_12972	21_10750	21_4090
960682	21_435	21_1068	21_1103	21_2492	21_3661	21_3828	21_4299	21_8816	21_9533	21_10966	21_12605	21_14214	21_16849	21_18018	21_18852	21_19039	21_908	21_1015	21_1667	21_5111	21_5118	21_7800	21_9131	21_10103	21_10725	21_12334	21_13843	21_15691	21_16047	21_19300	21_338	21_571	21_2131	21_5763	21_6617	21_7524	21_9027	21_10022	21_10830	21_12152	21_13998	21_3975	21_4758	21_5051	21_6147	21_8333	21_8528	21_8696	21_8870
138602	10_19497	3_16274	3_46628	5_26307	5_38518	5_46601	5_59294	5_94443	5_133396	6_10595	6_62829	6_90839	6_115403	1_178640	3_79109	3_109919	4_42903	5_114089	6_86691	6_92019	6_166638	6_234334	8_23657	8_42576	10_69019	1_164497	1_179545	3_305261	5_241143	5_296550	6_210184	8_37727	9_195604	9_196926	10_15046	10_72658	1_181738	3_276306	5_97537	6_22907	6_78092	6_156788	9_190761	10_87595	3_187677	5_57667	5_186248	5_230221	6_53728
983335	1_65223	1_182865
4312556	21_16133	21_2130
529233	21_18019	21_10210	21_17791	10_101265
1084157	21_5698	21_17407	21_17263	21_10600	21_18755	21_18183	21_193	6_117780	6_135376	11_47191	1_172799	6_145623	6_158672	6_204993
152823	21_533	21_913	21_1625	21_1994	21_2515	21_2529	21_2807	21_3268	21_3321	21_4326	21_4644	21_5696	21_6180	21_6524	21_7139	21_7399	21_7916	21_7992	21_8067	21_8402	21_8532	21_8828	21_9773	21_11020	21_12339	21_12527	21_13063	21_13137	21_13210	21_13250	21_13908	21_14732	21_15118	21_15216	21_15427	21_15431	21_15466	21_15538	21_15681	21_15850	21_16153	21_16167	21_16189	21_17045	21_17778	21_17958	21_18489	21_18548	21_18594
984831	6_268081	1_20483
432284	3_321897	6_236471	9_116174	9_93428	10_117817	3_56444
110514	1_47786	5_202801
822556	21_2082	21_7193	21_11637	21_14424	21_6892	21_9829	21_13314	6_214902
521901	1_160570	9_162481
238538	1_380	1_75639	1_40544
526081	6_73901	6_252298
855996	1_90363	1_83874	1_44554	1_56867	1_72042	1_167798	1_200660
1131894	13_29645	9_50709	5_313320	4_91841	6_19176	5_26106	9_204437	3_306107	4_254944	5_163347	3_385252	8_41275	3_150286	21_11530	4_316456	5_263750	4_139345	4_292947	3_216840	9_42674	5_211199	6_174762	1_74873	5_275301	4_199402	21_18384	9_197054	5_219646
114102	21_5705	21_12237	21_13906	21_16886	21_17943	21_10255	21_16159	21_686
85142	21_70	21_2281	21_2700	21_3491	21_3978	21_4451	21_5704	21_6647	21_6964	21_7103	21_8515	21_9304	21_9679	21_10250	21_10258	21_10513	21_11537	21_14298	21_14568	21_14758	21_15245	21_15436	21_16304	21_16709	21_17714	21_18334	21_18827	21_16791	21_105	21_12471	21_17923	21_17857	21_13434	21_4625
295705	21_1710	21_3454	21_3517	21_5605	21_11037	21_11048	21_11407	21_11705	21_13110	21_13654	21_15705	21_18164	21_18786	21_3109	21_7508	21_9233	21_13568	21_18888	21_19440	21_13368	21_6000
923972	10_121333	6_38874	6_173492	6_207963	10_104496	6_92033	6_164582	5_280751	5_283940	6_17170	6_206726	5_289585	5_96661	5_228467	6_232719	6_66617	6_63817	4_62389	4_202193	6_166383	10_54391	6_86896	6_128535	1_353	6_172138	6_88432	6_260214	6_185291	6_23110	6_14090
783719	21_932	21_1194	21_1322	21_1338	21_2395	21_3287	21_3379	21_4764	21_5084	21_5215	21_6183	21_6220	21_7102	21_7453	21_7531	21_7588	21_7623	21_7624	21_8121	21_8551	21_8579	21_9579	21_9647	21_9936	21_10164	21_10369	21_10588	21_10642	21_10653	21_10661	21_10682	21_10699	21_10953	21_11148	21_11398	21_11655	21_11698	21_11946	21_12120	21_12387	21_12494	21_12664	21_12873	21_13215	21_13246	21_13296	21_13347	21_13351	21_13691
248801	10_128834	10_69964	1_92472
92913	1_197404	1_61200	14_37849	1_118676	1_2740	14_27663	1_118520
939252	21_3682	21_16069	21_2954	21_17931	21_2031	21_16113	21_1619	21_13644	21_17412
1019609	21_293	21_587	21_2310	21_6044	21_6131	21_6523	21_6664	21_8482	21_9114	21_9741	21_9919	21_9981	21_10117	21_10202	21_11041	21_11078	21_11435	21_11659	21_11996	21_12073	21_12469	21_12696	21_13295	21_14271	21_14780	21_14898	21_15038	21_15373	21_15731	21_15763	21_15838	21_15953	21_16365	21_16665	21_16747	21_16956	21_17185	21_17245	21_17695	21_17733	21_18425	21_18988	21_19330	21_1662	21_8406	21_10319	21_12719	21_15974	21_19067
4361046	21_11648	21_16671	21_14798
180842	20_11010	5_244169	5_31258
615608	4_158707	4_113788	1_80258	4_120594	16_36461
1056769	21_11179	21_15724	21_2595	21_9251	21_16096	21_9081	21_6646	21_4880	21_10126	21_1404	21_11120	21_16530	21_2891	21_5216	21_13963	21_1959
974249	21_3759	21_13198	21_13707	9_71523	9_109351	6_30676	7_24548
201364	1_148480	1_159556	1_165135	1_27839	1_112866	1_63925	1_147747	1_81419
584010	1_96887	5_245341
851932	21_3993	21_4002	21_4170	21_5560	21_8091	21_9365	21_9378	21_9889	21_12419	21_13091	21_15200	21_16471	21_18420	21_171	21_3735	21_4645	21_13802	21_15322	21_13867	21_15914	21_16266	21_18483	21_1891	21_14016	10_115704	10_123662	21_16252	21_3718	21_8783	21_12608	10_39504	10_71768	21_5304	21_1709	10_36297	9_176283	10_134875	21_19082	10_135413	21_8878	10_83384	21_6262	21_17981	10_57743	10_11890	2_184711
965289	21_2938	21_13087	21_17980	21_18017	21_19099	21_10961	21_6452
851938	21_796	21_1225	21_3037	21_3460	21_4099	21_4228	21_4920	21_5713	21_5779	21_6589	21_6661	21_6710	21_7612	21_7947	21_8153	21_8206	21_8513	21_10293	21_11451	21_13019	21_14043	21_15486	21_15887	21_16482	21_16546	21_16689	21_18012	21_8626	21_9484	21_10028	21_10346	21_10373	21_12086	21_12685	21_12763	21_15727	21_17199	21_17821	21_18155	21_18938	21_19078	21_1493	21_19256	21_14417	21_16740	21_17520
3678349	21_1219	21_2369	21_2420	21_2514	21_2697	21_2916	21_3980	21_4033	21_4701	21_5728	21_7617	21_7960	21_8245	21_8872	21_9115	21_9398	21_10596	21_12167	21_12293	21_12587	21_13109	21_14301	21_14832	21_15099	21_15598	21_15692	21_16506	21_16609	21_18328	21_18519	21_18531	21_18640	21_19292	21_19577	21_19614	21_681	21_794	21_1768	21_2214	21_5955	21_5956	21_11868	21_10252	21_12396	21_12623	21_15499	21_16036	21_9426	21_10968
168583	21_295	21_1260	21_1562	21_1573	21_1611	21_1694	21_1700	21_2020	21_2452	21_4675	21_5078	21_5144	21_5147	21_5607	21_5645	21_5825	21_5893	21_6610	21_6877	21_7067	21_8382	21_8396	21_8589	21_9555	21_9694	21_10184	21_10200	21_10349	21_10390	21_11378	21_11395	21_12115	21_12870	21_12999	21_13023	21_13740	21_13876	21_14049	21_14330	21_14345	21_14544	21_14688	21_15205	21_15677	21_15678	21_15730	21_15811	21_15921	21_16262
254211	10_52038	3_352989	4_139303	1_68606	1_71586	3_300396	10_134220	1_188618	10_24361	10_75769	10_50941	5_324522	10_119579	3_294515	1_192351	3_302249	1_90644	5_11392	1_10560	5_78279	1_124281	7_22476	1_72278	10_120470	10_60786	3_241227	3_147849	1_202568	10_79733	4_204982	1_197941	3_315607	3_224753	3_221706	3_286364	3_233761	1_143967	5_74331	10_106427	5_173611	1_137829	1_83979	3_298112	1_99123	10_11400	3_162137	10_58085	5_135653	1_139056
885012	8_32801	1_156213	1_104413	5_245643	1_206268	1_125517	5_31008	1_192045	1_177725	1_34214	1_74784	1_187291
922239	21_2520	21_3260	21_3782	21_4302	21_5276	21_6195	21_6705	21_6730	21_7134	21_7160	21_7435	21_7532	21_8131	21_8475	21_9506	21_9521	21_10020	21_10130	21_10652	21_10754	21_11541	21_11606	21_11664	21_11669	21_12112	21_12200	21_12301	21_12637	21_12824	21_12834	21_13481	21_14128	21_14582	21_14836	21_15127	21_15225	21_15402	21_15422	21_15679	21_15716	21_15853	21_15885	21_16976	21_17905	21_18014	21_18029	21_18180	21_19646	21_48
517116	1_157283	1_101365	8_14985	1_28449	1_54613	1_85667	1_84774	1_41504	1_185747	1_154495	1_176694
831824	10_15866	10_56107	10_128285	10_1720	10_20235	10_37527	10_114586	10_135478	14_54586	8_42304	20_19050	10_123154	9_199945	8_22653	10_85812	10_7890	8_7347	20_22325	10_67471	10_112277	10_50668	10_100476	9_97297	10_135347	9_196905	9_187279	9_193913	20_20638	20_14629	10_9994	20_459
4614	10_29253	10_48986	10_77453	9_150586	10_17611	10_75970	10_101102	10_49354	10_701	10_5665	10_53409	11_43773	10_90820	10_76273	10_57337	10_65468	10_134431	10_94082	10_84757	9_189421	10_138347	10_125711	10_134384	9_172120	10_90498	10_134832
368490	21_5	21_134	21_151	21_187	21_301	21_323	21_839	21_934	21_1047	21_1064	21_1347	21_1448	21_1624	21_1854	21_1973	21_1990	21_2158	21_2182	21_2243	21_2246	21_3280	21_3307	21_3310	21_3570	21_3748	21_3870	21_3982	21_4068	21_4177	21_4763	21_4987	21_5103	21_5184	21_5241	21_5295	21_5582	21_5911	21_5972	21_5998	21_6006	21_6064	21_6132	21_6146	21_6365	21_6412	21_6500	21_6659	21_6798	21_7183
913867	21_4320	21_4628	21_4752	21_5258	21_5673	21_8159	21_8438	21_8478	21_8525	21_9526	21_9959	21_12074	21_12536	21_13289	21_13736	21_15097	21_15865	21_15954	21_16215	21_16389	21_16484	21_16938	21_17581	21_17591	21_17605	21_18492	21_18937	21_19029	21_998	21_1315	21_3004	21_6715	21_8459	21_8957	21_9639	21_10469	21_10679	21_11124	21_12561	21_13599	21_14799	21_14860	21_15703	21_16249	21_17207	21_17295	21_18632	21_4945	21_8140
1116384	10_66898	14_49097	21_8782	9_201171	10_92923	8_2993	21_1598	21_8142
2741063	21_10678	4_291485
4315958	21_62	21_386	21_422	21_801	21_1014	21_1218	21_1365	21_1576	21_2019	21_2034	21_2045	21_2528	21_2695	21_2764	21_3113	21_3823	21_3860	21_4845	21_5145	21_5545	21_5924	21_6556	21_6720	21_6791	21_7036	21_7109	21_7162	21_7188	21_7488	21_7611	21_7897	21_8074	21_8226	21_8436	21_9023	21_9083	21_9089	21_9117	21_9356	21_9544	21_9567	21_10467	21_10571	21_10584	21_10628	21_10899	21_10928	21_11249	21_11448
525805	4_25427	4_224892	4_260395	4_188753	4_234973	4_321325	4_153488	4_132344	2_264312	4_143808	4_34970	8_40781	4_311780	4_323065	4_311826	4_267524	4_32186	14_7730	4_287565	4_145406	4_178756	4_22766	4_187934	4_210970	4_29014	4_187939	4_163738	4_305617	4_242357	4_295877	4_322533	4_219471
2295957	21_628	21_642	21_670	21_1020	21_1079	21_1445	21_2806	21_3024	21_3090	21_3136	21_3366	21_3602	21_3680	21_3751	21_5088	21_5609	21_5882	21_6075	21_6229	21_6837	21_6852	21_7001	21_7062	21_7997	21_8147	21_8294	21_9586	21_9607	21_9651	21_9722	21_10016	21_10656	21_10701	21_11149	21_11241	21_11701	21_11709	21_12223	21_12330	21_12670	21_12802	21_14079	21_14820	21_14987	21_15433	21_16279	21_16415	21_16796	21_17378
4314454	21_14208	21_2674
1070584	21_18362	21_6137	21_14671	21_13187	21_11882	21_14011	21_11722	21_13797	21_10358	21_19236	21_17890	21_7554	21_8516
2020091	6_12166	6_48020	11_35788	1_184993	1_88940	6_184227	1_186049
1059772	9_68462	1_119054	21_2721	21_19654	1_61665	3_92761	21_19053	21_18658	21_4241	21_6991	21_12092	21_18327	21_9167	1_117991	21_4873	21_4467	21_1359	1_80142	9_156897	1_85900	15_29679	4_27330	14_32733	4_305410	11_6453	4_95610	7_1212
1126072	10_102109	4_51527	1_72230	5_251766	4_14742	4_288223	21_8838	1_35007
446403	21_11604	21_12108	21_12178	21_13640	21_14727	21_14757	21_16724	21_16862	21_17671	1_16870	21_14915	5_228239	9_91872
1932546	1_181173	1_191002
1090059	9_182842	5_192586	6_225636	2_225384	1_197245
4319899	21_759	21_3156
229011	6_164389	6_135745
913264	21_281	21_2991	21_6984	21_10408	21_19233	21_12768	21_13204	21_6420	21_2724	21_11302	21_14910	21_5991
4322414	5_220644	8_8877	5_203169
65429	10_115565	8_23540	5_104814
873174	10_53403	1_7412	10_16818
1057746	9_185227	18_16246
345575	9_136763	9_37299
517754	1_123945	21_18021	21_13132	21_19619	1_51709	21_18254	21_9907	21_17034	21_9236	21_11499	21_10718	21_5113	1_166783	16_10351	1_162259	1_89125	1_145408	1_99273	1_60845
1000872	21_1713	21_2658	21_2663	21_3744	21_4604	21_5975	21_7227	21_9669	21_10170	21_10739	21_11493	21_12328	21_15881	21_17066	21_17772	21_18523	21_19476	1_210216	9_204507	4_320134	21_14291	4_111954	9_126594	4_144740	9_171706	2_247489	1_180327
586387	5_17392	7_24690	7_17712	8_26309	7_1071	7_1158	7_15725	7_7760	1_89714	7_5132	7_10664	7_27915	7_15978	7_26974	5_257510	5_21030	5_190383	7_19222	7_15355	7_22157	7_26554	7_21184	21_6604	7_28730	7_23468
951916	9_105881	9_162838	5_219511	21_4109	21_16388	21_17558	5_84268	6_99010
1144497	21_7522	21_10566	21_12900	21_15824	21_16973	21_18228	21_19258	21_19620	21_3769	21_7071	21_18469	21_5455	21_1294	21_12346	21_17564	21_18762	21_18675	21_1646	6_142790	5_232675
537664	21_13409	21_16825	21_1612	21_1181	21_3265
882063	5_243098	10_109303
517972	1_21042	1_29776	1_109825	1_176059	1_148367	1_75952	1_86913	1_94704	1_55790	1_137060
773157	21_335	21_1898	21_9228	21_1035	21_17180	21_12846	21_4155
972033	1_187929	9_180734	10_100544	9_161728	9_168579	5_178594	13_46621	9_79795	8_19296	3_343537	9_38644	1_83090
605989	10_1941	10_9967	10_17804	10_24422	10_66364	10_67307	10_70699	10_71839	10_79851	10_88119	10_97435	10_104771	10_115696	10_137571	20_15463	7_20093	7_21155	9_7779	9_16873	9_62851	9_135089	9_165971	10_4616	10_23905	10_29378	10_74594	10_87913	10_96894	10_100421	10_133496	20_13995	7_19440	9_639	9_1707	9_41997	9_43416	9_44835	9_53976	9_56882	9_68148	9_127249	9_169246	9_188423	10_15318	10_17654	10_75854	10_96082	10_96339	10_115130
754778	21_142	21_2960	21_4822	21_5085	21_5479	21_8391	21_9479	21_11227	21_14009	21_16936	21_17542	21_17787	4_32314	1_16502	4_77320	11_46718	1_66831	4_100964	4_12495	4_217703	4_156278	21_4107	21_17443	21_17426
929312	1_199588	1_200259	1_104816
92490	8_2784	8_38818
643321	5_277242	5_228914	10_60114
915428	21_127	21_817	21_1256	21_1449	21_2448	21_2453	21_3308	21_4259	21_4349	21_4698	21_4779	21_5197	21_5606	21_5711	21_6127	21_6529	21_6789	21_7032	21_7357	21_7423	21_7518	21_8052	21_8130	21_8618	21_8667	21_8916	21_9368	21_9926	21_10084	21_10086	21_10343	21_10721	21_11565	21_11740	21_12362	21_12861	21_13776	21_14085	21_14243	21_14258	21_14384	21_14814	21_15275	21_15795	21_15950	21_16333	21_16752	21_18314	21_18409
1723981	21_575	21_917	21_7428	21_7491	21_14887	21_16369	21_12379
1616784	21_54	21_135	21_277	21_425	21_525	21_538	21_675	21_768	21_873	21_951	21_1062	21_1112	21_1574	21_1597	21_1942	21_1944	21_2039	21_2089	21_2115	21_3213	21_3225	21_3245	21_3347	21_3357	21_3424	21_3490	21_3872	21_3879	21_4001	21_4093	21_4184	21_4432	21_4715	21_4755	21_4800	21_4844	21_5053	21_5165	21_5314	21_5597	21_5618	21_5621	21_5732	21_6058	21_6089	21_6185	21_6207	21_6447	21_6585
918733	1_201063	6_172770	5_221844	1_146924	2_202744	1_124634
377613	21_12879	21_18499	21_5283	21_11114	21_14425	21_14294
1109362	2_48498	8_26730	21_9259	8_9173	1_167254	8_34067	4_93412	8_1256	8_17623
576975	4_156955	4_249480
1101669	21_19017	21_19397	21_3911	21_6697
960234	4_305062	4_153206
163919	1_43634	1_130742	1_77546	1_50756	6_210151	1_147856
577512	8_30903	3_90591	6_111181	2_331217	6_2528	6_194401
861807	1_58129	14_51684
530164	21_11096	21_2525	21_13039	21_11386	21_267	21_481	21_2276	21_720	21_14001
223773	21_141	21_578	21_699	21_735	21_967	21_1237	21_1495	21_1609	21_1748	21_1845	21_2345	21_3381	21_3512	21_3743	21_5234	21_5438	21_6046	21_6217	21_6299	21_6446	21_6794	21_6829	21_7018	21_7064	21_7189	21_7546	21_7578	21_7831	21_7901	21_8411	21_8542	21_8713	21_9388	21_9414	21_9420	21_9594	21_10454	21_10472	21_10846	21_11222	21_11252	21_11360	21_11421	21_12061	21_12400	21_12467	21_12570	21_13064	21_13079
1067660	21_272	21_600	21_888	21_984	21_1191	21_1319	21_1555	21_1594	21_1605	21_1610	21_2035	21_2404	21_2454	21_2795	21_3276	21_3315	21_3439	21_3455	21_3830	21_3854	21_3883	21_4204	21_4328	21_4647	21_5261	21_5266	21_5636	21_5656	21_5690	21_5747	21_6108	21_6128	21_6202	21_6576	21_6634	21_6686	21_6708	21_7005	21_7081	21_7140	21_7187	21_7458	21_7473	21_7912	21_7950	21_8038	21_8125	21_8170	21_8176
4371886	6_73921	6_241944	6_224589	6_205553
580625	21_7142	21_13057	21_15879	21_19428	21_10000	21_15686	1_166168	21_15077	4_70367	9_42790	6_149034	1_143750	21_18706	21_866	1_150823	4_1519	8_3684	5_48130
815169	21_159	21_357	21_490	21_822	21_2592	21_2714	21_3016	21_3039	21_3125	21_3469	21_3470	21_3605	21_3614	21_3634	21_4003	21_4424	21_4839	21_4848	21_5068	21_5739	21_5856	21_6251	21_6264	21_6443	21_6747	21_6814	21_7230	21_7270	21_7725	21_7830	21_8187	21_8189	21_8235	21_8681	21_8717	21_8798	21_9281	21_9789	21_10824	21_10847	21_11306	21_11872	21_12027	21_12395	21_12936	21_13124	21_13283	21_13475	21_13499
4341734	1_52901	1_51589
534714	21_103	21_317	21_2167	21_4153	21_9725	21_17067	1_200490	5_286853	21_16964	21_13426	21_9460	21_9334	21_12934	3_115611
525966	5_40204	5_82858	4_53017	4_99566	1_112283	4_95002	1_94853	5_183767	10_108788	1_134014	1_56714	4_216189	5_182663	5_247962	1_168146	7_16255	4_254088	9_171532	3_18009	4_115982	10_24058	7_6918	7_25219	1_90754	1_5492	3_84037	1_91182	1_40144	5_264291	8_32828	1_119589	8_38347	1_173359	2_65330	4_310610	1_138426	1_69037	4_29113	6_117900	4_60062	5_316062	5_247544	10_3386	5_150280	3_765	5_621	5_316425	1_113811	3_128155
515808	21_11520	21_4659	21_19542	21_1204	21_12790	21_9938	21_5094	21_854	21_13335
4412860	21_17472	5_283912	4_316450
137635	5_1187	6_223514	6_73448
1144357	5_67539	8_30715
932853	21_3604	21_5442	21_4553	21_6280	21_4060	21_7766	21_1812	21_3051	21_8310	21_4078	21_9324	21_6418
805055	4_54523	4_313876	4_159374
4444623	4_226531	9_9626
589114	21_164	21_372	21_585	21_688	21_804	21_989	21_1173	21_1440	21_1528	21_1842	21_2080	21_2194	21_2305	21_3012	21_3088	21_3165	21_3377	21_4438	21_4586	21_4861	21_4994	21_5064	21_5240	21_5685	21_5813	21_6414	21_6629	21_6656	21_6671	21_6797	21_7699	21_9095	21_9396	21_9534	21_9599	21_9637	21_10501	21_10590	21_10607	21_11542	21_11624	21_12261	21_12318	21_12786	21_12814	21_12860	21_12885	21_13174	21_13175
3117617	1_195244	1_187482	1_36868	1_176329	1_148905	1_116425	1_149847	1_128437	14_11951	1_193726	1_47488	11_24854	1_104263	1_189807	1_199645	1_127344	20_22494	11_48780	14_59660	1_111842	1_186285
329096	9_191522	8_7885	8_9294	11_18726
942245	21_751	21_894	21_1941	21_2032	21_2041	21_2293	21_2518	21_2915	21_4298	21_5463	21_7457	21_7979	21_8548	21_9634	21_9967	21_10090	21_11194	21_11237	21_11511	21_11785	21_15178	21_16359	21_18238	21_19344	21_1585	21_2532	21_6527	21_8533	21_12389	21_13461	21_15496	21_16141	21_16494	21_3416	21_6067	21_10070	21_15920	21_4201	21_10715	21_16223	21_1400	21_6821	21_16327	21_5974	21_18339	21_12507	21_6277	8_17321
463361	21_436	21_465	21_580	21_766	21_836	21_1813	21_2178	21_2343	21_2553	21_3151	21_3178	21_3831	21_3838	21_3888	21_3910	21_3928	21_4008	21_4118	21_4223	21_4284	21_4403	21_4543	21_4689	21_4883	21_4978	21_5344	21_5768	21_6009	21_6148	21_6455	21_6722	21_6874	21_7472	21_7688	21_7874	21_8220	21_8313	21_8355	21_8863	21_8946	21_10493	21_11886	21_12212	21_13321	21_14320	21_14747	21_15721	21_15938	21_16683
876949	5_106474	2_45391	21_14804	8_23028
760913	1_23678	1_147879
272974	21_566	21_2128	21_2219	21_3331	21_3742	21_4358	21_4632	21_5063	21_6079	21_6106	21_8479	21_10338	21_11710	21_12705	21_13524	21_14280	21_14385	21_14846	21_16586	21_16829	21_1913	21_5029	21_9623	21_9873	21_8275	21_14006	21_314	21_8377	21_10710	21_17077
945455	21_618	21_929	21_939	21_1000	21_4772	21_5067	21_5117	21_5138	21_5668	21_6295	21_7533	21_7568	21_7653	21_8016	21_10186	21_11616	21_13284	21_13862	21_13894	21_15042	21_16833	21_17648	21_17666	21_17684	21_18959	21_19015	21_3117	21_5814	21_8562	21_14471	21_18068	21_19140	21_479	21_774	21_1587	21_4248	21_18398	21_13646	21_3817	5_215131	21_5066	21_3962	21_13302	21_10023	21_15088	21_10909	1_177690	21_19467
806092	21_1915	21_8714	21_8718	21_12493	21_18057	21_18099	21_4139	21_5199	1_435	21_3627	21_5459	10_131846	2_438154	21_3632	4_202848	4_295344	4_320810	4_208524	6_229045
156986	4_301372	2_445050	4_293867
1141758	21_1065	21_3532	21_7864	4_1449	5_98106	21_167	21_4561	1_182277	10_65916	2_291956	4_268359	9_54483	10_98754	7_23641	5_5362	6_166590	1_196789	1_173414	6_243389	1_177752	6_253349	21_368	4_229966	21_2309	21_1461	21_17513
281220	6_12591	4_194749	5_127660	10_20729	3_329190	4_53194	5_6385	6_25323	1_58370	10_130554
549756	8_2768	8_17063	8_38274	8_34957	8_22895	8_10016	20_4079	14_38071	8_7598	8_24004	8_3512
587616	4_23390	4_139428	3_313982
498063	21_1157	21_1310	21_1937	21_2631	21_4379	21_4738	21_5653	21_5717	21_5996	21_6429	21_6469	21_6568	21_6727	21_8522	21_9223	21_9552	21_9652	21_10954	21_11578	21_12163	21_12935	21_13984	21_14572	21_14960	21_15701	21_16216	21_16440	21_16699	21_16924	21_17015	21_17277	21_18533	21_18581	21_18769	21_19611	21_2597	21_9438	21_10581	21_111	21_1010	21_19596	21_4058	21_3096	21_16045	21_2315	4_135531
290774	21_294	21_563	21_824	21_1536	21_1831	21_1856	21_2258	21_2372	21_3064	21_3900	21_4138	21_4292	21_4606	21_5008	21_5189	21_5524	21_5658	21_6268	21_6660	21_6709	21_7396	21_7562	21_7580	21_7687	21_7735	21_8027	21_8298	21_8344	21_8535	21_8552	21_8830	21_9024	21_9550	21_10223	21_10375	21_10416	21_10880	21_11392	21_11404	21_11433	21_12238	21_12383	21_12397	21_12497	21_12673	21_12923	21_13363	21_13476	21_13533
548621	21_5243	21_7400	21_10488	21_16758	21_17320	21_19624	21_1818	21_6675	21_7729	21_11359	21_10418	21_18031
561636	2_350484	1_80168
1144189	8_26662	4_195721	3_289567	4_133481	6_219466	6_844	1_11579	5_126215	5_60156	6_64518	10_41816	1_573	1_136250	5_151817
1096706	21_558	21_14522	21_606	21_4354	21_6557	21_9138	4_166421	21_7671	21_14095	21_11270	21_10805	5_212247	21_1296	21_17117	21_204	21_8323	21_3666	21_1623	21_6178	21_10741	21_16529	21_16584	21_7151	21_3282	21_2480	21_16083	21_16111	21_7664	1_204074	5_87327	6_254074	9_125976	21_2914	1_122519	5_314590	1_162236
650615	21_5208	21_12783	21_14771	21_17838	21_12745	21_16882	21_19471	21_3457	21_11598	21_18871	3_132000	8_10748	13_1496	1_38149	20_7878	1_177547	21_9092	1_75860	5_180002	8_33177	1_53451	1_57270	8_1465	5_29985	8_3856	3_156615	6_195996	5_107998	8_18513	8_24321	21_1284	21_2986	21_4650	21_9035	21_6985	5_149811	5_223549	1_54927	1_156070	5_13461	5_9064	2_23558	8_29565	8_42474	10_115318	8_9203	8_7145	3_395215	8_6071
172804	21_1601	21_1963	21_1998	21_2054	21_3281	21_4251	21_4683	21_4712	21_5247	21_5280	21_6551	21_7046	21_8013	21_8018	21_8560	21_9465	21_9877	21_10116	21_10138	21_11260	21_11481	21_11534	21_11813	21_12410	21_12592	21_13976	21_14248	21_14778	21_15022	21_15081	21_15267	21_15567	21_16239	21_17233	21_17408	21_17915	21_18514	21_19189	21_1201	21_1227	21_1650	21_2360	21_2940	21_4258	21_5131	21_6669	21_6679	21_6729	21_7666
226338	1_167577	3_216789
525391	21_265	21_427	21_562	21_897	21_1056	21_1211	21_1255	21_1444	21_1454	21_1489	21_1543	21_1711	21_1958	21_2233	21_2462	21_2471	21_2748	21_2919	21_3181	21_3277	21_3332	21_3391	21_3434	21_3456	21_3721	21_3784	21_4238	21_4239	21_4375	21_4728	21_4864	21_4903	21_4950	21_5098	21_5110	21_5166	21_5264	21_5273	21_5600	21_6027	21_6045	21_6086	21_6099	21_6179	21_6434	21_6535	21_6952	21_6962	21_7077
981894	21_1923	21_2555	21_5031	21_7808	21_10410	21_13915	21_14944	21_16913	21_18554	4_227987	21_8110	21_10772	21_10773
255359	21_9709	21_12440	21_18315	21_1264
657371	10_10568	10_19522	10_28404	10_64428	10_38487	10_46537	10_49891	10_32546	10_60686	10_97254	10_29096	20_2218	10_105078	7_4273	20_15687	10_73706	10_45592	10_77932	20_8064	10_68034	10_101540	10_97236	10_7352	10_17708	20_3422	10_93137	10_93152
272150	10_126639	1_155928	1_61880
1109247	8_31696	8_2631
862136	21_7513	21_10181	21_11556	21_13944	21_19174	21_11045	21_15782	21_17848	21_19418	21_19486	21_8498	21_11239	21_13851	21_7629	21_10708	21_11192	21_3174	21_8193	21_2804	21_14503	21_14829	21_1287	21_2116	21_2952	21_7255	21_1455	21_6895
883987	21_704	21_777	21_2396	21_4937	21_6712	21_7652	21_8431	21_8931	21_10119	21_10141	21_11573	21_12927	21_1693	21_10274	21_11291	21_16597	21_1677	21_2892	21_11354	21_5302
805207	10_107743	3_194592	2_248019	9_153127	5_230061
550761	21_9153	21_7514	21_15693
888575	8_13613	5_143226	6_143885	15_8463	10_11286	1_3476	1_39260	10_128045	8_34145	15_25651
4300950	21_14127	21_13661
358670	4_314342	4_41553
377546	10_62933	9_19852	4_91223	1_208535
561537	21_953	21_968	21_1159	21_1534	21_1918	21_2007	21_2476	21_2587	21_2787	21_2797	21_3098	21_3527	21_3954	21_4614	21_5134	21_5723	21_6008	21_6116	21_6153	21_6643	21_7443	21_7584	21_7930	21_8603	21_8848	21_8905	21_9079	21_9286	21_9454	21_9472	21_9561	21_9578	21_9619	21_9802	21_10348	21_11110	21_11862	21_12181	21_13395	21_14274	21_14646	21_14925	21_15389	21_15459	21_16349	21_16380	21_16518	21_16541	21_16604
557570	21_6393	10_131441	5_329080	7_18930	1_117167
325808	21_207	21_676	21_701	21_1589	21_2324	21_2465	21_3184	21_3364	21_3600	21_3729	21_3973	21_4329	21_4608	21_4967	21_5133	21_5172	21_5223	21_5589	21_5784	21_5793	21_5885	21_6388	21_6682	21_7070	21_7405	21_7654	21_8057	21_8058	21_8389	21_8582	21_9072	21_9263	21_9275	21_9445	21_9870	21_10945	21_11590	21_12603	21_12659	21_12801	21_13018	21_13036	21_13123	21_13181	21_14207	21_15367	21_16548	21_16721	21_16930
4343394	3_201633	3_188606
2680713	4_173062	5_20033
242380	8_36089	8_40296	8_21602	8_10123	8_26703
979315	21_645	21_1334	21_1679	21_3792	21_6564	21_7138	21_10731	21_15973	21_17145	21_2821	21_2924	21_3708	21_8945	21_9811	21_10748	21_17515	21_2687	21_3992	21_6869	21_8761	21_161	21_5802	21_16836	21_17225	21_6777	21_1617	21_18821	21_17908	21_319	21_6522	21_6544	21_13810
162430	6_55629	6_26130	6_126866	6_64136
839235	21_10917	21_11855	21_13065	21_694	21_8769	21_3871	21_6013	21_12713	21_13818	21_3529	21_4034	21_4276	21_15395	21_2942	21_5832
588605	5_306387	5_278478	5_89315	5_303482	5_62564
1075891	12_77208	1_160810	3_243934	7_16813	1_31649	6_195151	5_96593	5_285982	1_154970	1_198213	5_299363	6_244500	5_301489	5_34261	5_58505	4_293916	10_103911	5_36178	5_264140	9_81451	4_94404	1_35537	1_126416	1_17065	8_37520	5_43635	5_183401	5_9045	1_182693	3_77423	1_130185	1_144737	5_305555	5_251743	5_251380	5_55404	4_187651	1_104565	3_311629	1_45853	1_70423	5_9135	1_32149	5_9314	4_70948	5_286171	5_4298	5_66030	1_203151
1084417	5_252419	14_6806	11_38066	1_138156	11_46536	11_32350
370584	2_412763	10_139119	5_69354	10_28550
4288299	21_271	21_2475	21_2933	21_4171	21_4180	21_5257	21_5630	21_6015	21_6528	21_7004	21_7417	21_9515	21_9608	21_10009	21_10451	21_10688	21_10826	21_11001	21_11923	21_12229	21_13191	21_14895	21_15852	21_16353	21_16366	21_16892	21_17351	21_17854	21_18347	21_18795	21_19034	21_19310	21_2995	21_7402	21_11834	21_14310	21_17415	21_3318	21_3672	21_14148	21_10612	21_14682	21_5436	21_7239	21_3629	21_4079	21_10726	21_11760	21_1760
283765	21_13870	21_14811	4_240163	1_177546	21_10030	21_10570
585052	3_82167	5_1123	2_216233	3_101853
583089	5_9951	5_50095	21_7021	21_18494	5_67524	1_59790	1_129686	5_154531	1_91037	4_114704	1_87399	1_109723	6_43046	1_15684	6_50252	4_83028	1_28455	5_66599	5_88512	4_54708	5_112347	1_51733	5_65782	1_17457	6_87103	5_215619	5_128112	1_190205	5_273699	1_134290	4_299689	1_93868	1_135613	6_86021	5_325324	5_236384	1_184377	5_232744	1_199078	1_136624	1_163058	6_132895	5_241969	1_76184	1_203133	5_291314	1_181705	21_14996	21_19270
1088305	1_14786	9_166912	1_80759	5_127347	2_209367	1_36895	6_184945	5_135209	1_122352
1084865	10_77611	9_167659	9_72314	9_109088	5_116428	5_151988	21_3344	21_11772	21_15285	21_13272	3_145298	5_55824	3_384173	5_87771	21_14767	3_233683	3_243436	3_145245	3_191789	3_162219	5_36386	5_222417
403701	6_103223	6_95171	6_57291	6_219649	6_134619	6_159037	6_229302	6_130472	6_10057	6_104296	1_18836	6_107547
1084906	21_9446	21_14099	10_29870	10_117226	16_9681	9_79493	10_54416	9_5020	10_29320	1_79829	1_44072	9_88504	18_10631	10_46808	21_5482	9_72821	21_4576	21_413	10_22929	9_73535	10_56053	9_121072	9_85080	10_103818	10_100801	1_192399	10_49023	9_30358	9_112175	11_16667	9_129501	10_110603	4_158088	1_60875	1_136032	10_37732	4_268158	10_103847	10_6081	4_265791	4_57024	10_13972	10_81311	9_150226	9_61418	21_17025	21_7056	21_13911	21_17182
1079866	9_63185	4_287416	1_185851	10_129655	5_322456
582616	21_9287	21_10133	21_12195	21_14337	21_16965	21_19369	21_3738	21_5256	21_5707	21_8504	21_1202	21_16243	21_18276	21_1335	21_13546	21_18437	21_4364	21_18318	21_7055	21_12804	21_9527	21_11817	21_6965	21_15000	21_991	21_4287	21_1416	21_4550	21_19222	21_17313	21_17134	21_8301	21_14131	21_18497	21_17332	21_1402	21_6844	21_13697	21_13325	21_18678	21_15192	21_15188	21_18060	21_15615	21_8403	21_4735	21_11832	21_16556	21_9020
797229	4_245678	4_121997
261705	21_10128	21_11539	21_16263	21_15816	21_14651	21_4443	21_7256	21_4512	21_1027	21_8408	21_5287	21_19259	21_8918	21_4652	21_15018	21_14389
927991	10_31947	10_74208	10_56040	21_647	9_108803	4_37118
523025	21_15780	21_17325	21_1661
74685	1_110286	1_107250	1_101991	1_7418	1_115530	1_34538	1_28725
4456252	1_113307	1_191973	1_35514	1_96081	9_192447	1_81648	1_24476	1_71166	1_167291	9_8631	1_166765	1_107459	1_164822	9_41488	1_951	1_1837	1_101929	1_98877	1_82554	1_193011	9_162983	1_54977	1_27769	1_85026	9_81748	9_67697	1_59095	9_121288	1_98407	1_107341	1_24448	1_635	1_107393	1_23423	1_43588
915452	5_89668	5_112041	5_302648	5_98066	5_236806	1_127273	13_79588	1_142182	1_21580	1_167698	1_61529	5_270981	5_245006	5_293471	5_252219	5_237747	5_244511	7_22798	5_268927	5_186438	1_22170	5_209391	5_315033	5_293610	5_289847	5_104020	5_188753	5_249179	1_127605	5_252110	1_126642	5_325217	5_301860	5_106902	5_229563	5_253521	5_13297	7_12903	7_2018	6_195830	10_134999	10_24939	11_29115	9_149552	1_145455	2_219398	10_14764	21_2172	10_71049
1101177	10_119846	1_174553	5_160026	8_1392	8_42487	10_78783	4_304660	5_91240	6_62442	10_46371	4_11980	4_24789	9_109099	10_96141	1_4157	6_6390	6_32174	10_29564	10_52298	1_85270	5_167771	1_91426	6_118221	8_15437	1_17318	5_65700	8_14913	1_62709	1_85404	4_128018	10_57487	5_105990	5_203952	5_34627	5_43094	5_174624	10_57301	14_8061	1_11429	10_14641	2_70533	2_265675	10_6641	10_61206	1_18760	2_9461	4_208884	6_221154	4_13313
1787644	21_3413	21_9491	21_10043	21_12832	21_14437	21_14801	21_15324	21_16128	21_18493	21_19399	21_2796	21_4305	21_9488	21_12143	21_15191	21_16307	21_18561	21_19581	21_114	21_2259	21_3698	21_3874	21_11629	21_12423	21_3615	21_7154	21_10843	21_12060	21_13021	5_71442	5_231683	5_237855	5_286117	6_174400	21_1127	21_4435	21_4481	21_7337	21_11176	21_11704	21_17161	21_19290	5_72590	5_125031	5_276749	5_280049	1_162375	1_200642	5_284143
809836	10_119886	3_208921	9_157326	3_115280	10_77917	4_128684	9_37406	4_19628
279576	1_182910	1_124253	1_96387
1123222	6_241721	8_22333
156232	10_126659	10_126668	10_129453	10_129646	10_129899	10_135361	10_138435	12_80737	20_21616	20_22101	20_22498	7_23683	7_23790	9_119692	9_180060	9_187487	9_190770	9_191022	9_191070	9_193891	9_194038	9_199733	9_199778	9_204787	9_205410	10_12001	10_17559	10_18224	10_47648	10_76349	10_92377	10_105240	10_134678	10_138898	7_24213	8_40225	9_19754	9_26922	9_44034	9_118341	9_129093	9_154799	9_158104	9_159025	9_168093	9_186534	9_193556	9_201801	9_201992
194836	1_40328	4_126182	1_21497	1_142727	9_28961	1_71115	8_5157	1_14619	4_49653	6_186792	7_1366	1_80484	4_150078	4_5398	1_90198	8_16361	12_3622	14_41380	8_28438	15_17984
616310	21_1240	21_5062	21_5262	21_11056	21_11092	21_13213	21_13672	21_13793	21_13855	21_14818	21_17673	21_17774	21_1955	21_4054	21_4333	21_8439	21_10728	21_12588	21_3018	21_3025	8_11193	8_17702	10_122053	8_13560	6_530	8_25848	7_27518	10_25957	21_16004	8_8282	8_41508	1_168453	1_146885	21_16966
364722	21_1583	21_4958	21_3072	21_3942	4_234438	1_147556	1_22842
939157	4_138366	4_206009	4_248457
1124499	9_164054	8_17503
851923	10_60478	10_66720
637582	21_1439	21_4949	21_7186	21_9590	21_10608	21_14750	21_16631	21_18113	21_18732	21_19109	21_3401	21_10965	21_16592	21_19534	21_1657	21_4782	21_15956	21_15375	21_15417	21_5936	21_17202	21_13779	21_7744	21_13348
93099	21_46	21_17082	21_9408	21_13343	21_11611	9_205494	21_15073	7_12181
591583	10_83959	5_113007	6_52718	6_236606	6_263944	1_197057	5_58562	1_193377	21_664	5_154423	1_182602
86428	1_102533	1_35526	1_146649	5_148377	9_51496	5_303118	5_266291	5_287892	9_124999	5_208792	5_79080	5_9970	5_219720	5_20983	5_55057	5_47181	5_24207	5_19996	5_51372	5_59095	5_89611	5_279343	11_48081	1_136970
359120	9_147690	9_133481	9_22571
285497	10_97192	4_67886	5_122354	9_81021	5_46445
697578	21_1172	21_16102	4_19070	4_129018	4_153433
750018	21_4341	21_11443
955003	21_119	21_233	21_241	21_242	21_243	21_246	21_248	21_253	21_258	21_261	21_262	21_269	21_270	21_275	21_276	21_285	21_289	21_296	21_299	21_374	21_415	21_527	21_528	21_530	21_531	21_535	21_549	21_559	21_572	21_591	21_594	21_597	21_601	21_603	21_607	21_614	21_622	21_627	21_630	21_634	21_635	21_644	21_870	21_872	21_876	21_878	21_882	21_889	21_896
243468	4_30399	4_233461	1_117955	7_17695	1_31371	4_219880	1_131193	5_176140	1_14035	5_29143	7_22044	9_202675	4_186561	9_171868	19_11788	1_199407	1_706	3_366496	4_27440	5_156929	10_45407	7_21251	4_207802	4_280942	4_242309	9_77340	6_170892	9_202022	3_343197	10_125751	5_109305	1_77169	5_105608	13_72634	9_168266	9_38739	1_136717	3_312386	1_167965	1_136763	1_130195	10_42586	3_315007	1_168108	6_227602	1_200214	1_87940	5_326935	5_170202
525215	2_155994	2_338440
353616	13_72548	13_33865	13_63376	13_64159	13_63242
573184	1_189936	1_199891
140767	5_138723	6_86967	6_91189	6_100238	6_101111	6_205501	6_209855	6_238270	6_24969	6_63785	6_164465	6_62515	6_97909	6_241518	6_87935	6_218254	6_258799	6_140229	6_154779	6_162807	6_119097	6_195064	6_63915	6_148781	6_229828	6_253797	6_154514	6_236607	6_243428	6_268291	6_85090	6_196033	6_178209	6_66369	6_58365	6_176311	6_221739	6_254332	6_253615
1082552	21_2912	21_7990	21_8517	21_13563	21_15935	21_17552	21_17599	21_19403	21_7820	21_8307	21_8597	21_14665	21_11561	21_2614	21_182	21_7076	21_8960	21_4682	21_7043
1056626	21_3323	21_15760	21_8799	21_19444	21_2334	21_948	21_146	21_6912	21_10374	21_16428	21_11777	21_15987	21_4244	21_1933	21_3522	21_960	21_13069	21_7298	21_3566	21_19462	21_15047	21_9314	21_4097	21_18736
4416988	21_316	21_2761	21_5947	21_6989	21_7812	21_7941	21_8375	21_9226	21_9779	21_10784	21_11665	21_11696	21_11809	21_12089	21_12863	21_12876	21_16552	21_17652	21_18549	21_18585	21_19457	21_12381	21_19648	21_19518	21_2058	21_11168	21_4038	21_7548
300811	8_7106	8_5127	8_30446	8_15936	8_29240	8_2664	8_37010
1000269	4_198469	1_111884
499109	21_7490	21_9327	21_15590	21_18286	21_18844	21_14795	21_12393
376876	5_298184	5_306758	6_207286
1068339	1_167913	5_230255	5_230671	1_172258	1_187104	1_18673	5_96827	5_254617	1_158078
1098473	1_118041	3_187008	5_256283	6_126156	1_41983	1_112313	1_146821	1_161369	1_43772	5_23476	6_19823	9_72379	3_45711	4_132639	5_63080	1_3377	1_58299	5_61673	1_155861	5_32221	6_40625	1_68506	6_130478	13_18824	1_72347	2_348829	5_199523	11_41	1_43868	5_53132	5_100054	10_122223	9_165504	10_107976	3_77073	2_170293	5_100420	1_55546	5_263618	5_77540	6_153971	4_150035	5_65355	4_13598	1_65494	5_21712	1_1243	1_48819	1_151694
1023988	9_163588	9_162823	9_199552
686282	10_80526	10_26319	4_311187
930014	8_33993	8_18999	8_21107
905211	21_564	21_2464	21_4336	21_4488	21_4703	21_8988	21_9972	21_10065	21_12827	21_14483	21_14733	21_14986	21_15183	21_16368	21_18086	21_18124	21_18481	21_18716	21_19136	21_19309	21_19613	21_1290	21_5450	21_8277	21_8699	21_12448	21_15043	21_4461	21_7702	21_11326	21_1533	21_3971	21_19337	21_2677	21_8198	21_1863	21_13346	21_7898	21_1582	6_75819
942534	21_5010	21_8223	21_8274	21_3399	21_4957	21_10801
288283	21_15135	21_1656	21_9340	21_220	21_10285	21_17994	21_15573	21_16284
877991	9_198111	10_2131
498355	21_1224	21_1644	21_1997	21_2361	21_2435	21_3880	21_4724	21_4745	21_4827	21_5559	21_6630	21_7034	21_7422	21_7519	21_7545	21_8064	21_8416	21_8502	21_8511	21_8919	21_9052	21_9125	21_9161	21_9290	21_9300	21_9419	21_9813	21_10536	21_11307	21_11411	21_12184	21_12431	21_13572	21_14626	21_14888	21_14962	21_14975	21_18295	21_18360	21_18940	21_19221	21_4633	21_4721	21_5703	21_6484	21_8433	21_8983	21_9157	21_9620
144724	1_55715	10_90173
1109844	21_41	21_433	21_468	21_589	21_689	21_833	21_1230	21_1345	21_1350	21_1718	21_2021	21_2055	21_2447	21_2503	21_2522	21_2766	21_2875	21_3229	21_3231	21_3236	21_3720	21_3725	21_4048	21_4066	21_4335	21_4370	21_4817	21_5065	21_5293	21_6012	21_6641	21_6768	21_6980	21_7104	21_7110	21_7406	21_7843	21_7943	21_7958	21_8134	21_8902	21_8981	21_9012	21_9142	21_9486	21_9818	21_9835	21_9940	21_9966
972620	1_52349	2_64360
811219	21_10	21_40	21_292	21_406	21_569	21_1514	21_1771	21_1908	21_2733	21_2846	21_3195	21_3798	21_7295	21_8240	21_8935	21_9581	21_9633	21_10705	21_10851	21_12321	21_12407	21_14051	21_14358	21_14955	21_15704	21_16034	21_16562	21_17572	21_18822	21_19455	21_19499	21_19555	21_522	21_9783	21_1557	21_5970	21_5544	7_26622	21_8342	21_2101	21_1398	21_2156	21_8267	21_999	21_14546	8_35894
4354039	21_11843	21_11277	10_5178
908900	1_39817	1_28655	1_110508	9_194206
955073	5_319009	5_249782
4330856	4_53265	4_110670	4_150666	4_192035	4_249513	4_1131	4_72509	4_175942	4_226761	4_140795	4_201718	4_13075	4_227235	4_260661	4_306081	4_166836	4_259420	4_264868	4_275024	4_13105	4_10861	4_149536	4_124481	4_203479	4_46053
377874	21_2379	21_6775	21_2148	21_6341	21_3008	21_6762	21_16840	21_2275	21_4823	21_7047	21_4220	21_7388	21_6711	21_15671	21_354	21_13480	21_7215	21_11835	21_7509	21_8639	21_9165	21_3481	21_6914	21_8595	21_4211	21_3699	21_18381	21_15061	21_14650	21_19651
4306357	5_208499	5_214295	5_77195
759916	21_5242	21_9037	21_10037	21_11113	21_12667	21_14431	21_15189	21_16884	21_16917	21_17298	21_18522	21_18558	21_19487	21_1165	21_4965	21_5198	21_18808	21_2905	21_4646	21_17607	21_18747	21_18059
558014	2_220979	5_83407	6_227267	10_3891	1_115403	3_113918	9_14572	5_36078	6_9452	1_48432	8_6673	5_175622
386899	21_7569	21_8180	21_17693	21_3834	21_8594	21_16921	21_19424	21_6685	21_8453	21_5006	21_1446	21_11264	21_10421	21_16939	21_18410	21_19038	21_9606	21_18193	12_56053	21_18782	21_18266	3_216508	21_14455	21_8510	21_7240	21_10496	21_17793	21_19080	21_8179	21_6149	21_19525	21_2047
1048420	21_10436	21_16977
355750	21_8685	10_134751	21_108	21_8702
4401186	10_111569	10_69919	10_86452	10_90481	10_102391	10_87000	10_3465	10_36144	10_91022	10_103007
2991800	3_193764	3_373674
1000735	4_156239	1_162311	9_170252	9_29085	1_122449
520139	3_122401	3_123991
158632	1_30137	1_112963	1_161527	8_30476	3_181165	4_298330	1_153803	8_11021	8_31911	3_69130	1_173078	8_23436	3_122874	3_57443
894969	21_6992	21_12230	21_16789	1_144335	21_6081	21_6773	21_15620	21_8712	21_14231	21_15936
570344	5_24121	5_290380	4_5466	5_328933
808372	21_2	21_252	21_1071	21_1086	21_1108	21_1258	21_1814	21_1954	21_2333	21_2636	21_2992	21_3274	21_3296	21_3702	21_4247	21_4323	21_4441	21_4636	21_4708	21_4834	21_6126	21_7117	21_8025	21_9185	21_9674	21_9874	21_9906	21_9930	21_10011	21_10406	21_10680	21_11164	21_11321	21_11563	21_11728	21_11979	21_12146	21_12409	21_12514	21_12672	21_12886	21_12903	21_13212	21_13909	21_14257	21_14317	21_14772	21_14952	21_15241
92329	21_13880	21_14948	21_5090	21_3523
1051299	21_55	21_69	21_75	21_82	21_88	21_113	21_128	21_162	21_214	21_215	21_222	21_362	21_366	21_402	21_442	21_497	21_507	21_517	21_750	21_831	21_832	21_862	21_1043	21_1048	21_1082	21_1168	21_1539	21_1735	21_1841	21_1867	21_1883	21_1885	21_2165	21_2210	21_2230	21_2252	21_2283	21_2318	21_2336	21_2569	21_2596	21_2615	21_2649	21_2719	21_2726	21_2756	21_2760	21_3076	21_3247
966091	6_6599	6_17707	6_106964	6_107291	6_67018	6_218033	6_77517	6_229675	6_79653	6_143103	6_176847	6_206701	6_102501	6_263878	6_223743	6_197912	6_241590	1_17429	1_75377	1_134538
1047041	5_294474	8_37031	6_24285	6_214208	5_134623	5_73804	6_260577	5_203987
1099802	1_68402	3_101539	5_152907	6_122810	10_30640	11_3329	5_39765	10_63564	1_63811	7_3596	10_35728	10_41791	4_83092	1_57915	5_19603	9_108182	1_4631	4_67118	5_50473	10_10207	1_37707	1_48094	6_84267	8_32031	10_22888	1_107675	1_5142	1_81521	1_25353	4_7454	1_59352	6_70800	1_79858	5_44283	1_23251	4_181798	9_18243	1_65699	10_111868	13_60485	1_91385	1_103272	3_384073	5_159841	1_102837	1_9216	3_152801	1_75136	6_37623
60332	1_9000	1_54546	2_219516	1_194874	8_20358
593441	8_8912	8_29861	8_18124	8_25935	8_6819	8_37290
292815	9_199230	9_197051	9_41063	9_107922	9_152368	9_923	9_192163	9_147222	9_63408	9_138712	9_50067	9_122976	9_198635
1041659	10_11167	4_118004	9_146637	2_26170	10_24542	9_139936
12727	21_2546	21_13569	21_14067	21_5021	21_6432	21_8893	21_9041	21_12305	21_7494	21_12282	21_3717	21_4189	21_598	21_2068	21_5771	21_2143	21_11136	21_17602	21_10512	21_13103	21_2354	21_13688	21_8876	21_6411	21_857	7_18876	21_2229	21_13496	21_2181	21_3932	21_6598	21_7634	21_17672	21_4694	21_17095	21_7016	21_12081	21_11071	21_5994	21_3829	21_11679	7_2132	21_12056	21_7369
4422456	21_4639	21_5692	21_7809	21_10026	21_6290	21_11139
34202	10_91092	10_102205	16_27442	16_29860	6_132532	20_16788	6_230858	7_18487	5_162862	5_261391	5_50572	5_196621	10_38354	5_314884	20_8121	5_8983	5_140023	5_216103	7_14836	5_239404	5_34783	5_171813	5_268690	5_276665	7_16177	20_13095	10_112593	6_202911	6_244012	10_69457
4304524	10_48726	10_53972	10_54115	10_66480	10_83443	10_96404	3_61803	5_187636	10_11573	10_27880	10_41496	10_96338	10_100640	1_112143	5_308805	10_1012	10_22574	10_63573	18_17016	5_9517	5_270411	10_55035	10_67491	10_99210	10_107175	7_20194	10_61374	10_75902	10_98324	10_116541	10_128353	10_83589	10_87823	10_105854	11_46499	10_1227	10_19411	1_90927	4_39461	10_40305	10_101562	5_41110	5_229787	10_81463	10_92368	10_106197	5_63700	10_64497	10_109065
329876	1_107884	1_113540	5_264169	1_100250	6_207662	5_190415	5_262012	1_35508	1_102709
592901	1_71427	1_89522	1_184186	10_46661	6_20331	7_13456	10_47945	10_51648	10_122774	1_123655	1_19773	1_205209	1_168947	1_108747	1_22781	1_28693	6_193193
364805	10_21440	6_238624
926945	1_103632	21_4622	1_79325	9_93737	5_159350
1074248	21_12840	21_15847	21_16370	21_19093	21_4754	21_9294	21_217	21_4197	21_8087	21_11551	21_19395	21_2071	6_246777	11_36797
447341	3_243864	3_266194	5_203979	18_3132	3_346028	3_304477	3_184216
579608	10_138862	1_99648	2_49176	5_318019	9_172140	1_154556	5_155760	5_239207	8_40622	9_110829	1_18478	1_193603	2_58186	9_62864	4_256988	5_27716	9_199653	10_106632	9_134759	9_175685	2_28598	5_41759	9_32513	1_98309	8_10437	9_57024	1_115152	2_424358	1_162127	8_11735	4_213239	9_204778	1_165305	5_251097	1_143820	9_196251	2_1457	6_75342	1_494	9_111707	1_81140	1_141617	1_68067	9_118073	13_62990	1_188366	1_56666	5_321162	1_146186
4323871	9_147706	9_86631
264546	21_287	21_1325	21_2825	21_3409	21_4655	21_5135	21_5163	21_5218	21_5579	21_7613	21_7646	21_9109	21_9532	21_9600	21_11107	21_13224	21_13437	21_14545	21_15392	21_16325	21_16916	21_17065	21_17551	21_17612	21_18135	21_18529	21_18600	21_18807	21_18949	21_19249	21_208	21_815	21_1358	21_2138	21_2286	21_2296	21_2646	21_6755	21_6819	21_7721	21_19656	21_6602	21_8937	21_9778	21_9923	21_10064	21_15210	21_16902	21_17027
529096	21_4226	21_7957	21_11408	21_12914	21_12985	21_14187	21_17983	21_816	21_1250	21_4654	21_7171	21_7650	21_10118	21_18188	21_17722	20_5752	21_17001	21_13471	21_2297	21_5487	21_555	21_18317	21_2844	21_273	21_11524	21_5734
322927	21_42	21_125	21_376	21_391	21_541	21_570	21_613	21_918	21_927	21_971	21_1089	21_1137	21_1186	21_1228	21_1501	21_1645	21_1753	21_2003	21_2211	21_2506	21_2624	21_2736	21_2810	21_2951	21_3095	21_3186	21_3196	21_3232	21_3326	21_3402	21_3478	21_3597	21_3626	21_3638	21_3642	21_4040	21_4257	21_4361	21_4431	21_4487	21_4890	21_5015	21_5161	21_5188	21_5204	21_5334	21_5347	21_5423	21_5631
1089121	21_8430	21_11600	21_3726	21_4785	21_619	10_23050	21_8526	21_926	21_5239	21_10444	21_1660	21_12726	7_15348	5_102433	1_26178	10_104712	7_11794	21_11409	21_13238	21_2818
586355	3_128771	9_34868	5_30246
813945	21_168	21_400	21_620	21_1361	21_1689	21_2204	21_2754	21_2781	21_2855	21_2931	21_3230	21_3526	21_3542	21_3836	21_4295	21_4870	21_5039	21_5191	21_5391	21_5702	21_5906	21_6184	21_6243	21_6271	21_6328	21_6337	21_6407	21_6552	21_7108	21_7195	21_7290	21_7334	21_7614	21_7673	21_7750	21_7789	21_7942	21_8351	21_8370	21_8440	21_8580	21_8635	21_8647	21_8789	21_8827	21_8906	21_9038	21_9140	21_9258
937813	1_16365	5_75119	5_150288	1_67825	20_20191	5_70578	5_188767	5_239021	1_11874	5_13083	1_161954	5_54881	1_45703	1_72573	5_7823	1_193213	1_129105	1_26730	5_179280	1_7775	20_7000	15_41393
4432930	3_219200	3_224179	3_212241	3_309409	3_120973	5_271728	3_127113
157272	1_101452	1_66208	1_21156	1_28443	1_74432	1_69489	1_129436	1_28149	8_27293	6_172516
827300	6_62845	9_91081	6_2521	10_5058	5_24193	6_104163	3_142334	8_2243	5_51761	6_231864	6_211616	5_307204	1_8691	21_19143	21_16807	21_11938	3_99135	5_92418	2_317567	10_29395
1089033	8_11666	8_36070	8_33081	8_21708	8_32865
529001	5_223518	1_44572	3_70096	4_157365	8_10846	21_9662	8_26064	8_9138
11427	1_78150	4_220057	1_19602	6_183348	8_24600	8_8685
140856	21_2551	21_4765	21_16834	21_18932	21_19407	21_5851	21_7366	21_13650	21_392	21_6310	21_18754	21_3867
4366487	4_274951	10_36769	1_113220
1110021	1_160784	1_169786	1_131844	1_195748	1_149077	1_51032	1_33403	1_170609	1_173218
1124370	21_1342	21_2438	21_3254	21_5598	21_5662	21_6100	21_8004	21_8629	21_8989	21_9673	21_10044	21_10445	21_10557	21_11741	21_12190	21_12234	21_12267	21_13421	21_13462	21_13900	21_14411	21_14436	21_14444	21_14693	21_14854	21_15349	21_15397	21_15744	21_16357	21_17184	21_17685	21_17725	21_18233	21_18255	21_18566	21_18656	21_18885	21_19057	21_19106	21_19501	21_19639	21_1857	21_1996	21_2430	21_2966	21_3546	21_4528	21_4876	21_4959
1070334	1_88856	1_86386	1_112766
975341	10_73403	10_84184	10_87737	10_115609	18_13792	1_116831	1_121532	1_122052	1_127926	1_202292	2_294694	3_239770	3_296854	3_297169	3_346736	3_371965	4_239355	4_319100	5_163751	5_164493	5_192768	5_207275	5_223923	5_235060	5_243894	5_251792	5_253276	5_277020	5_281957	6_170190	6_189164	6_190928	6_196636	6_203928	6_210408	6_231732	6_244263	6_255042	6_264255	6_265078	6_266835	9_171497	9_186886	10_125486	10_128158	1_145098	1_166398	2_296124	3_203267
959973	21_264	21_290	21_583	21_885	21_886	21_1187	21_1233	21_1254	21_1600	21_1698	21_1706	21_1951	21_1978	21_2079	21_2092	21_2104	21_2363	21_2519	21_2827	21_3342	21_3354	21_3368	21_3695	21_3749	21_3822	21_3825	21_3881	21_4656	21_4671	21_4696	21_4725	21_5069	21_5124	21_5179	21_5548	21_5553	21_5637	21_5674	21_6037	21_6048	21_6194	21_6488	21_6492	21_6650	21_6693	21_7155	21_7401	21_7471	21_7493
851049	21_5353	21_7147	21_9481	21_11033	21_11767	21_12349	21_14223	21_14241	21_14440	21_16521	21_397	21_3346	21_4568	21_5408	21_6112	21_6247	21_6959	21_7024	21_11374	21_152	21_772	21_3070	21_5467	21_7798	21_9332	21_1451	21_1464	21_1935	21_4199	21_8230	21_8624	21_14086	21_18385	21_16387	21_17831	21_13252	21_18591	21_12987	21_14487	21_15907	21_6943	21_4653	21_10791	21_4178	21_9987	21_16991	21_12733	21_14356	21_4133
338177	1_107543	1_101969	10_76538	10_36306	1_174918	1_158643
1134145	6_208796	6_138756	6_159671	6_152358	6_206802	21_3146	21_1161	21_14357	5_61616	5_306193
699855	5_255687	6_258768	6_231945
988602	21_174	21_659	21_2174	21_2287	21_3045	21_3343	21_3400	21_3408	21_3417	21_3694	21_3963	21_4043	21_4050	21_4157	21_4321	21_4670	21_6095	21_6249	21_6441	21_6902	21_7863	21_7926	21_8042	21_8174	21_8203	21_8500	21_9473	21_9939	21_10160	21_10635	21_10991	21_11187	21_12219	21_12286	21_12655	21_12875	21_13393	21_15019	21_15746	21_16265	21_16319	21_16515	21_16756	21_16768	21_18400	21_19289	21_19326	21_19559	21_899
856270	10_11486	21_8746
1138056	1_6081	1_17594	9_198162	1_109024	5_71406	7_8195	1_108516	9_75234	1_205917	3_71640	3_145577	9_200511	1_83943	3_256243	1_104387	3_326249	1_59439	3_364320	1_170600	3_252839	1_26177	9_120585	11_30801	1_157076	3_320820	1_136683	3_327768	1_165085	1_161052	9_14209	1_36748	9_194901	3_213776	1_64355	1_148812	3_234176	1_88209	1_129996	9_66472	9_141557	1_4127	9_145875	9_46599	3_227882	1_80324	1_137326	1_103301	1_145038	3_148624
775149	2_149792	2_229517
3889465	6_127308	6_148244
1147571	21_1966	21_6103	21_9284	21_10662	21_12083	21_14554	21_17822	21_18436	21_7128	21_12095	21_13180	21_17603	21_19050	21_10092	21_11580	21_16274	21_17265	21_19502	21_9522	21_11255	21_17770	21_3246	21_9036	21_915	21_16213	21_16844	21_11564	21_15878	21_2767	21_15650	21_608	21_10808
1026498	10_128507	10_134452	10_134635	10_81801	10_54151	10_128709	10_106418	10_106517	10_101951	10_53092	10_132867	10_28946	10_115192	10_123367	10_113005	10_117190	10_66197	10_93186	10_36156	10_8157	10_32061	10_39582	10_95206	10_112338	10_16678	10_44887	10_86397	10_51582	10_72795	10_108852	10_17502	10_137025	10_70427	10_118510	10_58146	10_109122	10_40330	10_66068	10_111573	10_91321	10_123720	10_92750	10_103266	10_78539	10_119535	10_66429	10_108060	10_21242	14_44346
1083016	21_1102	21_1806	15_10877	1_5674	21_8258	21_5787	1_91207
262379	10_15192	3_387720	9_92414	10_38708	10_62015	9_205495	6_174237	9_102986	9_110731	5_168972	9_140709	5_142888
165383	1_143970	1_208216
336824	21_2316	21_3451	21_4814	21_8480	21_13714	21_14235	21_15264	21_17018	21_18944	21_19396	21_2496	21_5099	21_7114	21_7408	21_7415	21_7463	21_10054	21_10979	21_9423	21_10591	21_11816	21_12111	21_12759	21_19044	21_8617	21_17794	21_17851	21_19406	21_7198	21_9090	21_16499	21_9051	21_17224	21_15282	21_18720	21_590	21_15187	21_5912	21_8033	21_9970	21_8564	21_1419	21_15618	21_19450	21_14753	21_19437	21_11837	21_4938
583016	21_256	21_2512	21_2880	21_3337	21_3350	21_4317	21_6034	21_6997	21_7566	21_9535	21_9583	21_9791	21_9971	21_10681	21_11086	21_11197	21_11429	21_11437	21_12137	21_12599	21_13237	21_13410	21_13910	21_14907	21_15231	21_15361	21_15394	21_15512	21_15866	21_15924	21_16015	21_16286	21_17485	21_17582	21_17625	21_17717	21_17782	21_18042	21_18078	21_18311	21_19100	21_19535	21_11024	21_12558	21_12624	21_13643	21_16197	21_17972	21_19509
993705	21_380	21_1234	21_1844	21_2097	21_2209	21_2388	21_2840	21_3595	21_4762	21_4775	21_5042	21_5187	21_6364	21_7164	21_7449	21_7483	21_7572	21_8034	21_8083	21_9264	21_9540	21_9541	21_9587	21_10134	21_10316	21_10430	21_10636	21_10912	21_11244	21_11452	21_11463	21_12010	21_12300	21_12365	21_12817	21_13606	21_13699	21_14101	21_14456	21_14762	21_14914	21_15327	21_15580	21_16282	21_16781	21_16790	21_16920	21_17507	21_17688
182816	6_76980	6_224080	1_2802
22951	21_4613	21_6631	21_11389	21_13194	21_11960	21_12946
907246	4_14006	4_194615	4_126115	4_149964
532336	1_114181	1_112298	1_158404	1_18286
245648	6_6052	6_99237	6_13601	6_134482	6_216862
1015154	21_19085	10_29828	10_67525	21_302	10_75687
156101	1_53657	5_30570
1078527	21_721	21_1631	21_7146	21_7496	21_7600	21_16020	21_17172	21_18094	21_18560	21_6083	21_7438	21_10102	21_11685	21_13895	21_19393	21_11130	21_13760	21_16378	21_16694	21_5506	21_13953	21_15790	21_19376	21_7095	21_9657	21_16684	21_16688	21_18222	21_19323	21_2216	21_4693	21_1357	21_15329	21_14150	21_14729	21_7377	21_12881	21_348	21_2729	3_78372	21_12135	21_11346	21_5108	21_3387	21_5891	21_4619	21_14496	21_11474	21_18053
879040	1_81462	1_190615
815819	21_3305	21_3403	21_7551	21_11528	21_12838	21_17106	21_1355	21_14777	21_13744	21_16107	21_11814	21_1299	21_5887	21_10018	21_11426	21_4471	21_19610	21_10569
949396	21_6258	21_9321	21_17703	10_102421	4_248622	3_345384	21_6382	21_14367	21_13964	5_184465	4_270886	4_122570	4_47721	21_8982	6_149268	10_1048	6_124345	6_240871	5_89738	5_65200	10_32922	4_100036	5_146012	10_69656	5_121387	5_108175	6_69687	5_306461
3544	21_12489	21_13149
4347865	21_8253	21_15159	21_14473	21_17227	21_6644	21_1970	21_15405	21_3850	21_6056	21_18901	21_10208	21_16041	3_19425	21_1301	2_446336	21_13501	21_13094	21_14062
3541	6_140375	4_142198	4_112298	4_109069	4_13212	4_55148	5_188347	4_141402	4_65971	5_108264
83514	1_186394	1_143791
872004	1_153073	10_124853
197398	21_5620	14_48179	4_224590
112208	9_167912	6_6874
534771	21_830	21_3107	21_6090	21_6474	21_7985	21_9074	21_10594	21_10623	21_10781	21_10960	21_12253	21_13337	21_13385	21_13586	21_14092	21_14482	21_15942	21_16479	21_16910	21_18265	21_18379	21_18552	21_18777	21_18828	21_19261	21_5034	10_97108	21_3633	21_11376	1_15657	21_19062
1030188	10_20186	1_12976	1_173689
1793401	5_85479	1_96236
726569	1_174220	1_949	1_30287	1_23121	1_57866	1_108907	1_58006	1_90877	1_94578	1_81982	1_101654	1_93124	1_205898	1_35071	1_74645	1_127609
893992	1_80817	5_30223
949789	21_12208	21_8334	21_5093	21_7425	21_6623	21_11897	21_11069	21_8648	21_15597	1_172107	8_42
955886	21_9700	21_11546
545306	6_255228	2_253102	6_106888	6_87233	4_165469	1_100968	6_205773	1_70752	1_135419	1_168626	2_116658	5_236661	8_19564	9_28662	5_66163
1722468	21_3388	21_16759	21_1293	21_19132	21_18338	21_16826	21_14837	21_4976	21_10790	21_19224	21_10146	21_13595	21_4602	21_7019	21_13327	21_15662	21_13884	21_19360	21_12648	21_13748	21_18859	21_18085	21_13958	21_19382	7_17946	10_11812	21_9033	21_9344	21_14613	21_4279	21_13336	21_4643	21_9383	10_23180
510174	16_232	5_116539	5_2860	8_20727	8_21984	8_13144	8_278	8_41791	10_3392
1082539	21_47	21_460	21_487	21_739	21_819	21_820	21_2202	21_2679	21_3168	21_3463	21_3658	21_4464	21_5308	21_5774	21_7083	21_8068	21_8471	21_8623	21_8655	21_10062	21_10530	21_11638	21_12013	21_12997	21_13223	21_13388	21_13613	21_14912	21_15415	21_15654	21_15764	21_16158	21_17974	1_8446	1_190890	3_34614	9_189205	3_348671	5_201105	5_210253	7_4130	21_13080	21_14388	21_14877	21_17068	10_13815	10_92128	1_180687	21_14070
4417526	3_334388	3_330643	3_343918	3_195389	3_391260
291195	21_8	21_444	21_657	21_792	21_890	21_931	21_945	21_1019	21_1073	21_1206	21_1244	21_1272	21_1496	21_1570	21_1729	21_1843	21_1930	21_1965	21_2048	21_2109	21_2114	21_2374	21_2412	21_2482	21_2537	21_2542	21_2582	21_2802	21_2824	21_2858	21_2945	21_2953	21_3032	21_3227	21_3317	21_3418	21_3471	21_3483	21_3519	21_3567	21_3628	21_3704	21_3781	21_3804	21_3832	21_3853	21_3902	21_3908	21_3998
130773	21_1507	21_2706	21_2829	21_3406	21_4128	21_5806	21_7591	21_8942	21_9370	21_10391	21_11332	21_11401	21_11937	21_12686	21_13345	21_17421	21_19557	21_1208	21_1920	21_3617	21_4342	21_9953	21_11355	21_11442	21_11926	21_12244	21_13993	21_14865	21_17188	21_19560	21_3163	21_3169	21_9412	21_11515	21_14273	21_16032	21_89	21_1031	21_6138	21_11661	21_14107	21_16559	21_5230	21_5873	21_6587	21_9767	21_12531	21_8807	21_8854
17929	21_225	21_3077	21_3601	21_4548	21_4970	21_5855	21_7213	21_8229	21_8272	21_8353	21_8697	21_10815	21_185	21_1470	21_3161	21_3489	21_4083	21_4447	21_10272	21_10842	21_12047	21_18790
147181	15_24018	15_46548
1017181	21_596	21_2517	21_2882	21_4319	21_4360	21_4518	21_6381	21_9088	21_9585	21_10432	21_10545	21_10550	21_10630	21_10717	21_11769	21_12133	21_12149	21_13016	21_13416	21_14074	21_14841	21_15458	21_15665	21_15794	21_16520	21_16998	21_17042	21_17197	21_17553	21_17590	21_17647	21_18518	21_18907	21_1712	21_1882	21_2680	21_7344	21_7777	21_7795	21_9232	21_11365	21_13500	21_14622	21_16580	21_1167	21_2132	21_2715	21_2775	21_3094
705361	10_68	10_115	10_247	10_1544	10_1979	10_2161	10_4209	10_4279	10_4439	10_4533	10_7114	10_8673	10_9252	10_9665	10_10009	10_12232	10_12301	10_12324	10_12339	10_12510	10_12561	10_15217	10_18280	10_18364	10_20139	10_21366	10_21392	10_21449	10_21890	10_24560	10_24686	10_24765	10_28226	10_31477	10_31566	10_34751	10_34822	10_35620	10_38107	10_38142	10_38177	10_38397	10_41620	10_41627	10_45038	10_45392	10_48875	10_49095	10_52266
158321	21_7910	21_8646	1_124627	1_174081
69292	21_7	21_68	21_234	21_239	21_251	21_339	21_340	21_405	21_407	21_411	21_489	21_560	21_574	21_684	21_922	21_986	21_990	21_1066	21_1069	21_1166	21_1197	21_1209	21_1220	21_1242	21_1243	21_1352	21_1397	21_1437	21_1442	21_1519	21_1566	21_1629	21_1779	21_1811	21_1829	21_1902	21_1922	21_1946	21_2027	21_2077	21_2149	21_2373	21_2401	21_2406	21_2442	21_2671	21_2831	21_2835	21_2867
571873	2_232610	10_88435	6_262713	4_156562	10_93200
583398	8_39345	8_1294
709518	10_557	10_987	10_1206	10_4907	10_7266	10_7541	10_8432	10_9757	10_9802	10_10468	10_10556	10_13440	10_18983	10_28099	10_28621	10_32862	10_35298	10_45494	10_46754	10_49276	10_49669	10_50141	10_53531	10_59360	10_60593	10_62945	20_3623	20_6891	8_14320	10_17418	10_21447	10_60599	10_70862	10_82611	10_97151	10_110940	10_127042	20_1119	20_12064	10_4469	10_10101	10_24589	10_36015	10_38868	10_45682	10_59758	8_13398	10_21893	10_35851
1105280	1_199892	2_390911	1_66398	5_63858	5_27003	3_368160	3_188611	4_252452
580342	21_6273	21_10825	21_14785
1088265	21_274	21_10165	21_13708	21_19422	1_49785	4_107366	4_140726	1_140287	4_108315	7_6032	10_45430	1_27762	1_74737	1_39979	2_244810	4_139202	5_114768	8_30740	5_114298	7_17615	1_53809	4_83189	21_9410	21_11762	1_33803	5_107471	5_262930	9_43763	21_2370	21_11859	5_116178	6_131890	2_322749	8_30592	11_42683	2_24230	1_124231	4_259090	1_153035	10_47273	4_149554	5_117572	4_85164	10_35961	5_59089	6_42671	9_168125	1_125510	6_102539
528577	3_252488	6_140747	1_139107
592616	1_34287	1_118144	1_172171	1_17414	1_167903	1_31503	1_9422	4_244738	1_190356	1_121598
263122	21_1279	21_4781	21_5575	21_6065	21_7421	21_7521	21_12841	21_13358	21_14026	21_14134	21_18538	21_19267	21_855	21_2256	21_11460	21_12012	21_19547	21_6286
819181	10_138785	10_17407	10_64700	1_3126	1_155802
526833	21_1235	21_3690	21_6968	21_7923	21_7971	21_13889	21_14376	21_15651	21_16673	21_18468	21_18563	21_14450	21_15786	21_800	21_4027	21_3119	21_11902	21_15585	21_13459
439908	21_1095	21_1259	21_3774	21_5092	21_5737	21_6445	21_9376	21_12228	21_13841	21_15167	21_18079	21_2446	21_5211	21_9745	21_18607	21_17190	21_14858
1937180	21_3904	21_17196	21_4414	21_14165
304641	4_123477	8_89	4_217669	8_15543
275257	21_8963	21_9199
1007452	21_2576	21_2579	21_3214	21_3479	21_4413	21_5350	21_6735	21_7260	21_7837	21_8458	21_8971	21_9241	21_11847	21_13452	21_4144	21_4992	21_8297	21_17093	21_9360	21_9689	21_13491	21_7751	21_10977	21_10758	21_14499	21_12948	21_8836	1_69164	1_200495	21_6298	21_4580	21_4872
558152	21_51	21_512	21_722	21_1550	21_1666	21_1777	21_2284	21_2620	21_2864	21_3148	21_3206	21_3216	21_3301	21_3390	21_3580	21_3758	21_3779	21_3916	21_4135	21_4306	21_5003	21_5428	21_5568	21_6078	21_6221	21_6782	21_6855	21_6976	21_7002	21_7174	21_7317	21_7404	21_7485	21_7540	21_7804	21_8000	21_8161	21_8196	21_8417	21_8636	21_8961	21_9762	21_10222	21_10546	21_10849	21_10895	21_11140	21_11281	21_11434
988932	21_776	21_3960	21_4551	21_7316	21_8616	21_9075	21_9091	21_9537	21_9800	21_9881	21_10616	21_10626	21_10709	21_11336	21_11623	21_11842	21_12523	21_12632	21_12977	21_13292	21_13898	21_13899	21_14564	21_14617	21_15059	21_15798	21_16104	21_18880	21_19203	21_19657	21_15623	21_19626	21_714	21_7523	21_1131
442738	10_33669	10_61712	10_69630	10_91541	10_135715	1_66339	10_80349	10_82672	10_116725	10_129603	13_21706	10_45190	10_54289	10_70451	10_81427	10_120000	10_123399	10_129614	10_132752	10_8923	10_16452	10_32398	10_50137	10_62551	10_111953	10_15867	10_128812	10_131327	10_76151	10_122922	10_125509	10_131836	10_136996	13_62970	1_168757	10_14286	10_45616	10_45255	1_47891	10_57084	10_63586	10_130913	1_62174	10_75800	10_119364	10_101026	10_129576	1_59719	10_76827
835499	10_2255	10_9874	10_17214	10_18350	10_21311	10_28470	10_35845	10_38545	10_45098	10_73942	10_85318	16_1008	19_2304	20_12313	6_7789	6_22797	6_28649	6_30203	6_109931	6_171651	6_180276	7_18411	8_27528	9_4503	9_160894	10_29952	11_17827	13_37267	13_43901	14_9509	14_34675	16_10627	18_19204	1_149842	2_263697	3_153115	4_83871	4_133559	5_10982	5_44463	5_149641	6_28069	6_171783	6_180145	7_18673	8_2400	9_138199	11_41030	12_14603
273647	10_12258	10_25015	10_32123	10_34884	10_36292	10_43089	10_46799	10_63714	10_121617	10_133241	19_7434	20_2087	20_9284	20_10414	20_19711	8_3298	9_60681	9_114852	9_116538	10_14786	10_30041	10_32059	10_38191	10_39242	10_65801	10_79315	10_114977	10_121835	10_136475	20_5825	20_15057	20_19480	8_36194	10_1102	10_2353	10_13104	10_35764	10_49662	10_55949	10_60744	10_67577	10_127095	10_127230	20_4850	7_12474	10_54319	10_64929	10_81780	7_26400
1009362	21_454	21_561	21_844	21_1276	21_1642	21_1699	21_2380	21_2811	21_3140	21_3334	21_4179	21_4338	21_5194	21_5255	21_6055	21_7020	21_8575	21_8824	21_9309	21_9444	21_9723	21_9825	21_10073	21_10356	21_10377	21_10405	21_10930	21_11571	21_11997	21_12831	21_13488	21_13815	21_14498	21_15145	21_15303	21_15489	21_15738	21_15754	21_16341	21_16516	21_17395	21_17575	21_17585	21_17829	21_18376	21_2253	21_5821	21_7232	21_8786
5158	21_11142	21_625	21_15904	21_17727
1108982	1_104361	5_257551
1138007	21_5542	21_12175	21_12581	21_19635	21_5676	21_11100	21_4634	21_12779	21_4073	21_6296	21_9589	21_13072	21_7325	21_4301	21_14272	21_15871	21_13989	21_19520	21_9298	21_16397	21_2390	21_10886	21_5061	21_6425	21_4525	21_8716	21_11675	21_6571	21_19152	21_14445
4366781	2_2422	2_171783
4312247	1_161669	1_157740	1_159	10_29974	10_122227	10_54671	1_204314	9_128321
929095	21_9564	21_15372	21_15772	21_10003	21_11548	21_8601	21_17925	9_202619	21_4662	21_6973	21_9659	21_8381	21_13924	21_13209	21_8787	21_9274	21_1947	21_16416	21_10035	21_8886	21_4691
516966	6_19279	21_3581	21_6628
967427	10_40295	10_125978	1_167015	10_113792
299267	21_432	21_547	21_1482	21_1743	21_3607	21_4163	21_4273	21_4297	21_4940	21_5490	21_5852	21_6563	21_7297	21_8987	21_9173	21_9944	21_10757	21_11319	21_12155	21_12695	21_13271	21_13464	21_13811	21_13934	21_16275	21_17828	21_12411	21_7502	21_14696
15186	10_1124	10_2036	10_7787	10_7907	10_7958	10_18446	10_20915	10_54909	10_58293	10_104431	10_125687	10_131926	11_540	11_2209	11_7445	11_9588	11_10254	11_14562	11_18387	11_21118	11_21997	11_23715	11_24405	11_29651	11_36116	11_44291	11_44550	11_47655	12_45833	12_60382	12_81453	13_28249	13_37775	13_49299	13_65197	13_79116	14_1868	14_3859	14_5417	14_9280	14_10834	14_12645	14_15356	14_16155	14_17719	14_19764	14_24034	14_24278	14_27685
1028549	21_2212	21_6314	21_5593	21_6198	21_18724	21_9868	21_2568	21_10270	21_19288	21_15153	21_16119	21_14232
547550	10_125092	10_131507
4333237	10_6129	10_11285	10_17941	10_69578	10_88894	10_93889	10_95184	10_105655	10_109936	10_112897	10_117834	10_121772	10_132817	7_28570	10_1777	10_47771	10_65874	10_71905	10_76366	10_84484	10_87483	10_98671	10_112726	10_126921	10_128580	20_13805	8_20562	10_11251	10_34160	10_76045	10_88055	10_102534	10_102642	10_123412	10_127444	14_48969	20_11940	20_21196	10_17072	10_43940	10_50605	10_84712	10_92244	10_93442	10_99216	10_133044	10_139057	20_16238	8_34186
1009894	21_18935	21_306	1_125937	1_165670
92535	21_1273	21_2436	21_15143
254580	21_11968	21_17447	21_11034	21_18810
178885	1_55278	5_106119	5_174327	5_275878	5_310717	5_196158
249493	21_4362	21_259	21_11742	20_17862	5_213833	21_5587	5_34755	11_17788	21_3385
635373	10_44474	10_84445	10_87195	10_95718	10_113617	10_115996	10_123424	10_126292	10_129932	10_132379	10_132637	10_132784	10_132797	10_132847	10_135516	10_135683	10_138537	16_20582	16_36217	16_40960	16_42660	20_20091	20_20118	20_21600	6_164014	6_164062	6_176708	6_198580	6_204969	6_212238	6_219360	6_222290	6_223938	6_224473	6_225052	6_225112	6_225373	6_229398	6_231028	6_231083	6_231117	6_232041	6_232059	6_232116	6_236292	6_236852	6_237166	6_237699	6_241368
217030	21_17398	21_7801	21_15864	21_15325
1062865	1_4429	1_50951	1_135319	1_142038	1_110975	1_163410	1_189914
851704	21_4489	21_13206	21_11802
1078207	21_236	21_266	21_543	21_604	21_626	21_638	21_639	21_868	21_869	21_921	21_956	21_1189	21_1229	21_1239	21_1261	21_1300	21_1563	21_1652	21_1704	21_1936	21_2001	21_2017	21_2060	21_2065	21_2067	21_2113	21_2450	21_2490	21_2508	21_2550	21_2817	21_2842	21_2913	21_2917	21_3243	21_3272	21_3288	21_3359	21_3410	21_3754	21_4218	21_5082	21_5534	21_5562	21_5628	21_6003	21_6019	21_7008	21_7203
994849	21_4018	21_6177	21_8437	21_10560	21_8120	21_10263	21_15037	21_10723	21_14123	21_18730	21_16929	21_18408	21_6701	21_16893	21_19548	21_5923	21_18370	21_18547	21_19145	21_880	21_9289	21_18475	21_8384
4312813	9_135820	20_11269
143810	21_2362	21_5109	21_7426	21_7643	21_8080	21_10582	21_12162	21_13400	21_13704	21_16451	21_17107	21_17327	21_12011	21_16638	8_10156	21_9824	5_31826	21_9735	21_9955	21_14152	21_952	21_250	5_152924	4_312072	4_257371	21_10860
4446973	6_176673	3_384724
4297239	1_46713	4_223325	1_108730	3_378800	3_378348	2_120587	14_27196	1_29861	5_56127	4_215048	6_146201	1_30607	5_186193	2_324635	11_18484	3_171009	1_187912	3_118887	10_21436	4_125582	10_38581	1_20899
239537	6_124294	6_173841	4_259042	5_99739	6_69142	6_111049	10_82388	4_28513	2_246401	4_200899	4_118283	5_17497	4_96689	10_90510	6_24008	6_144539	2_221003	4_267868	10_2403	4_164977	4_92953	2_275743	4_43890	10_31116	6_71992	4_243734	2_430430	10_104585	5_309598	4_289625	6_245972	2_32518	10_13818	5_169278	4_46756	6_262082	5_58893	4_159242	4_99050	2_185818	5_132969	6_74863	6_165959	10_25326	10_5539	4_44213	4_225543	6_2403	4_115698
103606	21_1513	21_3472	21_3988	21_1553	21_13571	21_15641	21_8238
92231	9_87264	21_16396	11_35402
1028036	16_17005	1_68243	12_3987	4_41749	1_168607	1_75474	5_203313	8_41142	1_41639	15_32789	1_169255	15_19126	3_263703	1_111081	1_90161	8_40304	1_191199	8_11449	1_83483	5_109560	5_142840	5_254656	5_121160	10_5790	1_187377	5_171412	4_140810	5_248394	8_4037	5_153125	8_17502	1_117837	8_39098	5_315166	4_290632	8_41690	10_2653	7_26391	5_318747	8_23930	1_131586	1_117588	5_184774	5_191876	5_283611	1_209314	8_30211	7_22057	1_190583
968954	9_98275	10_16652	13_42985
1033473	21_91	21_1909	21_2983	21_3893	21_4285	21_4296	21_4475	21_5336	21_6169	21_8055	21_8826	21_9071	21_9087	21_9545	21_9556	21_10395	21_11503	21_13553	21_13623	21_15066	21_16108	21_2578	21_9563	21_12311	21_13674	21_15284	21_15755	21_17269	21_8585	21_10153	21_14222	21_3207	21_7233	21_5953	21_6900	21_3727	21_14652	21_3352	21_12119	21_2521	21_13035
4448457	21_6607	21_4751
4306176	21_584	21_2946	21_4498	21_4783	21_5310	21_7455	21_8927	21_9794	21_9916	21_10497	21_10898	21_13625	21_13690	21_13754	21_14061	21_14352	21_15249	21_16534	21_16858	21_17541	21_96	21_1207	21_9498	21_11059	21_15236	21_16972	21_17560	21_8840	21_15549	21_16505	21_17471	21_13826	21_14917	21_16809	21_5390	21_8887	21_5060	21_5647	21_1136	21_420	21_1871	21_5788	21_1896	21_19621	21_6934	21_3143	21_2376	21_3043	21_13919
1040713	11_36892	5_327542	21_17261	21_19304
259772	21_4887	21_6662	21_4234	21_15860	21_19328	21_10787	21_6678	21_18946	21_18030	21_2504	21_6817
129048	21_77	21_255	21_519	21_910	21_1097	21_1303	21_1314	21_1320	21_1473	21_1486	21_1606	21_1673	21_2325	21_2822	21_3693	21_4249	21_4714	21_4717	21_4819	21_5073	21_5154	21_5552	21_5574	21_5733	21_5938	21_6071	21_6444	21_7152	21_7323	21_7446	21_7607	21_8345	21_8520	21_8556	21_8627	21_9005	21_9085	21_9186	21_9435	21_9648	21_10191	21_10698	21_11109	21_11221	21_11403	21_11531	21_11547	21_11579	21_11584
988202	10_50642	6_28840
542475	21_2838	21_3302	21_3922	21_5164	21_7618	21_8107	21_11000	21_15876	21_15896	21_17268	21_17944	21_17947	21_18141	21_18181	21_18744	21_19274	21_178	21_440	21_504	21_787	21_1362	21_1386	21_4188	21_6029	21_6424	21_6428	21_6843	21_7329	21_8008	21_8186	21_13536	21_5614	21_7525	21_8023	21_9183	21_9329	21_13143	21_13523	21_13977	21_14078	21_14508	21_15750	21_18051	21_10283	21_12920	21_6458	21_15952
4416763	21_72	21_219	21_367	21_903	21_1116	21_1421	21_1663	21_1824	21_1830	21_2203	21_2664	21_2759	21_3372	21_3964	21_4343	21_4564	21_4674	21_4881	21_4916	21_6107	21_6141	21_6171	21_6173	21_6520	21_6627	21_6736	21_6946	21_7009	21_7030	21_7487	21_7575	21_7638	21_7952	21_8060	21_8295	21_8557	21_8559	21_8939	21_9006	21_9271	21_9439	21_9455	21_9837	21_10158	21_10640	21_10686	21_11589	21_11773	21_11783
853867	21_13367	21_16068	21_19324	21_18305	21_13892	21_19186	21_15923	21_10943
538093	2_30892	3_56834	10_83074	9_70765	2_379827	2_313452
818388	10_40557	10_3469	10_17733	10_76086	10_105303	1_23161	1_188291	1_29408	1_203890	1_180991	1_205882
1113180	9_56266	10_112524	10_130830
1044938	21_12297	21_13384	21_13418	21_13814	21_6001	21_15403	21_17483	21_17272	21_3284
895390	21_9045	21_9898	21_6674	21_1249	21_11162	21_15297	21_16318	21_8590	21_10465	21_7167	2_122008	4_91651	21_6113	21_18486	8_23147
1088134	6_78812	6_223180	7_6329	10_61727	20_3959	20_11202	5_147741	6_252544	5_209151	5_316391	5_87082	5_303433	6_246382	9_96591	1_170723	5_323827	1_143455	5_158756	7_23257	19_20143	15_2955	5_112013	5_271471	1_148728	15_23544	10_84821	9_24742	1_170190	5_306928	5_56656	10_12448	10_87005	10_80235	5_259144	5_224787	1_47211	1_67611	9_143514	10_58285	6_88148	20_12352	7_4124	6_163919	1_169565	15_13662	5_165290	5_184337	10_126300	19_23117
1080874	21_1602	21_9844	21_15564	21_11632	21_14933	21_2744	21_6325	21_9170	21_2565	21_16085	21_334	21_2885	21_11285	21_7722	21_2328	21_8768	21_3545	21_5849	21_337	21_5868	21_16925	21_11067	21_2185	21_7372	21_2274	21_3559	21_1050	21_2784	21_779	21_10558	21_17405	21_16978	21_18026	21_10839	21_6230	21_16523	21_2980	21_2967	21_11288	21_16006	21_683
243500	21_63	21_1800	21_2096	21_2225	21_3443	21_3473	21_5037	21_5253	21_5929	21_5954	21_8032	21_8611	21_9480	21_9605	21_10707	21_11641	21_11867	21_11935	21_12131	21_12438	21_12908	21_13726	21_13778	21_15469	21_15566	21_15732	21_16184	21_16495	21_17618	21_18800	21_18857	21_19380	21_3325	21_4685	21_5081	21_5269	21_7498	21_10309	21_10969	21_11714	21_11733	21_12281	21_13050	21_13394	21_14619	21_15789	21_16126	21_16417	21_17007
4482598	21_11231	21_12248	21_14805	21_14848	21_15810	21_19628	21_16169	21_17955	21_16591	21_1637	21_2473	8_38439	3_154179	21_7670	21_6023	21_8450	21_10080	21_16208	21_19196	21_2881	21_7608	21_7555	21_11505	21_19185	21_17425	21_5577	21_13469	21_14105	21_14494	1_150346	1_57552	1_138949	4_282095	5_133889	1_14820	1_124659
291846	10_89462	11_36405	1_143344	5_131928	5_207758	1_153811	5_137063	6_38503
767270	21_8288	21_4692	21_3583	21_5020	21_711
384716	21_6060	21_10433
395249	21_1212	21_2739	21_3298	21_3300	21_3648	21_4192	21_4499	21_6555	21_8069	21_9307	21_12594	21_15637	21_16039	21_16043	21_16988	21_5476	21_5750	21_7411	10_137166	6_120046	5_243553	5_251528	21_5680	21_8834	4_33850	6_212950	1_188991	5_178853	5_196488	5_300416	5_214568	5_284805	21_6925	21_5977	1_2796	21_4069	5_153842	9_167622	9_26779	6_74110	1_107292	9_189831	9_109982	4_98996	1_32644	21_4993	1_41801	6_114801	21_19445
292057	21_2833	21_3085	21_4062	21_1822	21_17363	21_2552
657181	21_19511	4_128583	14_50051	4_240297
289261	21_232	21_1471	21_2029	21_3030	21_3710	21_4233	21_4350	21_5123	21_7148	21_8136	21_9931	21_10437	21_12243	21_12612	21_12928	21_13450	21_14256	21_14457	21_14660	21_16033	21_17256	21_17478	21_11517	21_14744	21_2758
553208	21_458	21_2673	21_4582	21_5635	21_6448	21_6871	21_9748	21_12391	21_12735	21_13096	21_14306	21_14507	21_15311	21_15413	21_15725	21_16017	21_16855	21_17048	21_17330	21_18223	21_18496	21_19061	21_19175	21_7459	21_9759	21_10254	21_12246	21_12348
201774	4_220252	4_21478
852375	1_48072	1_89493	4_29158	1_206578	1_70160	3_272630	1_159256	1_81883	1_91165	1_177175	1_14472	1_161570	1_83073	1_22428	4_295105	4_239524	4_191119	1_50921	1_144928	1_3590	1_154748	1_145860	1_111428	1_18021	1_21070	21_17736
2841300	6_227857	6_264438
780083	21_652	21_696	21_970	21_1462	21_1682	21_2652	21_2878	21_3066	21_3462	21_4158	21_4409	21_4417	21_5095	21_5324	21_5332	21_5411	21_7210	21_7349	21_9008	21_9710	21_10428	21_10505	21_10760	21_11848	21_12579	21_12951	21_13219	21_14170	21_15419	21_16063	21_16435	21_16539	21_16603	21_16967	21_17041	21_17940	21_18773	21_14851	21_16377	21_19014	21_19593	21_1906	21_13161	21_15748	21_1784	21_9872	21_15906	21_1457	21_5551
6118	10_133	10_135	10_139	10_150	10_152	10_177	10_183	10_232	10_235	10_256	10_284	10_291	10_329	10_371	10_379	10_385	10_424	10_452	10_497	10_512	10_514	10_518	10_571	10_581	10_601	10_647	10_650	10_670	10_839	10_865	10_1162	10_1180	10_1230	10_1275	10_1343	10_1346	10_1419	10_1478	10_1571	10_1590	10_1627	10_1664	10_1669	10_1696	10_1719	10_1768	10_1776	10_1831	10_1859
581021	5_100472	5_153754	8_23581	8_2589	8_81	8_21412
1111294	2_416000	8_18585
581782	21_1787	21_2023	21_4394	21_4565	21_5096	21_5396	21_6076	21_6311	21_7246	21_7266	21_7470	21_8536	21_9235	21_10143	21_10249	21_10565	21_10902	21_11529	21_12363	21_12628	21_14238	21_14710	21_16130	21_16210	21_16697	21_18139	21_18751	21_9687
217902	11_27319	11_231	11_31151
333628	1_47996	1_666	1_58892	1_32720
1020410	21_81	21_610	21_747	21_841	21_1042	21_1110	21_1288	21_1578	21_2072	21_2108	21_2123	21_2155	21_2184	21_2655	21_3060	21_3312	21_3422	21_3767	21_3805	21_4039	21_4293	21_4383	21_4479	21_4832	21_5007	21_5318	21_5531	21_5612	21_6049	21_6053	21_6077	21_6091	21_6619	21_6889	21_6926	21_7125	21_7206	21_7354	21_7549	21_7660	21_8048	21_8117	21_8195	21_8305	21_8424	21_8743	21_8901	21_8965	21_9084
4478627	21_11804	21_13912	21_13801	21_966	21_15636	21_18285	21_15872	21_7528	21_17718
513445	1_61727	1_54465
4305062	8_37478	11_2464
979344	5_38083	11_20087	5_32551	5_84439	5_152289	5_93282	1_150208
3913149	3_242629	3_295076	3_78073	3_192958
444857	21_237	21_11036	21_13506	21_15614	21_16949	21_17893	21_19030	21_8185	21_9244	21_9462	21_16851	21_390	21_13070	1_58324
1040009	1_11466	4_166239	4_296399	8_29500	10_119608	8_39004	21_1263	21_4991	21_14460	21_9463	21_9611	21_13579	21_2876	21_16109	21_18443	21_9665	21_17381	5_26806	4_53988	10_128190	21_6718	1_49836	9_204821	1_120095	5_56710	5_54355	6_256257	1_73923	9_97624
1088254	9_4017	1_187745
136686	21_4334	21_6537	21_10684	21_13067	21_14312	21_15506	21_15812	21_17249	21_10166	21_15426	21_16339	21_19170	21_5200	21_13724	21_14137	21_9686	21_13626	21_15899	21_143	21_7877	21_14704	21_2962	21_4080	21_2947	21_1431	21_17729	21_13119	21_12619	21_9013	21_1142	21_3591
127065	4_32942	1_100273	4_303490	4_31960
582047	21_924	21_980	21_1171	21_2458	21_2460	21_2709	21_3450	21_3458	21_3571	21_4275	21_4892	21_5025	21_5328	21_5794	21_5949	21_6387	21_6463	21_6752	21_6893	21_6972	21_7091	21_7307	21_7515	21_7748	21_8660	21_8932	21_9237	21_9902	21_9954	21_10096	21_10183	21_10199	21_10782	21_11022	21_11052	21_11290	21_12490	21_12642	21_13361	21_13438	21_13722	21_14052	21_14283	21_14432	21_14847	21_15462	21_15621	21_15695	21_17148
967275	21_974	21_2786	21_2798	21_4630	21_4678	21_8920	21_9908	21_9988	21_11846	21_14809	21_15001	10_19285	2_207190	4_230673	2_12479	4_97956
42256	6_128278	1_53032	1_141052	1_177740
4362739	12_71513	1_205663	9_90032	1_66737	1_69748	4_307904	1_156065	4_134906	1_186488	9_183693	9_183273	9_193218
351084	9_176598	9_23717
4315069	21_9179	21_8949
4306966	9_4083	9_140287
746927	10_80416	1_67852	5_225214	10_128707	3_401614	10_105634	6_227712	1_51371	1_47534	11_28321	10_112948	4_121831	1_200941
450309	21_133	21_393	21_1241	21_1373	21_1469	21_1481	21_1815	21_2554	21_2958	21_3524	21_3833	21_4928	21_5945	21_6499	21_6758	21_6771	21_6880	21_7318	21_7503	21_7526	21_7542	21_10047	21_10622	21_11683	21_12657	21_13114	21_14493	21_14720	21_18993	21_887	21_2389	21_2467	21_2976	21_4523	21_5999	21_6378	21_7392	21_7447	21_8404	21_10332	21_10900	21_10937	21_12188	21_13145	21_15909	21_16000	21_17364	21_17493	21_10924
557908	21_1487	21_1926	21_2485	21_4665	21_8129	21_9929	21_11153	21_14491	21_16714	21_17376	21_17517	21_17771	21_17989	21_18352	21_3716
882018	21_169	21_9451	21_16822	21_16873	21_17789	21_17111	21_16737
1075877	21_2534	21_2030	21_14597	21_1577	21_16247
222868	21_1221	21_1549	21_1604	21_4340	21_7452	21_7889	21_9441	21_9863	21_10539	21_10775	21_10988	21_12519	21_14153	21_14838	21_15510	21_17430	21_18515	21_18738	21_19160	21_1005	21_2257	21_3947	21_5405	21_5844	21_5925	21_16551	21_17044	1_28992	1_54199	1_28142	1_30107	21_4030	21_13552	21_17075	1_6852	1_103042	1_69517	1_23610	12_82041	1_155623	1_15418	1_3876	5_228319	1_199841	21_12764	1_68659	6_28905	1_45064	1_53856
1039965	9_188770	1_58083
832676	4_167026	14_54480
306996	8_24543	4_295325	3_191467
633252	21_15498	21_15839	21_17219	21_18819	21_4224	21_4910	21_5271	21_16739	21_1608	21_6937	21_9712	21_15905	21_18239	21_11766	21_19521	21_15572	21_19370	21_17534	21_4456	21_15855	21_3669	21_4059	21_15670	21_2417	21_12069	21_8321	21_9903	21_4801	21_2078
674056	14_33615	2_399047
12364	5_173717	6_103026
405425	21_4799	21_9106	21_12036	21_12706	21_13965	21_17270	21_18008	5_274633	21_14108	1_80122	4_173304
1106674	5_307656	4_202450
995040	7_4727	4_131793	4_106609	10_27936	4_101700	4_91111	4_118427	4_11031	4_133919	4_140935	4_35939	4_65934	4_32959	4_93481	8_10967	8_7776	7_599
891204	2_109598	6_257453	7_8578	9_9261	16_35844	6_80468	2_124600	4_100115	9_30060	3_392474	2_221322	6_139589	2_46792	12_8715	9_168718	7_3887	6_14953	7_719	7_22555	1_201658	1_167942	1_59739
128717	10_20859	10_78949	10_104248	13_21257	20_13420	6_8900	6_54534	6_72742	6_108109	6_136270	6_188328	6_220057	6_232789	7_4151	8_4462	10_21441	10_43040	10_117870	10_118045	10_121347	20_8763	20_21232	6_664	6_51885	6_245129	6_245474	10_1114	10_28774	16_10696	6_452	6_6568	6_48200	6_48844	6_63070	6_90001	10_5416	10_118409	18_21117	20_10332	6_77429	6_151558	10_53232	20_18691	6_215335	6_233234	6_250915	7_17059	16_41152	1_177927
88872	21_2359	21_10021
589597	9_184353	9_194166
New.ReferenceOTU18	14_22597	15_36412	19_4627	1_180596	1_200159	3_90249	3_148422	3_347738	4_222401	4_285468	5_40258	5_189564	6_162350	9_155364	2_196818	2_326304	3_208169	4_223473	4_294883	5_44040	6_25712	6_213099	6_223732	14_13771	3_219257	4_286064	5_9392	5_97993	5_114834	9_2202	11_49126	3_100237	4_238010	4_285523	5_49554	6_89	6_86855	14_56298	15_34140	1_137015	1_200868	4_214692	4_223475	4_39255	4_72721	4_131349	4_192636	4_193223	4_322210
New.ReferenceOTU19	3_216730	9_166638	4_282765	6_199672	6_13727	6_122723	7_3737	4_4621	2_278560	12_26441	3_264163	21_15072	21_18764	3_13972	21_17891	4_90242	3_60573	21_10647	3_261361	6_129916	6_148538	6_221148	21_4673	3_15175	2_291343	6_1999	6_122510	6_81422	6_110956	6_97817	9_65749	6_96153	10_64412	7_6424	14_34444	3_83180	2_215629	4_295113	9_170409	12_42619	6_20348	1_106276	1_125410	1_196353	10_37274	1_20105	10_1387	1_45058	1_189277
New.ReferenceOTU12	8_17705	8_17994	2_72697	4_224721	5_256350	6_100400	6_35274	1_191972	8_22353	11_12746	4_117081	4_191450	4_184165	4_141409	6_47202	4_107704	5_242224	4_84816	4_117340
New.ReferenceOTU13	10_1330	10_1517	10_2568	10_2794	10_5181	10_5254	10_10002	10_10914	10_12734	10_16743	10_18988	10_19739	10_22654	10_25086	10_25111	10_28910	10_31950	10_32563	10_39254	10_39468	10_45685	10_53118	10_56346	10_60099	10_63268	20_3159	20_5862	20_8276	20_8780	20_9227	7_5988	8_6891	8_7964	8_10147	8_20514	10_2251	10_7511	10_10682	10_12346	10_13139	10_13220	10_13397	10_15401	10_19848	10_22350	10_24741	10_29406	10_29801	10_38230
New.ReferenceOTU10	10_15060	10_58587	10_67371	10_85755	10_90300	10_93551	10_108001	10_133116	16_13812	20_6014	20_6838	20_21692	6_18670	6_85895	6_150941	7_6302	8_16943	10_44918	10_71666	10_87511	10_117488	10_135954	16_32075	1_115292	20_11882	20_12265	6_17279	6_65008	6_72103	6_112727	6_139587	6_215465	6_225749	8_3683	10_74209	10_86463	10_90642	10_121244	10_124535	10_127089	16_27673	16_30519	20_8440	20_16943	20_17668	6_112510	6_119603	6_189179	6_195101
New.ReferenceOTU11	6_212805	6_64244	6_162060	6_56828
New.ReferenceOTU30	21_2392	21_9039	21_10004	21_11597	21_12189	21_12205	21_14383	21_9194	21_14024	21_10994	21_17175	21_4037	21_8346	21_2762	21_5983	21_18998	21_3397	21_8487	21_18540	21_9529	21_13512	21_963	21_17966	21_4125	21_11286	21_330	21_985	21_14675	21_3329	21_12506	21_14972	21_13227
New.ReferenceOTU31	10_29466	10_60798	11_2604	11_25615	12_214	14_5973	14_12581	14_28365	14_49157	15_11069	16_3191	16_3448	16_6541	16_7335	16_8950	16_12064	16_20114	18_5635	18_7722	1_1507	1_2404	1_3638	1_3693	1_4298	1_4966	1_8340	1_11346	1_26170	1_26307	1_30142	1_33285	1_33515	1_33782	1_39438	1_40608	1_43214	1_52852	1_54390	1_59039	1_59134	1_63723	1_66986	1_71172	1_96135	1_102315	1_124763	1_140595	1_158017	2_10128
New.ReferenceOTU14	10_68173	10_69118	10_69331	10_69625	10_71038	10_76511	10_81960	10_83677	10_86572	10_101657	10_102794	10_112715	10_114218	10_125458	10_125485	10_134429	15_25446	20_13214	20_13702	20_15433	7_18098	8_27814	10_11620	10_24537	10_27224	10_27280	10_30500	10_31134	10_40888	10_41396	10_43845	10_47669	10_48185	10_54870	10_61334	10_64665	10_65238	10_69826	20_6683	20_9001	20_11179	10_6039	10_6282	10_24373	10_44820	10_51150	10_55248	10_57769	10_58073
New.ReferenceOTU15	21_995	21_2660	21_2716	21_8801	21_8833	21_18450	21_9517	21_11768	21_14719	21_18244	21_19276	21_333	21_6776	21_7299	21_15988	21_18377	21_10562	21_11799	21_11952	21_12459	21_13698	21_14590	21_536	21_14115	21_3949	21_11353	21_14409	21_16392	21_10189	21_9119	21_17379	21_16194	21_19400	21_15911	21_16224	21_14266	21_19154	21_5294	21_3572	21_16703	21_2018	21_7704	21_18884	21_18428	21_7118	21_4808	21_15007	21_14386	21_4706
New.ReferenceOTU8	10_1638	10_1726	10_1743	10_1754	10_1824	10_1843	10_1865	10_1870	10_1921	10_1985	10_1986	10_2000	10_2023	10_2040	10_2051	10_3675	10_3827	10_3834	10_3844	10_3868	10_3972	10_4055	10_4092	10_4106	10_4120	10_4136	10_4137	10_4154	10_4186	10_4200	10_4210	10_4235	10_4255	10_4265	10_4287	10_4292	10_4293	10_4295	10_4300	10_4307	10_4318	10_4384	10_4395	10_6033	10_6040	10_6054	10_6155	10_6208	10_6217
New.ReferenceOTU9	10_3338	1_8039	1_49330	1_71968	2_342094	4_110451	5_31921	1_141951	1_144844	2_331555	4_248089	9_183534	9_193494	16_32430	4_67447	4_282153	5_84030	5_161055	3_346623	4_73246	4_213322	9_176015	10_13036	5_108762	9_14135	9_86913	1_39323	5_117347	5_144687	8_21062	2_175592	4_151807	9_82334	10_56986	1_182071	9_86762	2_168900	9_94947	10_58911	1_65334	1_115022	9_158814	10_37102	5_145200	1_20285	1_44950	1_66682	1_119487	1_161931
New.ReferenceOTU0	10_6260	10_11908	10_14906	10_41300	10_65625	10_74003	10_79217	10_96057	10_97836	10_102690	10_106026	10_110761	10_111909	10_113396	10_121650	10_123574	10_128138	10_136208	10_138174	14_14991	14_24391	20_15205	20_15849	10_17490	10_74154	10_81875	10_92753	10_136022	20_1894	10_40301	10_74406	10_77670	10_96554	20_12709	10_21753	10_66782	9_14207	9_23613	9_80301	10_6242	10_107470	10_110137	20_8454	20_19457	10_36669	10_116809	9_70931	9_133722	9_8309
New.ReferenceOTU1	10_1116	10_2238	10_11619	10_15789	10_42518	10_46620	10_59941	10_77841	10_77993	10_81698	10_85358	10_89551	10_114116	10_127790	16_6023	16_15054	16_17432	20_3733	20_8366	20_13838	20_17004	20_21788	6_14282	6_24579	6_31859	6_38825	6_43533	6_45701	6_52370	6_63305	6_90693	6_96265	6_116633	6_159009	6_192650	6_206533	7_10040	8_3063	10_2134	10_15548	10_22852	10_28724	10_28927	10_35561	10_36329	10_40894	10_42865	10_46015	10_49702
New.ReferenceOTU2	11_7910	11_9723	11_33458	13_25746	14_18707	15_26386	15_31311	15_34922	16_3180	16_7098	16_22030	1_20691	1_24117	1_35686	1_40420	1_46939	1_59432	1_81386	1_81540	1_89912	1_113923	1_119270	1_137011	1_140145	1_147164	1_161892	1_168424	1_182248	2_381588	3_31430	3_39463	3_50211	3_52884	3_116243	3_180956	4_3077	4_6929	4_8949	4_13086	4_19200	4_33797	4_34852	4_38340	4_38495	4_47523	4_50252	4_51260	4_56901	4_60314
New.ReferenceOTU3	21_5712	21_5899	21_18	21_6806	21_14749	21_17157	10_108545	10_132505	1_122824	1_181405	1_152371	6_177833	10_46924	10_112730	21_7336	21_4930	10_10644	10_97706	10_74643	21_7207	10_18498	10_115099	10_97167	10_52111	10_129151	21_3036	10_132876	10_123146	10_43165	10_80343	10_132718	10_57342	10_71372	10_121758	10_86809	1_82709	1_84745	1_3248	1_5197	1_99712	1_177953	1_32798	1_98385	1_203473	1_174186	1_177929	1_155835	1_67605	1_196898
New.ReferenceOTU4	10_68247	10_68317	10_68430	10_68546	10_68945	10_69128	10_69179	10_69346	10_69575	10_69607	10_69737	10_69943	10_71938	10_72096	10_72313	10_72504	10_72525	10_72699	10_72746	10_72839	10_73464	10_73596	10_73603	10_75638	10_76245	10_76406	10_77010	10_77276	10_79424	10_79608	10_79634	10_79668	10_80013	10_80103	10_81140	10_83004	10_83406	10_83694	10_83738	10_83785	10_84015	10_87830	10_87958	10_88609	10_90847	10_91116	10_91357	10_91361	10_91526
New.ReferenceOTU5	10_34	10_99	10_100	10_140	10_178	10_286	10_287	10_296	10_302	10_308	10_314	10_315	10_319	10_334	10_338	10_339	10_347	10_348	10_349	10_355	10_362	10_365	10_367	10_369	10_370	10_375	10_398	10_404	10_408	10_416	10_431	10_432	10_433	10_444	10_446	10_447	10_455	10_460	10_470	10_473	10_480	10_483	10_488	10_489	10_501	10_502	10_508	10_515	10_517
New.ReferenceOTU6	4_102402	1_25112
New.ReferenceOTU7	10_3272	1_48641	1_119010	2_63074	2_185503	6_159724	8_17759	1_6946	4_167973	5_54780	11_7971	1_145850	4_216323	1_127769	2_249282	8_41904	2_216442	3_118282	4_24644	5_134131	4_145353	8_29950	10_16350	10_56088	3_8313	6_74804	4_32697	5_65949	8_864	7_25291	1_162997	6_2299	7_186	6_158563	14_31624	8_1680	5_96243	4_33664	5_302154	4_28397	4_94146	2_204256	3_93598	10_616	8_7647	8_39093	7_18060	10_136930	4_268895
New.ReferenceOTU16	11_24246	11_30558	11_33813	11_41981	11_44549	13_5704	14_31105	14_35934	14_36000	14_37428	14_40952	14_43843	14_50021	14_60553	15_28034	16_28252	16_29429	18_18232	1_5825	1_17172	1_56276	1_63142	1_103486	1_108726	1_118727	1_145177	1_149399	1_173762	1_179416	1_181152	2_87581	2_132040	2_145404	2_146169	2_223722	2_238389	2_291682	2_301081	2_441692	3_68265	3_87117	3_100718	3_141072	3_159264	3_257945	3_278876	3_299587	3_308832	3_313171
New.ReferenceOTU17	10_48357	11_39977	13_50532	14_41998	19_14701	1_22511	1_84525	1_196701	2_153578	3_121167	3_243869	3_277867	4_167960	5_130690	6_66501	6_202948	8_37598	9_135028	13_50506	1_137079	2_87745	2_259638	3_117793	3_192558	3_196537	3_250825	3_293189	3_293576	4_315718	5_88005	5_198747	6_87100	9_27670	9_118077	9_136182	9_203905	10_136252	14_16177	16_20190	2_144866	2_297543	3_109719	3_127006	4_16382	4_35783	4_55271	6_18679	6_23452	6_35298
New.ReferenceOTU23	10_60	10_172	10_316	10_358	10_391	10_425	10_445	10_453	10_505	10_532	10_534	10_652	10_658	10_664	10_700	10_705	10_837	10_901	10_908	10_910	10_913	10_918	10_935	10_960	10_1000	10_1010	10_1015	10_1026	10_1034	10_1044	10_1054	10_1087	10_1088	10_1089	10_1091	10_1123	10_1140	10_1158	10_1171	10_1187	10_1192	10_1197	10_1226	10_1262	10_1270	10_1274	10_1283	10_1309	10_1383
New.ReferenceOTU22	15_28691	1_205687	5_79440	5_144156	6_70522	16_19623	5_207	5_11155	6_75803	1_49669	1_60365	6_49840	6_49956	5_194228	6_116825	6_251031	4_47261	4_175315	6_78676	1_48801	4_134777	16_24296	5_54188	1_191720	5_144726	6_76842	6_214272	5_328485	6_104464	16_14381	4_115240	4_90669	5_88010	5_205891	2_405761	6_63347	1_59878	14_2243	18_5737	6_36169	4_140110	14_8583	4_19805	6_102215	14_17411	1_68782	16_3157	16_6832	6_68381
New.ReferenceOTU21	14_3731	3_10312	3_45107	3_194264	5_56084	14_37965	3_175600	3_280304	3_135304	5_143164	5_278083	3_339839	5_246078	9_184294	2_324261	3_185572	3_248437	9_97684	1_80067	8_18737	2_151180	4_133273	10_52644	4_100385	10_56655	2_184136	4_217300	6_129610	2_89133	4_167930	4_61512	5_169489	1_11171	3_155069	10_18612	3_153851	4_125250	1_20695	1_91181	5_220375	1_11406	4_42043	14_33051	10_81507	4_182992	2_171149	18_359	5_116870	1_44577
New.ReferenceOTU20	8_15850	3_266571
New.ReferenceOTU27	8_37677	16_32981	8_11075	8_17570	8_14421	8_13348	8_15298	8_6589	1_72414	7_11627	1_124480	3_44791	1_107319
New.ReferenceOTU26	10_23529	10_68877	10_77784	6_136147	6_22108	6_158931	10_138597	6_247452	6_214945	1_140799	6_115318	6_19108	10_91331	6_116589	10_33847	16_20954	6_236862	6_61247	10_131214	10_77513	10_92664	10_105248	10_34459	6_263244	14_52087	10_32463	20_2101	20_20006	20_8844	10_61629	10_127957	6_7639	6_5486	19_17187	10_122461	6_155895	10_576	6_245091	6_156489	16_20348	10_22467	6_8589	6_238822	6_53651	10_88957	10_4811	6_240532	6_187774	6_89380
New.ReferenceOTU25	10_12197	8_5525	10_133032	9_200025	10_66507	10_31072	7_18269	10_130134	10_127014	8_7429	9_160598	10_71699	9_203573	20_17463	10_32881	9_121623	20_19726	7_4264	10_118582	2_15987	9_69832
New.ReferenceOTU24	10_10	10_299	10_475	10_588	10_614	10_669	10_684	10_756	10_784	10_811	10_818	10_821	10_843	10_847	10_894	10_903	10_929	10_946	10_949	10_1050	10_1186	10_1198	10_1200	10_1219	10_1236	10_1252	10_1297	10_1314	10_1351	10_1397	10_1432	10_1482	10_1483	10_1487	10_2311	10_2328	10_2335	10_2349	10_2408	10_2524	10_2534	10_2557	10_2564	10_2569	10_2674	10_2689	10_2723	10_2808	10_2812
New.ReferenceOTU29	10_27489	10_37045	10_40193	10_40398	10_41495	10_59018	10_65559	10_68055	7_7727	7_9987	10_27664	10_30002	10_30652	10_33367	10_34539	10_50990	20_6100	10_50935	10_58492	10_62120	20_6569	7_8285	7_9910	8_611	10_3819	10_14526	10_43384	10_46930	10_66062	20_4904	10_4193	10_8819	10_30898	10_40570	10_41221	10_1889	10_8653	10_41166	10_43491	8_20228	10_6364	10_15000	10_20038	10_27289	10_34158	10_114570	10_124615	20_1450	7_4274
New.ReferenceOTU28	10_1204	12_9076	12_49936	18_8337	19_17078	1_75211	1_107574	2_39630	2_69531	2_120343	2_253676	2_419181	2_430270	3_35524	3_172915	3_310302	4_156445	4_183782	4_248196	4_298521	4_305470	5_55801	5_93109	5_129335	5_201076	6_125001	6_174124	6_236419	9_62949	9_83577	9_151731	9_152479	9_191436	10_10720	12_44999	13_26610	13_51321	14_36499	15_6885	1_71642	1_73888	2_118343	2_201795	2_257919	2_348628	3_215431	3_283625	4_121902	4_138418
New.CleanUp.ReferenceOTU0	5_113752	5_149998	5_203917	1_62369	1_185617	2_88836	5_40119	5_195794	1_39968	5_37657	21_15528	21_16622	21_2136	1_33051	21_4552	21_3065	21_674	21_17646	5_155356	1_99221	5_109334	5_256182	5_161616
New.CleanUp.ReferenceOTU1	21_15337	21_10025	21_19540
New.CleanUp.ReferenceOTU2	13_39047	15_13930	2_260359	5_57675	6_127258	1_131246	2_211285	3_322662	6_125974	11_16665	13_39509	4_50709	4_199149	12_81928	15_42760	3_381335	12_1495	4_1903	9_98026	12_37351	9_199094	5_321397	6_94018	2_438391	3_325581	5_150970	2_61692	18_18709	2_144170	2_183446	14_23157	2_433549	2_147400	2_350376	5_26656	12_42340	2_79118	10_34912	3_62882	2_235061	3_365574	11_36756	2_261227	3_268825	3_372436	1_178544	5_64991	5_223192	6_211180
New.CleanUp.ReferenceOTU7	6_89344	5_181062	3_121074	12_40458	2_100542	12_67544
New.CleanUp.ReferenceOTU8	5_122074	4_245160	10_125248	2_38274	13_84475	2_226460
New.CleanUp.ReferenceOTU12	10_133042	10_122135
New.CleanUp.ReferenceOTU14	5_151091	5_25973	5_105931	5_64118	5_325176	5_329660	5_208790	5_292392	5_298936	5_175047	5_114419	5_197928
New.CleanUp.ReferenceOTU15	6_49726	1_4769	10_84713
New.CleanUp.ReferenceOTU16	10_37201	10_70558	10_70646	10_118792
New.CleanUp.ReferenceOTU17	6_46373	6_258430
New.CleanUp.ReferenceOTU20	3_313582	2_259202	11_43280	1_177225	2_380670	3_193963	3_173291
New.CleanUp.ReferenceOTU22	9_85368	1_23685	6_9328	3_333632	4_148967	14_10406	16_18976	3_357120	8_2656	3_55423
New.CleanUp.ReferenceOTU24	14_56528	2_141870
New.CleanUp.ReferenceOTU26	5_245553	1_165511
New.CleanUp.ReferenceOTU29	15_7525	9_171652
New.CleanUp.ReferenceOTU30	21_902	21_2780
New.CleanUp.ReferenceOTU31	2_142752	3_263341	8_40910
New.CleanUp.ReferenceOTU33	2_296051	2_238667	4_221991	8_33433	4_270074	13_62099	2_363802	3_371624	9_154962	3_278282	3_344121	9_144612	3_353763
New.CleanUp.ReferenceOTU35	10_137655	10_138350	10_139015	7_16560	9_171999	9_172165	9_183600	9_183601	9_190788	9_196966	9_204665	10_26925	10_126481	7_26374	7_29102	9_57449	9_108313	9_194021	9_199705	9_205452	10_126556	10_129473	10_135429	20_22090	20_22094	7_24753	9_182421	9_201155	10_135597	9_197078	9_190997	9_150288	9_204728	9_158544	9_155088	9_7971	9_135712	10_86705	9_35939	20_3930	9_165508	10_119500	9_188512	9_195729	7_19539
New.CleanUp.ReferenceOTU36	10_59407	10_86637
New.CleanUp.ReferenceOTU38	6_137721	6_166519	6_194515
New.CleanUp.ReferenceOTU39	3_387748	18_18098	3_56394
New.CleanUp.ReferenceOTU40	6_192326	6_208521
New.CleanUp.ReferenceOTU43	1_108405	1_144978	6_268190	4_193127	4_134565	12_44827	1_199944	1_169899	1_208590	6_203503
New.CleanUp.ReferenceOTU45	11_40911	6_74386
New.CleanUp.ReferenceOTU48	5_253737	5_133403	5_142854
New.CleanUp.ReferenceOTU50	19_22776	3_259193	2_281724	3_122462	10_89222	4_296635
New.CleanUp.ReferenceOTU51	6_67306	16_27369	6_161844	20_18882	6_209232	6_241705	10_76730	10_76172	10_92338	6_235810	6_200950	6_25190	10_89054	6_17614	10_37271	6_187526	10_6011	6_54005	6_165170	10_17881
New.CleanUp.ReferenceOTU52	5_144459	5_149587
New.CleanUp.ReferenceOTU56	14_46246	3_83839
New.CleanUp.ReferenceOTU60	4_194376	4_144208
New.CleanUp.ReferenceOTU63	5_215505	12_32505	13_4443
New.CleanUp.ReferenceOTU64	10_108761	5_178941	5_249146	10_67039	15_1305	14_18727	3_66684	2_358419	4_208654	2_322911	6_165026	1_140289	4_16997	4_54735	9_75597	12_57502	18_17407	10_81711	3_72958	20_12114	9_148776	3_230361	4_266308	5_162233	5_315021	2_9374	5_112114	3_33909	2_336900	2_381368	14_46737	1_169200	14_13847	2_239447	3_301182	6_158702	2_402345	3_281072	12_20475	6_70150	6_11689	6_37650	1_49385	9_8605	4_59710	6_27846	4_100372	13_35068	5_254866
New.CleanUp.ReferenceOTU65	4_111327	4_315047	4_300864
New.CleanUp.ReferenceOTU67	3_10105	3_38023
New.CleanUp.ReferenceOTU68	2_234034	3_372536	11_40778	10_90724	1_189084	4_279370	3_188527	1_174048	20_18451
New.CleanUp.ReferenceOTU69	10_85717	9_176818	14_7804	2_46892	3_206304	5_293176	10_133619	9_104036	2_155893	9_173455	5_301146	8_41108	4_297480	7_26170	9_17079	7_26665	15_29705	2_396201	14_42363	6_182813	5_225012	2_307747	10_86965	20_22006	1_145353	3_337157	2_88383	11_26031	3_70173	16_12697	4_48632	11_30583	6_252117	13_21275	3_358439	2_278013	16_27301	13_69979	5_7317	9_99723	5_247758	5_261431	15_44492	9_35252	5_236679	18_9876	5_170359	5_178392	10_41368
New.CleanUp.ReferenceOTU72	6_13256	12_41593	2_101254
New.CleanUp.ReferenceOTU73	2_35982	4_168871
New.CleanUp.ReferenceOTU74	2_80369	6_90243
New.CleanUp.ReferenceOTU77	6_109102	6_256850
New.CleanUp.ReferenceOTU78	10_65680	4_243679	10_53994
New.CleanUp.ReferenceOTU79	6_225481	12_74709	6_261180
New.CleanUp.ReferenceOTU81	1_193306	6_248820
New.CleanUp.ReferenceOTU84	1_180467	1_149195	1_150813	1_25615	1_97284	1_38714
New.CleanUp.ReferenceOTU87	3_74984	4_5668	4_191772	5_204202	9_23967	2_368227	14_9543	2_61893	9_138824	2_58732
New.CleanUp.ReferenceOTU88	4_288201	6_43516
New.CleanUp.ReferenceOTU91	3_44169	5_126378	1_74107	5_215	5_76012	1_2409	5_228709	2_311673	11_25496	12_16348	13_28940	9_86753	12_39710
New.CleanUp.ReferenceOTU93	3_75416	6_10204
New.CleanUp.ReferenceOTU98	4_167076	6_15299
New.CleanUp.ReferenceOTU99	5_329385	5_197043	5_196765	5_46845
New.CleanUp.ReferenceOTU104	6_167364	4_123876	3_208077	8_29608	16_15408	15_30109
New.CleanUp.ReferenceOTU107	10_116152	6_128121	10_40538	6_201117
New.CleanUp.ReferenceOTU109	10_39542	18_7331	10_71272	20_21213
New.CleanUp.ReferenceOTU112	10_73368	11_7555	10_115313	10_97703	10_66497	10_88189	10_85328	20_11279
New.CleanUp.ReferenceOTU113	21_17498	9_204802
New.CleanUp.ReferenceOTU114	21_12058	21_14404	21_18633	21_18564
New.CleanUp.ReferenceOTU115	1_140914	6_244619
New.CleanUp.ReferenceOTU116	14_941	6_89602	2_11565	3_48019	13_60130	2_162529	3_112594	5_171241	3_240721	4_219301	2_24988	4_107172	11_21722	9_121095	2_132694	4_152969	5_30743	5_114259	11_29607	2_334979	4_182281	5_202786	5_186329	4_76272	2_439443	11_34796	3_130496	15_6404	5_2974	4_100121	4_91373	2_184448	5_229623	4_46518	4_46159	12_74988	4_248454	5_125690	6_16587	2_315383	2_244003	5_98434	9_188808	4_266547	5_195258	4_174291	5_149515	3_185933	10_59272
New.CleanUp.ReferenceOTU118	10_27444	10_93934	10_127460
New.CleanUp.ReferenceOTU119	1_3448	3_48051	5_159247	6_21402	6_21585	9_120	5_44659	6_68375	18_7886	5_124727	5_44030	5_108779	5_17995	6_82983	5_99630	5_142348	6_56772	8_19314	9_91294	10_62700	1_112269	2_218099	5_51964	1_39506	1_75912	6_109648	1_58544	5_119951	6_55980	6_81174	4_31968	5_36957	6_49851	5_11018	6_18960	9_91567	5_39734	15_3436	4_45902	7_8664	6_42154	5_115928	5_31435	10_43002	10_49968	6_109168	5_58825	5_70203	3_3853
New.CleanUp.ReferenceOTU123	9_245	4_286820
New.CleanUp.ReferenceOTU126	4_117478	13_37761	2_379504	5_131011	4_169823	5_99901	9_147567	4_68884	3_126097	3_53494	5_124173	19_7892	3_173054	1_203892	13_74663	5_15299
New.CleanUp.ReferenceOTU127	1_149135	18_20521	13_65879	9_179487	14_37318	3_224763
New.CleanUp.ReferenceOTU130	4_84100	1_69826	2_83757	2_401090	1_81530	12_7256
New.CleanUp.ReferenceOTU133	1_61447	1_194362	1_36070
New.CleanUp.ReferenceOTU134	9_93314	6_89977	9_198909
New.CleanUp.ReferenceOTU135	4_50002	4_161453
New.CleanUp.ReferenceOTU138	1_135000	8_35328	1_17763	10_111279	5_156574	5_104735	2_277160	5_207065	1_63122	5_20867	1_73865	4_314989	4_316361	4_279758	4_197459	6_163382	1_170590	1_198079	5_310879	1_65713	4_60538	4_51999	1_121997	5_78888	1_88017	4_188519	7_24433	1_39347
New.CleanUp.ReferenceOTU139	2_343329	2_354892
New.CleanUp.ReferenceOTU142	9_130684	9_185471
New.CleanUp.ReferenceOTU143	3_254205	5_298332	5_200345
New.CleanUp.ReferenceOTU144	9_331	9_25573	14_4793	9_127037	9_30827	9_20406
New.CleanUp.ReferenceOTU145	6_199166	6_223018	6_99616	6_245616	6_210576	6_141953	6_202960	6_240758	6_254168
New.CleanUp.ReferenceOTU146	1_129404	1_74639	1_18351
New.CleanUp.ReferenceOTU147	21_2306	21_6605	21_7908	21_5433	21_3861	21_9387	21_16447	21_4242	21_18833
New.CleanUp.ReferenceOTU148	5_132956	10_22957
New.CleanUp.ReferenceOTU150	1_102178	10_15640	1_135729	1_6242
New.CleanUp.ReferenceOTU152	5_187224	5_103811	5_299230	5_169733	5_215403	5_58740	5_67079	5_94648
New.CleanUp.ReferenceOTU153	3_69568	7_5770	10_110415	12_85941
New.CleanUp.ReferenceOTU155	4_148300	7_4428	5_65396
New.CleanUp.ReferenceOTU156	1_131329	12_33678	1_109435	1_171807	1_193323	1_194271	1_201942
New.CleanUp.ReferenceOTU157	1_15437	1_140593
New.CleanUp.ReferenceOTU163	2_223157	3_96777
New.CleanUp.ReferenceOTU165	7_13154	7_2816	9_163770	10_80664	10_102777	10_89308	7_7714	9_123264	5_213131	6_49647
New.CleanUp.ReferenceOTU168	13_36551	6_162226
New.CleanUp.ReferenceOTU169	4_51435	1_102508
New.CleanUp.ReferenceOTU170	10_46748	10_26353
New.CleanUp.ReferenceOTU173	9_203467	9_35091
New.CleanUp.ReferenceOTU174	3_127207	3_209728	3_343675	3_155991	3_305161	5_282735	3_53428	5_68184	3_55899	3_92736	3_343395	5_164255	3_110351	5_81179	3_347156	3_275384	3_364629	3_28624	5_179808	3_92719	3_32088	3_145013	3_7392	3_46411	3_184856	3_123911	3_242599	3_235927	3_79919	3_316057	3_215686	3_387047	3_237342	3_309989	3_370703	3_119533	3_260153	3_365575
New.CleanUp.ReferenceOTU176	3_132389	8_15116	3_39942	8_23074	1_163775
New.CleanUp.ReferenceOTU177	8_42034	6_86608	6_252941	6_168265
New.CleanUp.ReferenceOTU180	9_78989	9_115935	10_38756	9_86452	20_12159	9_90703	10_99902
New.CleanUp.ReferenceOTU182	1_25146	5_60299
New.CleanUp.ReferenceOTU183	6_62303	6_238687	6_220525
New.CleanUp.ReferenceOTU186	15_40508	1_209648	6_113902	5_244738	3_341321	5_105140	3_375	14_52678	15_15936	2_356048	5_224320	3_281568	5_35801	3_244922	12_48311	2_325998
New.CleanUp.ReferenceOTU187	3_328079	3_191036	3_190421	3_271862	3_313752
New.CleanUp.ReferenceOTU189	16_19714	5_91001	19_10598	5_90753	4_201807
New.CleanUp.ReferenceOTU190	5_241932	5_311000
New.CleanUp.ReferenceOTU191	9_120437	9_125590
New.CleanUp.ReferenceOTU193	4_12801	4_40827
New.CleanUp.ReferenceOTU197	6_96587	6_220657
New.CleanUp.ReferenceOTU198	6_42260	6_181152	10_82720
New.CleanUp.ReferenceOTU199	5_323005	6_201453
New.CleanUp.ReferenceOTU207	4_147850	5_82648	6_61400
New.CleanUp.ReferenceOTU209	6_122070	2_132483	5_254301	3_68966	1_80284	12_34276
New.CleanUp.ReferenceOTU211	4_223384	2_93131
New.CleanUp.ReferenceOTU213	10_31789	10_35363	10_66194	10_108615	10_111918	10_118464	1_94791	6_42194	10_74303	10_86164	10_121478	1_46732	1_163145	10_6359	10_53677	10_71486	10_118300	10_23179	10_135913	10_46198	10_121246	10_111232	10_45014	10_92464	10_118094	10_86249	10_61898	10_111505	10_28081	10_24740	10_63315	10_13771	10_13127	10_12770	10_31936	10_115010	10_8331	10_13690
New.CleanUp.ReferenceOTU214	6_32232	6_118361
New.CleanUp.ReferenceOTU215	15_10943	3_285275
New.CleanUp.ReferenceOTU216	2_92482	10_547	4_134974	10_21778	9_35201	10_10666
New.CleanUp.ReferenceOTU217	3_311671	5_265701	5_244965	1_149274	1_210209
New.CleanUp.ReferenceOTU220	11_39360	12_8927	12_43794	2_264717	7_21195	2_241909	4_113792
New.CleanUp.ReferenceOTU222	10_96233	10_42815	10_32673	6_96351	6_150381	10_35415	6_19248	6_49669	6_110159	6_21496
New.CleanUp.ReferenceOTU229	9_185373	10_94107	2_391221
New.CleanUp.ReferenceOTU232	8_4985	3_87657	3_178430	2_406590	10_96926	3_7925
New.CleanUp.ReferenceOTU233	3_21162	5_125767	5_264682	1_6717	4_225475	5_30758	1_38581	3_336441	5_61143	4_115988	2_72167	6_19450	1_187682	5_109083	14_18767
New.CleanUp.ReferenceOTU234	10_100429	20_5203	10_22006	10_23109	10_14207	10_93900	10_32030	10_39545	21_15	10_16379	10_1153	6_21470	13_3110	10_35609	10_19337	10_49624	10_35872	10_32730	10_5826	10_37929	10_111469	10_3966	10_115622	10_59079	10_53760	10_43036	10_32315	10_28529	10_56594	10_64125	10_64090	10_46022	10_19260	10_63574	10_939	10_17075	10_103613	10_19016	20_2359	10_47873	10_9002	10_74883	10_50698	10_121700	10_30768	10_77879	10_117780	10_68747	20_3796
New.CleanUp.ReferenceOTU235	6_22888	6_18627	6_8625
New.CleanUp.ReferenceOTU238	5_290388	5_246363
New.CleanUp.ReferenceOTU239	3_229394	3_259065	13_41888
New.CleanUp.ReferenceOTU249	2_158512	4_36575	2_135851	9_8025	2_27079
New.CleanUp.ReferenceOTU251	21_3651	21_389
New.CleanUp.ReferenceOTU252	6_109595	9_109741	18_4138	10_57019	9_60567	12_30994	6_105113	6_1041	6_76576	10_32704	6_110109	10_13467	6_44042	10_126471	10_5153	6_228949	10_16580	6_20289	10_76985	16_33867
New.CleanUp.ReferenceOTU253	9_17718	10_92097
New.CleanUp.ReferenceOTU255	10_21897	10_9624	10_15592	6_265079	10_48666	6_155189	6_165
New.CleanUp.ReferenceOTU256	11_21181	12_31990	1_99018	3_142387	1_161242	1_100278	8_6250	10_55546
New.CleanUp.ReferenceOTU257	4_225204	8_27578
New.CleanUp.ReferenceOTU259	21_1275	21_2414	21_4252	21_6122	21_6224	21_7126	21_11217	21_11230	21_12635	21_16232	21_16315	21_17979	21_18653	21_12221	21_13391	21_13435	21_16798	21_5554	21_5981	21_17444	21_17897	21_15875	21_10831	21_848	21_2690	21_499	21_1423	21_9858	21_4626	21_16912	21_3756	21_14212	21_18027	21_11644	21_7434	21_14218
New.CleanUp.ReferenceOTU260	5_143814	5_196832	5_142906	3_193526
New.CleanUp.ReferenceOTU261	13_29841	1_173752
New.CleanUp.ReferenceOTU263	4_75133	4_58561
New.CleanUp.ReferenceOTU265	8_21405	21_2805	1_67309
New.CleanUp.ReferenceOTU266	10_58102	10_61615	19_2986	10_30077	10_61912	10_31250	10_60757	20_11698	10_67274	10_75795	20_5526	20_7346
New.CleanUp.ReferenceOTU267	2_400126	10_135032	15_44869	2_401548
New.CleanUp.ReferenceOTU271	1_178283	1_8605	1_6275	1_188184	1_167821	1_157744	1_10688	1_115813	1_161380
New.CleanUp.ReferenceOTU273	9_71838	2_400831
New.CleanUp.ReferenceOTU274	13_70694	13_72748	6_66311	4_60486	1_206077	11_26486	3_270073	16_39550	2_109210	4_224921	5_305774	4_176209	2_107187	3_170399	1_107415	4_207053	2_133631	9_97712	5_274167	20_22252	6_196513	9_156478	11_35885	9_9184
New.CleanUp.ReferenceOTU277	6_218746	6_236253
New.CleanUp.ReferenceOTU280	10_12968	14_14230	3_131488	6_135037	10_74115	3_132494	13_43956	8_15227	5_74738	2_286171	9_13467	4_145361	6_96818	2_53926	9_26007	2_288383	6_257804	5_47505	9_59799	16_40358	8_41493	11_29835	12_37733	5_169268	2_274690	5_110938	3_262393	3_147154	4_140064	6_239464	5_167498	2_248629	5_90916	2_246631
New.CleanUp.ReferenceOTU282	8_8690	10_16582	10_59895	10_56408	7_7283	8_38077
New.CleanUp.ReferenceOTU286	6_3510	9_125937
New.CleanUp.ReferenceOTU289	13_23170	15_28671	2_240583	2_445797	3_170589
New.CleanUp.ReferenceOTU291	6_188875	6_69332	4_194399
New.CleanUp.ReferenceOTU293	15_25016	2_32833
New.CleanUp.ReferenceOTU297	4_144825	4_119534	2_340371	6_253681	10_86665
New.CleanUp.ReferenceOTU299	10_80396	10_17958
New.CleanUp.ReferenceOTU301	4_183541	10_69939
New.CleanUp.ReferenceOTU302	10_27037	14_31301	5_263565	1_144355	3_211448
New.CleanUp.ReferenceOTU303	1_64081	1_69016	4_75758	1_11279	1_142614	1_90230	1_88849	1_69837	4_122246	4_74896	1_63803	4_200062	4_17602
New.CleanUp.ReferenceOTU305	10_74996	10_87362	6_135419	10_118075	7_19636	10_92141	6_171009	10_129257	6_191209	10_83960	10_105659	5_211634	12_79060	1_103924	20_18753	9_60402	8_7777	10_20311	9_26689	6_181200	6_47482	6_105776	6_164079	6_28595	6_244265	16_31187	6_77412	6_125428	10_42308	10_77962	16_16549	10_136633	10_109716	6_117574	7_20587	6_138766	9_133921	6_203328	9_162891	10_85943	10_128776	6_212560	6_243281	9_46285	6_14964	6_18883	10_100913	10_42496	10_11722
New.CleanUp.ReferenceOTU306	13_11418	3_163592	20_6848	4_22821
New.CleanUp.ReferenceOTU307	12_41940	4_222679
New.CleanUp.ReferenceOTU313	14_29759	1_90045	1_113663	3_128831	3_191714	6_207528	8_32099	1_2940	3_360674	3_367523	4_72366	5_186979	5_262961	14_40944	14_53020	6_149313	10_100132	2_228157	4_250475	6_131587	10_136660	4_251150	4_45828	8_24054	2_33257	6_69680	4_21199	4_96209	8_15689	4_280443	1_14177	4_28150	15_17742	6_207580	6_42698	14_23363	6_136363	5_45243	9_18789	14_5770	1_91270	16_11911	8_37142	4_6551	4_150229	5_43784	6_245139	6_214610	14_54694
New.CleanUp.ReferenceOTU316	11_48827	13_31087	5_248648	1_186955	5_300880	2_193987	2_69789	5_24018
New.CleanUp.ReferenceOTU317	11_23174	6_165597	6_237444	6_33215	6_44125
New.CleanUp.ReferenceOTU323	1_88009	1_179558	1_93130	1_164185
New.CleanUp.ReferenceOTU328	5_197602	6_105416
New.CleanUp.ReferenceOTU330	2_445117	3_337671	3_366782	4_294869	13_86194	1_150220	2_416584	5_209117	10_131550	2_332274	3_332412	5_227422	16_8684	2_148534	4_132461	5_40769	3_390234	6_191386	6_264913	15_37257	6_69603	15_27956	6_120881	12_59816	6_232035	3_394767	5_127115	10_632	3_91569	1_198895	3_382400	14_54481	4_206955	1_171366	6_156872	1_185505	3_345823	12_59370	16_30249	6_255875	5_292036	6_259982	14_61282	5_291598	6_218781	19_23220	3_357111	6_107369	2_447665
New.CleanUp.ReferenceOTU331	6_30654	6_122599	6_48822	4_32336	6_48908	6_104092	6_144770	6_15191	6_208397	6_76343	6_234277	6_208378	6_225598	6_265603	6_19580	6_83986	6_42645	6_32443	6_252519	6_150718	6_131400	6_133570	6_246266
New.CleanUp.ReferenceOTU333	2_60979	18_13073
New.CleanUp.ReferenceOTU334	21_1688	21_1976	21_3775	21_4206	21_5049	21_5058	21_6588	21_7327	21_8419	21_10853	21_11941	21_13573	21_13859	21_14154	21_15157	21_15519	21_15735	21_16878	21_17665	21_18065	21_19260	21_3063	21_3199	21_19101	21_16053	21_8278	21_2240	21_11545	21_19362	21_2617
New.CleanUp.ReferenceOTU336	4_63689	4_293418	2_55361	3_329835	4_18982	5_52784	3_261486	6_181502	4_192622
New.CleanUp.ReferenceOTU343	10_53811	10_39683	10_42374	10_29738	10_12704
New.CleanUp.ReferenceOTU345	3_95260	8_14085	3_186152	2_355989
New.CleanUp.ReferenceOTU347	1_184466	1_153982
New.CleanUp.ReferenceOTU348	9_2608	6_257500
New.CleanUp.ReferenceOTU349	2_388070	18_18448	2_399322	19_22446	6_124643	12_50517	2_378340	16_23707
New.CleanUp.ReferenceOTU353	6_181116	6_31723
New.CleanUp.ReferenceOTU355	15_21101	9_135261	21_10593	21_7309
New.CleanUp.ReferenceOTU356	12_30865	3_291174	4_288259	4_273833	18_1943	11_29909
New.CleanUp.ReferenceOTU361	7_18550	6_75377	9_203074	1_120722	3_291494	14_35335	9_144170
New.CleanUp.ReferenceOTU363	11_44105	6_203215	18_19365	2_356815
New.CleanUp.ReferenceOTU365	10_32561	10_114253
New.CleanUp.ReferenceOTU367	6_122669	1_107589	5_77439
New.CleanUp.ReferenceOTU368	4_109296	8_14199	4_109883	21_658	1_136222	21_9025	21_15493	21_4265	21_5296	21_11372	6_23278	21_15283	3_394404	3_219212	4_67001
New.CleanUp.ReferenceOTU370	5_218492	5_50453
New.CleanUp.ReferenceOTU371	10_116697	1_153957	2_363320	11_23709
New.CleanUp.ReferenceOTU372	5_144641	6_212358
New.CleanUp.ReferenceOTU373	10_49835	10_59319
New.CleanUp.ReferenceOTU375	10_117056	10_33273
New.CleanUp.ReferenceOTU376	9_78573	1_137049	9_72176	1_99391	3_122590	9_61770	9_29422	10_42618	9_199675	1_172861	9_74717
New.CleanUp.ReferenceOTU378	5_90841	6_169202	4_278938
New.CleanUp.ReferenceOTU380	4_117202	4_272221	4_265828	4_109818	4_107153
New.CleanUp.ReferenceOTU382	10_34433	10_35381	10_45281	10_59621	10_114826	10_121868	14_13413	15_10417	16_8394	16_22443	6_29599	6_99752	6_109179	6_181885	6_225976	7_2448	9_21472	9_56620	10_70465	10_81353	10_111992	16_34590	20_10861	6_86418	6_98603	6_151660	6_167983	9_62805	9_121017	10_10875	10_24641	10_59828	10_79882	6_10297	6_11190	6_61382	6_160469	8_3879	9_71834	9_96904	10_3639	10_93804	10_108601	10_118099	6_10141	6_12592	6_54289	6_75300	6_129518
New.CleanUp.ReferenceOTU383	10_7533	10_21068	10_40990	10_90238	10_130997	10_175	10_53376	10_111861	10_80891	10_101955	10_98777	10_10287	10_41280	10_1543	10_81203	10_101070	10_94174
New.CleanUp.ReferenceOTU385	21_19089	21_11043	4_3955	4_155729
New.CleanUp.ReferenceOTU386	1_59459	1_192568	1_158353	1_166377	1_53090	1_131154
New.CleanUp.ReferenceOTU387	6_266586	2_175270	16_40786
New.CleanUp.ReferenceOTU389	4_29876	3_351273	9_117579	5_194219	3_341912	18_14713	2_174986	5_77758	5_143530	4_183131	3_112253	4_123777	1_28342	2_138814	2_400598	18_4561	2_196071	5_202949	5_119454	2_50483	6_21326	3_54173	2_324209	5_159521	14_45896
New.CleanUp.ReferenceOTU391	9_118361	14_36881
New.CleanUp.ReferenceOTU392	4_276463	6_112306	4_29383
New.CleanUp.ReferenceOTU395	9_95873	10_100917	18_11452
New.CleanUp.ReferenceOTU396	21_8473	21_15369	21_1934	21_8506	21_8678	21_6749	21_7567	21_17792	21_14670
New.CleanUp.ReferenceOTU398	2_249056	4_291884	3_183628
New.CleanUp.ReferenceOTU405	3_71694	13_10639
New.CleanUp.ReferenceOTU408	6_82451	6_48228
New.CleanUp.ReferenceOTU413	10_123806	10_94900
New.CleanUp.ReferenceOTU414	10_123807	6_48721
New.CleanUp.ReferenceOTU415	10_82077	10_133335	10_52149
New.CleanUp.ReferenceOTU416	3_397378	5_318927	10_129488	12_76663
New.CleanUp.ReferenceOTU417	16_34440	4_40982
New.CleanUp.ReferenceOTU420	3_156144	4_73003
New.CleanUp.ReferenceOTU421	6_112833	6_76206
New.CleanUp.ReferenceOTU422	6_161539	10_109648	10_68170	6_241263	10_35211	10_77796	6_165729	10_48232	10_86883
New.CleanUp.ReferenceOTU423	21_5786	3_16923	6_73947
New.CleanUp.ReferenceOTU425	15_1790	6_107580	13_61772	8_478
New.CleanUp.ReferenceOTU427	21_4490	21_14977
New.CleanUp.ReferenceOTU428	4_206711	4_312724	4_181784	4_139366
New.CleanUp.ReferenceOTU429	10_43891	10_2991	10_54830	10_11086	10_36860	10_53168	10_114190	10_3179	10_63468	10_52742	10_52521	10_32822	10_75584	10_12619	6_193455	19_21802	10_127925	10_67585	10_5492	7_19038	10_133246	10_122769
New.CleanUp.ReferenceOTU431	1_132203	4_252391	16_20849
New.CleanUp.ReferenceOTU432	5_204715	5_38165
New.CleanUp.ReferenceOTU433	4_50674	4_52841
New.CleanUp.ReferenceOTU436	3_365967	18_19998	2_445115	3_356875	5_319082	2_272761	3_357897
New.CleanUp.ReferenceOTU437	16_29277	10_49797	10_111291	9_160485
New.CleanUp.ReferenceOTU438	6_268619	1_176879
New.CleanUp.ReferenceOTU440	5_238351	5_263004
New.CleanUp.ReferenceOTU445	9_189561	9_37823
New.CleanUp.ReferenceOTU448	3_136084	10_86592	10_29977	10_81367	10_71616	9_87656	3_324411	10_82028
New.CleanUp.ReferenceOTU450	6_147175	4_26757	4_277211	4_173922	4_180856	6_267445
New.CleanUp.ReferenceOTU451	21_18590	21_1950	21_17562	21_11591	21_6945	21_2231	21_16193	21_19405	21_616
New.CleanUp.ReferenceOTU452	5_158091	5_229062	5_23652	5_254264	5_76485	5_59814	5_215136	5_259586	5_5996	5_46914	5_4140
New.CleanUp.ReferenceOTU453	6_157978	8_13086	3_279692
New.CleanUp.ReferenceOTU456	9_165344	4_71005	6_70596	3_44506
New.CleanUp.ReferenceOTU459	1_78942	1_102389
New.CleanUp.ReferenceOTU460	5_39746	4_98248
New.CleanUp.ReferenceOTU462	2_398922	7_17670	11_38113	10_80781	2_449704	16_39243	2_446058	5_251547
New.CleanUp.ReferenceOTU464	5_137997	5_36871	5_277066	5_333
New.CleanUp.ReferenceOTU465	1_199848	1_11687
New.CleanUp.ReferenceOTU466	6_48505	1_153710
New.CleanUp.ReferenceOTU468	6_178408	6_260848	6_204323	6_197189	16_26907	6_203370	6_4244	6_267462	16_33663
New.CleanUp.ReferenceOTU470	4_232770	9_201634
New.CleanUp.ReferenceOTU472	10_40017	12_2935	15_14248	10_71879	1_109787	5_100622	1_28580	5_157001	1_179673	1_122000	5_230735	5_117024
New.CleanUp.ReferenceOTU476	1_104399	4_272099
New.CleanUp.ReferenceOTU478	5_151051	2_219612
New.CleanUp.ReferenceOTU479	6_44048	7_14699	7_5898	7_24637	7_189	21_2653
New.CleanUp.ReferenceOTU483	5_246013	14_44501	4_17522
New.CleanUp.ReferenceOTU484	3_373136	4_218118
New.CleanUp.ReferenceOTU486	6_30469	1_183056
New.CleanUp.ReferenceOTU487	3_270649	3_63393	2_358507	5_228500	1_10832	9_169007	14_9560	9_147215	12_8426	3_73290	5_14056	3_84329
New.CleanUp.ReferenceOTU489	10_81030	13_44959	5_299038
New.CleanUp.ReferenceOTU490	2_187549	2_273558	5_225336	8_35275	9_78199	5_10286	6_139760	9_169055	4_14015	9_61274	13_17948	1_63770	12_39767	1_43220	14_48507	3_301418	14_55458	4_146730	15_44992	2_385801	3_25608	5_41860	6_187917	4_189792	9_73523	6_96669	9_91715	3_20142	5_67293	5_256773	14_45808	5_323613	4_57142	11_34406	12_16931	4_56400	8_24248	3_133751	3_64082	2_198003	10_93706
New.CleanUp.ReferenceOTU492	9_86791	7_19938
New.CleanUp.ReferenceOTU497	3_330858	1_148626	1_47272	8_15834	2_102524	8_6532	10_84612	10_37502	10_76674	10_27320	10_118227	10_3757	19_21539	10_110188
New.CleanUp.ReferenceOTU498	4_157228	4_93138	19_759
New.CleanUp.ReferenceOTU499	21_1479	21_10256	21_13179	21_7996
New.CleanUp.ReferenceOTU500	3_267683	4_307412	13_883	4_157209
New.CleanUp.ReferenceOTU502	6_136383	6_172303
New.CleanUp.ReferenceOTU504	1_45729	3_66419	1_22556	5_69751	1_34694	15_41356	15_36226	2_85195	5_278871	4_233837
New.CleanUp.ReferenceOTU505	12_15117	3_59517	1_32764	3_128776	8_8593	9_56005	3_109507	6_52427	6_22030	16_25192	2_395015
New.CleanUp.ReferenceOTU506	1_102384	10_31447	5_305924
New.CleanUp.ReferenceOTU507	10_23290	5_139575	10_51324	10_105909	7_27969	10_42921	8_36546	7_3297	9_201806	9_89235	10_13508	9_169182	10_75524	9_84277	9_185595	10_31858	10_84563	9_128367	10_62123	8_32870	10_134957
New.CleanUp.ReferenceOTU511	9_16076	9_125177	10_124303	10_135907	7_16539	9_124491	10_72810
New.CleanUp.ReferenceOTU513	6_1903	6_38616	6_124205	10_28181	20_7688	6_56863	10_64039	6_89207	6_67984	9_29793	18_3653	9_127394	10_103868	15_35020	6_167772	8_39227	10_121590	6_192992	10_89164	20_9154	2_218694	5_161596	12_37298	5_221231	6_244877	10_8416	10_32053	20_3780	6_143733	10_13736	6_97304	10_49070	6_81604	6_42729	10_59659	10_19120	6_31144	8_4935	6_9163	9_42754	6_69958	2_182262	4_76370	7_12603	6_187259	20_12652	10_45191	6_69906	6_30105
New.CleanUp.ReferenceOTU514	6_6826	6_95176
New.CleanUp.ReferenceOTU515	10_33947	1_85902	9_124122
New.CleanUp.ReferenceOTU516	21_6905	21_14121	21_5260
New.CleanUp.ReferenceOTU517	3_161069	10_40542
New.CleanUp.ReferenceOTU518	9_35702	2_183773	9_179095	9_105741
New.CleanUp.ReferenceOTU519	10_73742	10_106906	10_71103
New.CleanUp.ReferenceOTU520	20_8343	10_40118	8_5637	10_107827	16_3648	7_22516
New.CleanUp.ReferenceOTU521	6_35843	10_85461	10_78555
New.CleanUp.ReferenceOTU522	4_200706	6_207093	5_231950	3_218173	3_248331	5_297543	3_272976	3_229960	8_39278	11_43364	10_67935	16_29161	5_301820	2_358956	5_208468	14_50705	3_385866	3_218001
New.CleanUp.ReferenceOTU523	10_30932	10_9633	10_89141	10_70219	10_2286	10_99612	20_8069	10_130649	10_66319	10_103603	10_65787
New.CleanUp.ReferenceOTU524	6_162066	6_61199
New.CleanUp.ReferenceOTU526	10_85192	5_149932	1_95427	10_19821	8_1790	5_48739	3_352506	2_269133	6_226307
New.CleanUp.ReferenceOTU533	2_71379	5_228985	4_127779	5_38974	3_132238	5_26392
New.CleanUp.ReferenceOTU534	6_177333	6_268625	6_235831	6_237114	6_4130	6_84307	6_4492
New.CleanUp.ReferenceOTU537	4_132167	13_8528	9_97651	3_31969
New.CleanUp.ReferenceOTU538	3_244406	9_40911	2_110618	3_171773
New.CleanUp.ReferenceOTU539	7_15146	2_226642
New.CleanUp.ReferenceOTU542	1_54190	4_73978
New.CleanUp.ReferenceOTU543	1_94870	1_43816	3_338436	5_88934
New.CleanUp.ReferenceOTU546	5_238378	5_169294	6_257117	5_218388	9_198595	4_310343	3_37739	9_34290	4_275303	9_50872
New.CleanUp.ReferenceOTU550	10_22819	4_191717	7_6604	2_1042	3_20118	12_66822	4_176065	9_104153	6_244620	3_311164	2_159881	7_18687	8_24123	3_262317	4_225332	2_368582	4_191839	3_72583	6_103465	5_143407	1_96446	3_280643	9_12955	4_3349	2_195542	14_14284	3_349290	3_94262	3_19682	9_187846	6_96737	3_173851	12_18317	3_238306	1_140773	1_85955	15_27620	3_79238	15_19201	2_7755	16_7061	3_125309	10_29472	5_142042	5_203041	3_301883	3_134874	9_98344	12_1035
New.CleanUp.ReferenceOTU552	6_202006	6_103554	20_18700	10_14695	6_53061	6_250592	6_238800	7_2660	10_123967	10_123872
New.CleanUp.ReferenceOTU553	5_189555	6_248690
New.CleanUp.ReferenceOTU554	7_9263	1_140239	1_114245	1_186574	1_144754	1_173007	1_74698	1_133751
New.CleanUp.ReferenceOTU555	5_124686	5_264575	5_136332	5_93295
New.CleanUp.ReferenceOTU561	5_23429	12_31148
New.CleanUp.ReferenceOTU562	3_380993	2_434514	14_51399
New.CleanUp.ReferenceOTU564	21_17904	9_107373	10_15543	10_11994
New.CleanUp.ReferenceOTU566	2_36531	6_158645	7_17392	9_122828	13_73566	14_7597	2_76121	4_105041	11_47069	5_324206	7_7509	2_423506	6_69494	1_179388	6_191707	1_91473	2_93717	5_105986	3_137133	9_100221	4_158854	1_173155	4_227767	6_182593
New.CleanUp.ReferenceOTU568	2_204999	8_10155	8_15519
New.CleanUp.ReferenceOTU569	6_238683	6_104327
New.CleanUp.ReferenceOTU570	3_47272	10_114324	1_90642	3_152874	3_12989	15_1270	13_62484
New.CleanUp.ReferenceOTU572	1_25301	5_32865
New.CleanUp.ReferenceOTU573	5_183867	1_159857	19_16492	5_23396	4_14453
New.CleanUp.ReferenceOTU576	1_127286	1_168565
New.CleanUp.ReferenceOTU578	6_212442	6_97935
New.CleanUp.ReferenceOTU579	14_48816	2_222681
New.CleanUp.ReferenceOTU584	5_128907	5_241717	12_57161
New.CleanUp.ReferenceOTU586	6_190641	6_209821	3_211206	6_159971	5_194312
New.CleanUp.ReferenceOTU588	16_17970	2_428306	8_11652	12_51427
New.CleanUp.ReferenceOTU589	4_157076	4_139790
New.CleanUp.ReferenceOTU591	4_123320	4_182046	4_294226	4_132857
New.CleanUp.ReferenceOTU593	1_69068	1_189053	1_43197
New.CleanUp.ReferenceOTU594	16_32085	13_8659
New.CleanUp.ReferenceOTU595	6_102599	5_134382	5_160664	15_13352	3_175456	5_99929	2_205255	2_207715	5_44766	3_291077	2_195357
New.CleanUp.ReferenceOTU596	9_173155	10_124614	10_99755
New.CleanUp.ReferenceOTU597	1_84100	6_230984
New.CleanUp.ReferenceOTU598	9_167453	4_239337	14_28482	2_147751	6_111650	4_58871	3_221391	6_31623	5_230580	14_53780	4_60012
New.CleanUp.ReferenceOTU599	10_47096	10_18645	10_117779	10_90037	10_71780
New.CleanUp.ReferenceOTU600	10_15399	6_77131	6_11003	8_1039	10_124924	6_214084	6_23514	6_155625	6_78687	8_2182	10_20894	6_72832	6_165350	6_24050	6_130167	6_62556	10_24604	6_90565	8_16399	6_88461	6_35419	6_68706	6_20280	6_81851	6_248823	4_141684	6_32682	6_90908	6_77418	10_42026	6_117208	16_29210	6_107310	10_21902	10_61257	6_154213	6_141681	6_92139	6_79239	6_58943	6_146687	6_100652	6_145126	6_162296	6_99555	6_119671	6_175411	6_185377	6_148156
New.CleanUp.ReferenceOTU602	10_3294	10_10134	10_39389	10_63450	10_18292	10_22157	10_45223	10_63686	10_63255	20_9281	20_9726	10_7821	10_24860	10_50191	10_20963	10_37951	10_44522	10_61985	10_75083	10_111915	10_69064	10_132401	10_103136	10_109457	10_49483	7_2901	10_29023	10_32325	10_16353	10_59679	10_104883	10_124475	10_25778	10_39011	10_21711	10_38740	10_125096	7_21276	10_73295	7_17427	10_44771	7_12691	10_21545	10_46231	10_45781	10_3929	10_36174	10_52495	20_12758
New.CleanUp.ReferenceOTU608	10_50019	4_165603	3_65435	20_12673	9_203677	5_36654	3_193935	3_176996
New.CleanUp.ReferenceOTU610	5_27548	4_59880	13_55366	5_33001	5_79412	3_8351	12_18775	4_130349
New.CleanUp.ReferenceOTU611	2_59666	5_320957	9_184224	3_84038	2_182504
New.CleanUp.ReferenceOTU612	14_45001	2_203943	2_260677	2_353305	5_159756	14_32111	4_179944	5_326869	12_66643	4_212611	14_784	3_208923	1_19971	5_300590	18_21504	4_119501	9_64485	6_253996	14_41919	4_10415	5_259339	19_3390	6_199216	6_117748	9_36454	19_4594	4_157346	14_56207	9_141783	12_61987	4_142962
New.CleanUp.ReferenceOTU613	14_45006	20_2022	2_27845	2_36415	2_149230	4_51544	4_252237	8_393	12_2884	14_57318	19_8288	5_37175	5_100517	9_129803	2_64842	3_173691	4_103818	4_129485	5_132845	14_18795	19_5280	20_3698	3_73713	4_131413	1_128977	4_202839	6_89293	19_3303	6_11393	3_52456	4_14807	3_270405	4_307533	12_57699	5_163558	2_381649	4_119712	2_382070	5_166912	2_8033	5_211078	10_29799	5_18986	14_9714	2_167741	13_67013	4_166624	6_195828	4_140832
New.CleanUp.ReferenceOTU617	5_280770	5_113751	6_266111
New.CleanUp.ReferenceOTU618	1_85343	1_20410	1_134566
New.CleanUp.ReferenceOTU620	1_199324	20_4446
New.CleanUp.ReferenceOTU623	2_84744	5_184677
New.CleanUp.ReferenceOTU624	4_224863	4_246184
New.CleanUp.ReferenceOTU626	18_144	2_420591	14_31800	15_27506	11_38717	12_19529	6_214054	18_17528	5_203228	3_228531	6_244885	12_74999	3_204672	3_205270	2_39069	5_195336	9_186280	2_132265	1_46330	1_86526	5_140998	10_17355	2_45830	2_7608	5_202693	5_67044	3_291272	9_118515	12_13507	16_21846	6_172465	10_133584	4_22011	1_111646	1_140614	5_220072	3_117044	5_271349	9_151279	12_26499	12_68906	2_229035	2_253822	1_65716	10_96883	16_20731	8_34182	2_400875	2_9700
New.CleanUp.ReferenceOTU630	21_19454	10_66889	3_249832
New.CleanUp.ReferenceOTU631	6_108574	6_134026	8_12262	6_223333	7_2194	6_207402	4_205614	10_15818	7_10493	10_40675	10_57534	18_6056	6_87114	6_183167	5_303166	15_37910	8_36673	7_22888	5_285452	6_258741	10_45826
New.CleanUp.ReferenceOTU632	5_42675	6_101335
New.CleanUp.ReferenceOTU635	8_38815	8_621	8_12625	8_27507
New.CleanUp.ReferenceOTU636	9_168507	10_58059	6_44276
New.CleanUp.ReferenceOTU639	5_95317	5_152253	5_26949	5_153834	5_89798	8_940	1_21455	5_273839	9_189906	14_56790
New.CleanUp.ReferenceOTU640	3_26580	4_271844	1_75
New.CleanUp.ReferenceOTU641	3_97803	1_44451	15_20597	3_133123	10_23020	3_358888	9_61772	6_261869	4_64660	2_171827	3_154394	4_38147	10_31624	6_57041	20_4271	4_63914	5_106869	13_6697	2_84363	2_315738	4_226495	13_46645	4_281535	4_27518	6_35076	3_25512	4_151112	6_36759	2_27602	11_15445	3_313187	4_3550	3_84834	3_113708	12_31003	3_123231	12_40447	9_36859	3_82479	9_198038	7_14821	9_205084	11_22826	1_34150	1_86931	4_296385
New.CleanUp.ReferenceOTU646	10_58159	12_33918	13_28170	16_9358	2_81864	2_105314	2_312919	3_19704	3_99896	3_132426	3_161851	3_350548	5_134714	6_144634	6_194970	9_132566	10_57078	13_44509	13_84614	16_37794	19_6429	1_1733	1_173803	2_280050	3_106609	3_207045	3_293193	4_233669	5_106861	6_245634	14_41181	1_9328	1_16956	2_110682	2_212413	4_47400	4_243651	5_240270	6_82869	9_132044	9_205216	11_39615	15_3866	2_114372	2_403583	4_146081	4_174177	4_282494	5_264408
New.CleanUp.ReferenceOTU647	7_26592	2_278965
New.CleanUp.ReferenceOTU649	5_122739	5_108206
New.CleanUp.ReferenceOTU651	1_47862	5_149852
New.CleanUp.ReferenceOTU654	16_3072	6_223541
New.CleanUp.ReferenceOTU657	20_975	20_19760
New.CleanUp.ReferenceOTU658	1_50288	1_105133	1_102423	9_87360	3_198493	3_106591
New.CleanUp.ReferenceOTU659	4_206966	5_206385	16_30895	3_139493	16_19234
New.CleanUp.ReferenceOTU662	9_116598	9_80937
New.CleanUp.ReferenceOTU665	20_16098	20_20378	20_20367	10_102527	10_132523	8_36593	10_116856	10_95397	10_87928	10_87859	10_112134	6_211057	6_230075
New.CleanUp.ReferenceOTU666	6_154547	6_210500	6_180118	6_216786	6_258134	6_229187	6_205263	6_78370	6_230685	6_161345	6_211881
New.CleanUp.ReferenceOTU667	21_18039	21_12607	21_17069
New.CleanUp.ReferenceOTU668	13_18383	9_185702	5_120017	5_245468	3_182943	5_141307
New.CleanUp.ReferenceOTU670	2_391336	2_316456
New.CleanUp.ReferenceOTU671	7_24891	6_169181	6_104888	20_12240
New.CleanUp.ReferenceOTU672	4_180019	4_219256
New.CleanUp.ReferenceOTU673	5_278449	5_905	5_84160	1_25053	1_151626	1_60471	1_106936	5_231790	1_172146
New.CleanUp.ReferenceOTU674	8_4740	5_15818	6_221210	3_197814	5_264260	5_51432	5_237452	1_124551	18_14716	14_3023	8_40545	2_366112	8_14195
New.CleanUp.ReferenceOTU675	10_26906	5_138560	14_7937	3_99306	3_181906	5_33647	4_54707	5_35441	6_113523	6_177819	6_12939	6_72603	12_1211	4_97644	2_123848	2_110948	15_14875	2_120609	6_101120	3_171888	2_368964	19_18836	5_193584	1_41706	2_77443	5_22408	3_282584	5_86975	2_68968	11_1406	2_55859	2_36525	4_106177	9_43901	4_129879	3_189524	5_57623	8_17907	4_96584	5_136759	6_17488	8_7379	18_1881	6_118613	14_12594	6_156010	1_53397	2_349000	9_91261
New.CleanUp.ReferenceOTU676	4_7691	1_86793	10_108325
New.CleanUp.ReferenceOTU681	3_165689	4_273664	4_29722
New.CleanUp.ReferenceOTU682	18_321	2_69809	5_2573	5_66569	1_10977	4_115141	5_292	19_2574	5_100779	1_52770	10_12314	2_40069	2_91567	1_32447	6_109012	3_121456	4_35891	4_143105	1_90259	7_7074	5_107396	5_23126	3_27861	9_150936	15_6548	2_14970	9_46031	10_74	3_142109	1_63165	4_22887	11_12440	1_47957	19_3129	1_32477	5_29733	5_82480	2_69816	3_81349	6_80999	2_80361	2_49539	1_68629	2_31461	2_91280	6_54561	14_924	4_29117	15_9523
New.CleanUp.ReferenceOTU683	3_402011	4_279791	11_27130	4_63638	9_37712	13_35789	3_184534	3_266014
New.CleanUp.ReferenceOTU684	5_110878	4_296816	5_150508	4_114896	1_34497	3_16061	5_75396
New.CleanUp.ReferenceOTU686	6_129850	6_213143
New.CleanUp.ReferenceOTU687	3_100200	5_69417	13_19855	10_11728	1_92205	2_163065	14_23961	5_52114	10_49468
New.CleanUp.ReferenceOTU688	1_119443	1_45516	1_126317
New.CleanUp.ReferenceOTU689	5_120170	9_53491
New.CleanUp.ReferenceOTU695	6_110030	1_116248
New.CleanUp.ReferenceOTU697	10_106571	10_84221	10_62625	10_59527	10_27942	10_111209	10_58253	10_1071	10_86289	10_95007
New.CleanUp.ReferenceOTU698	6_265599	6_261042
New.CleanUp.ReferenceOTU701	4_219434	1_99971	4_193038	5_80774	5_253394	4_210937	5_272218	5_128859	5_235295	5_317737	4_203963	5_137307	4_181675	4_79005
New.CleanUp.ReferenceOTU703	1_7756	1_194479	3_103005	3_354478	9_31470	9_107140	9_127891	10_89519	1_64059	1_70017	3_126609	3_263719	5_160649	9_90766	1_12295	1_81295	1_124483	1_194091	9_15928	1_87212	9_31304	1_13975	1_79986	3_328781	3_180789	1_33810	3_108217	3_192653	1_194355	1_56409	1_120458	1_2753	3_323807	1_173616	1_189617	1_129560	1_3436	1_56408	9_196733	9_187731	9_79677	9_147850
New.CleanUp.ReferenceOTU704	19_10160	3_393717	4_275591	8_2884	1_162020	3_229424	12_58416	6_233168	3_292682	10_118086	5_29411	4_115644	3_226954	4_140044	3_53119	2_252384	5_265221	5_300728	4_199931	11_42617	2_214809	5_277397	3_300339	2_219265	3_283546	4_274320	12_46639	2_440430	5_196058	2_315599	14_47514
New.CleanUp.ReferenceOTU706	12_61456	9_202428
New.CleanUp.ReferenceOTU708	21_2330	21_3020	21_3144	21_3248	21_3548	21_4468	21_13504	21_474	21_1143	21_2188	21_6318	21_7211	21_706	21_6357	21_7359	21_7686	21_14219	21_18958	1_188373	6_135608	1_69638	21_9339	21_18854	21_15142	21_1676	21_8489	21_3641	4_220771	21_16326	21_16590	2_435533
New.CleanUp.ReferenceOTU710	4_872	4_32260
New.CleanUp.ReferenceOTU711	3_158909	3_261399	3_9749	3_69352
New.CleanUp.ReferenceOTU712	6_233778	6_245418	10_85	2_304430	6_143476	10_133518	6_263690	6_226862	7_20415	6_160115	10_115386	6_195819	6_172836	10_70415	10_88737	16_40352	6_159513	10_133790	6_847	5_247960	6_173400	10_78962	6_170360	15_37577	10_113100	10_76981	6_190884	7_17619	6_183204	14_50390	6_239152	6_227776	10_121589	10_133902	6_246646	6_233000	10_82075	10_130125	10_71136
New.CleanUp.ReferenceOTU714	1_138145	10_135559
New.CleanUp.ReferenceOTU716	5_30372	5_102000	3_164904	11_17633	2_29856	3_204874	2_184019	13_30938	3_269949	3_183942	4_280785
New.CleanUp.ReferenceOTU717	5_188459	4_266764
New.CleanUp.ReferenceOTU720	10_105593	10_113019	10_134552	6_18339
New.CleanUp.ReferenceOTU722	3_81581	1_59464	4_156525	4_245048	3_94175	1_81790
New.CleanUp.ReferenceOTU723	2_446559	5_329389	5_283938	3_376245	3_319815
New.CleanUp.ReferenceOTU725	4_53735	4_99920	9_115301	4_192432
New.CleanUp.ReferenceOTU728	5_3391	4_176804	3_102207	5_63432	8_26384	2_26398	13_3706	3_150799	1_7191	3_47830	10_8487	12_53466
New.CleanUp.ReferenceOTU731	3_168488	3_321898
New.CleanUp.ReferenceOTU734	10_28328	6_25849
New.CleanUp.ReferenceOTU735	5_263809	8_16168	18_10266	9_88167	6_113635
New.CleanUp.ReferenceOTU738	10_97319	3_170453
New.CleanUp.ReferenceOTU744	18_12243	5_268681	5_229614	9_189059
New.CleanUp.ReferenceOTU746	4_185512	4_260819	4_270941	4_139861	4_310317	9_185620	9_179469	5_293268	5_81947	5_4035	9_35963	5_154318	4_207464	5_233704	5_235769	9_149704	4_236320
New.CleanUp.ReferenceOTU747	6_135660	1_39461	1_139250	1_20133
New.CleanUp.ReferenceOTU748	5_307706	4_232284
New.CleanUp.ReferenceOTU749	21_9859	21_17692	21_7765	21_4009	21_9181	21_6677	21_10648
New.CleanUp.ReferenceOTU752	2_41230	6_30099	4_125556	6_193547	2_41008	8_4811	6_123795	8_5758	15_30048	5_80281	9_91392	5_246368	2_400822	3_239761	7_11006	11_21602	1_117973	5_211796	15_11107	4_107507	1_90478	13_84279	4_280589	2_159678	2_277205	15_19190	3_155132	4_143235	13_14331	11_20288	3_94841	5_44928	2_184575	1_91195	2_105333	5_134666	13_33316	5_11355	9_116808
New.CleanUp.ReferenceOTU755	5_276850	1_113339
New.CleanUp.ReferenceOTU756	4_157241	5_46428
New.CleanUp.ReferenceOTU757	5_117791	6_49325	3_144523
New.CleanUp.ReferenceOTU759	14_47541	2_402137	15_36109	5_125714
New.CleanUp.ReferenceOTU761	10_19767	9_171810	10_66851
New.CleanUp.ReferenceOTU762	21_7058	21_11394	21_13817	21_14469	21_624	21_11950	21_12413
New.CleanUp.ReferenceOTU763	1_101761	4_7096	4_82152	5_59164	5_30018	2_334838	15_17865	4_217252
New.CleanUp.ReferenceOTU765	16_16297	18_21109	14_19196	14_53828	6_41984	16_10853
New.CleanUp.ReferenceOTU768	14_1644	16_13297	18_20512
New.CleanUp.ReferenceOTU770	6_62771	6_252420
New.CleanUp.ReferenceOTU771	5_277700	4_289557
New.CleanUp.ReferenceOTU773	4_254682	13_85102	6_237285
New.CleanUp.ReferenceOTU774	5_211222	21_16134	21_18345	6_83688
New.CleanUp.ReferenceOTU775	4_266637	4_222530	4_320196	9_29356	9_79294	9_153318	9_202559	4_76361	5_218318	9_31591	5_305443	4_279384	9_130973	9_193953	5_223010	9_167532	9_179732
New.CleanUp.ReferenceOTU778	10_32787	6_130108	10_24645	7_10074	6_23226	10_56488	16_22266
New.CleanUp.ReferenceOTU779	6_46759	6_227121
New.CleanUp.ReferenceOTU782	21_2416	21_6371	21_8814
New.CleanUp.ReferenceOTU784	4_114804	4_248568	9_22825	6_89560	10_135690	6_238372
New.CleanUp.ReferenceOTU789	15_16417	4_237769	13_13980	5_53927	21_12496	4_259227	3_298626	1_208339	6_265738	5_75727	5_145558	3_59944
New.CleanUp.ReferenceOTU792	1_30733	5_295611	1_14991	1_28278	1_67320	1_18845	1_156511	1_13966	5_112296	1_53664	5_87686	1_157357	1_159137	5_317716	5_306913	1_207660	6_254948	1_171349	1_28778	4_131904
New.CleanUp.ReferenceOTU795	1_111911	21_2157	20_2835
New.CleanUp.ReferenceOTU796	1_168403	4_14211	21_3055	21_4851	10_113714	4_83194	5_74909	10_135391
New.CleanUp.ReferenceOTU800	1_199682	5_291207	5_298035	1_63459	3_37031	4_23570	1_150178	3_264483	10_54373	1_19894	10_2464	10_28647	1_33946	7_892	5_309325	7_5666	5_71194	5_274091	1_107032	1_44177	5_60804	1_181741	1_102179	4_109999	1_64767	1_8938	1_55318	1_102413	7_1413	5_153880	3_26294	3_298717	3_267487	10_99426	10_73435	5_128404	3_201500	1_159006	5_183668	1_160371	4_255351	15_41009	10_98476	3_336872	5_303820	5_182208	1_117385	1_45718	5_325442
New.CleanUp.ReferenceOTU803	10_25027	16_15154	10_44289
New.CleanUp.ReferenceOTU804	6_97151	3_224347
New.CleanUp.ReferenceOTU809	2_180908	5_300705	2_434510
New.CleanUp.ReferenceOTU811	9_152889	9_100687
New.CleanUp.ReferenceOTU813	5_182205	9_179474	2_184952	3_342313	1_79327	10_110851	1_206117	3_209096	1_82438	1_48057	4_148280	6_138931
New.CleanUp.ReferenceOTU814	4_174319	4_246081	4_265277	4_253383	16_35978	6_89756	5_68816
New.CleanUp.ReferenceOTU817	1_90234	1_17639	1_43861	1_95962	1_17553	1_153707
New.CleanUp.ReferenceOTU819	4_323047	2_203960	4_222457	3_214019
New.CleanUp.ReferenceOTU821	4_13386	4_215410	5_114775
New.CleanUp.ReferenceOTU822	10_134987	3_124640	5_293081
New.CleanUp.ReferenceOTU823	6_77980	6_152486
New.CleanUp.ReferenceOTU825	21_4581	21_5819	21_6513	21_7439	21_8999	21_11316	21_12094	21_13559	21_16181	21_58	21_9417	21_10770	21_12405	4_307873	21_14270	21_2643	21_2150	21_6799	21_955	21_10248	21_8356	21_5915	4_285065	9_159287	3_277755	9_180162	21_11343	21_6543	21_7381	21_7338	8_10856	21_2545	8_37782	9_204113	1_100407	9_198854	8_42014	8_37945	21_17005	21_6339
New.CleanUp.ReferenceOTU827	3_9221	1_39942
New.CleanUp.ReferenceOTU828	10_114782	10_139407
New.CleanUp.ReferenceOTU831	19_17676	8_42086	15_32775	15_5620
New.CleanUp.ReferenceOTU834	12_83063	1_140191	3_282823
New.CleanUp.ReferenceOTU836	10_80232	10_105686
New.CleanUp.ReferenceOTU837	4_216400	3_369958	5_44836	6_214884
New.CleanUp.ReferenceOTU838	1_107869	10_57219	5_238620	2_431100	9_41635	4_99468	10_60895
New.CleanUp.ReferenceOTU840	3_132181	3_269661
New.CleanUp.ReferenceOTU841	6_108543	16_10847	10_14877
New.CleanUp.ReferenceOTU842	5_24923	5_108774	5_303795	5_293413
New.CleanUp.ReferenceOTU844	21_895	21_7869	1_131372
New.CleanUp.ReferenceOTU845	8_34949	4_53253
New.CleanUp.ReferenceOTU848	10_59843	7_25925	10_120952
New.CleanUp.ReferenceOTU850	6_51724	18_12516
New.CleanUp.ReferenceOTU851	21_6188	21_7601	21_10060	21_12865	21_14126	21_16258	21_17312	21_18122	21_3640	21_8578	21_15060	21_834	21_4130	21_6074	21_9026	21_6464	21_12366	21_19349	21_18190	21_11724	21_11396	21_16277	21_12445	21_10344	21_9220	21_3777	21_8066	6_133739
New.CleanUp.ReferenceOTU852	4_1145	3_7402	9_114918
New.CleanUp.ReferenceOTU853	21_1452	5_248135	1_31338
New.CleanUp.ReferenceOTU854	5_159270	6_266254	1_79995
New.CleanUp.ReferenceOTU856	10_123648	10_74714
New.CleanUp.ReferenceOTU859	10_65643	10_68519	10_20076	8_2833	10_16911
New.CleanUp.ReferenceOTU860	7_22662	9_165899
New.CleanUp.ReferenceOTU861	10_12446	10_90230
New.CleanUp.ReferenceOTU863	5_69477	1_189342	1_25473	1_34194	1_85671	5_84919	1_95323	1_13874	1_92132	5_246221	1_76764
New.CleanUp.ReferenceOTU865	5_307080	21_10745	21_16040
New.CleanUp.ReferenceOTU873	7_21807	21_7467
New.CleanUp.ReferenceOTU878	6_195701	16_41906	16_21663	6_154994	9_105996	6_264020	6_61358	6_96481
New.CleanUp.ReferenceOTU881	1_13230	1_7536	1_92701	1_125973	1_189548	1_9861	1_158687	1_20727	1_63127	1_26469	1_110987	1_38111	1_4642	1_204924	1_180149	1_27778
New.CleanUp.ReferenceOTU884	5_5760	3_206916
New.CleanUp.ReferenceOTU888	2_242548	4_158036
New.CleanUp.ReferenceOTU891	6_55433	10_123809	10_126997	20_19642	6_57689	6_132480	10_98636	6_23913	6_75118	6_30111	6_96297	10_99876	5_219933
New.CleanUp.ReferenceOTU893	12_41603	4_195214	3_363410	6_229570	7_24943	6_254295	5_244216	6_196734	6_198015
New.CleanUp.ReferenceOTU896	2_408181	1_132599
New.CleanUp.ReferenceOTU898	10_95582	10_123047	6_225652	7_22211	21_5973	21_6896	21_8379	6_230971	10_35061	10_83904
New.CleanUp.ReferenceOTU899	1_70699	11_1907
New.CleanUp.ReferenceOTU900	21_6334	10_81511	4_31990
New.CleanUp.ReferenceOTU902	5_66334	2_128603	4_158868	6_56663
New.CleanUp.ReferenceOTU904	1_3885	6_1118	1_33780	11_1756	10_41528	6_194036	6_26565	1_112813	1_118965	1_200515	14_20526	1_197296	1_141072	4_116293	1_70088	1_172457	1_8291	3_62945	1_28643
New.CleanUp.ReferenceOTU906	15_27544	2_162246	4_191491	1_96758	10_96604	5_37608	5_30508	5_203666	2_162263	10_56647	3_13959
New.CleanUp.ReferenceOTU907	1_98985	5_125545
New.CleanUp.ReferenceOTU909	11_27024	8_387	2_431476	9_40549	4_169510	4_220523	10_100292	5_158994
New.CleanUp.ReferenceOTU911	5_238884	2_268546
New.CleanUp.ReferenceOTU913	5_90982	11_21158	1_67032	3_280267
New.CleanUp.ReferenceOTU914	8_23005	8_6223
New.CleanUp.ReferenceOTU918	6_234528	6_72516
New.CleanUp.ReferenceOTU922	2_39179	10_69441	2_68040	4_270511	3_141393	3_106708	5_97061	18_8683	5_155073	12_73374	6_107980	1_125974	19_7588	4_200459	2_58004	3_261646	13_80757	12_26359
New.CleanUp.ReferenceOTU924	1_183410	5_211980
New.CleanUp.ReferenceOTU925	10_77209	10_105357	20_14856	20_14875	9_35488	9_79136	10_105532	10_22746	10_135570	10_135031	20_6143	10_50630	20_17318	9_189053	9_78240	9_181702	10_83757	7_28076	10_129216	10_98329	10_62736	9_41722	9_29135	10_68178	10_102972	10_101774	9_180693	9_67847	9_23184	20_6228	10_113076	10_11796	10_124574
New.CleanUp.ReferenceOTU926	4_75599	4_193239	4_226581	5_978	4_76860	4_259657	6_52055	1_77175	4_51177	4_176816	4_33860	9_75913	2_149615	4_234116	4_46924	4_123276	4_8418	4_118166	16_21288	6_100073	6_111567	6_221671	4_69009	3_135842	4_104363	8_5434	4_83695	3_193884	5_213113	4_105376	1_98146	6_5354	6_233401	5_287970	4_6353	6_202062	6_103243	4_209649	4_32828	4_274888	6_241957	2_159627	5_24462	6_108687	14_11512	18_9390
New.CleanUp.ReferenceOTU927	10_63832	20_11453	10_67229
New.CleanUp.ReferenceOTU928	1_184675	13_82412	9_179234	1_176006
New.CleanUp.ReferenceOTU929	3_304699	3_229152	3_89440
New.CleanUp.ReferenceOTU931	9_102078	10_60011	2_281478	8_27951
New.CleanUp.ReferenceOTU932	12_2754	2_195539	5_61184	4_295678	4_28036	10_17845	4_125505	11_6185	12_80967	3_34406	3_185270
New.CleanUp.ReferenceOTU934	4_120838	16_3252
New.CleanUp.ReferenceOTU936	10_22904	10_42351
New.CleanUp.ReferenceOTU938	4_23181	3_107682	3_49420
New.CleanUp.ReferenceOTU939	4_91527	5_134642	3_354647
New.CleanUp.ReferenceOTU940	4_175307	2_287848	6_63588	3_122350	14_28165	11_38537	5_231051	9_84108
New.CleanUp.ReferenceOTU943	2_333844	7_27130	3_309315
New.CleanUp.ReferenceOTU944	3_334931	6_80323	5_260283
New.CleanUp.ReferenceOTU946	4_246524	3_24880	3_15207	3_303876
New.CleanUp.ReferenceOTU947	14_28522	5_21908	5_185531	7_7400	4_189647	6_60166	4_277188	1_12181	5_329259	5_240507	5_307599	21_3041	4_309772	5_228327	10_41836
New.CleanUp.ReferenceOTU948	6_237931	1_7817
New.CleanUp.ReferenceOTU951	21_17079	21_17870	21_11911	21_17965	21_14976	21_19094
New.CleanUp.ReferenceOTU952	4_104805	5_119867	6_78003	4_245433	4_84032	4_156517	2_199034	4_198048	2_162338	5_317568	3_350106	4_29320	6_89239	5_99038
New.CleanUp.ReferenceOTU955	14_47371	14_53004	3_357652
New.CleanUp.ReferenceOTU956	12_75677	6_227794	3_310898
New.CleanUp.ReferenceOTU957	16_16821	14_51392	1_110146	15_19783	4_211910
New.CleanUp.ReferenceOTU958	7_19256	8_34179
New.CleanUp.ReferenceOTU959	9_70205	1_76459
New.CleanUp.ReferenceOTU960	4_231665	6_223564
New.CleanUp.ReferenceOTU965	1_209621	6_161176	5_319045	6_149588	11_41648	4_272102	6_254565
New.CleanUp.ReferenceOTU968	4_29800	6_236175	14_55999
New.CleanUp.ReferenceOTU969	6_37564	6_107956
New.CleanUp.ReferenceOTU971	10_118790	10_109900	16_459
New.CleanUp.ReferenceOTU972	5_14409	3_165306
New.CleanUp.ReferenceOTU973	12_28843	2_382898	10_56328	3_187919	6_267860	9_76891	3_239626	2_432386	3_146246	1_69633	12_72467
New.CleanUp.ReferenceOTU974	6_182343	13_74550	2_108404
New.CleanUp.ReferenceOTU980	5_211268	10_85032
New.CleanUp.ReferenceOTU983	4_105688	4_114029	4_254177	4_255190	4_268663	4_79696	4_147064	4_183753	4_193108	4_128625	4_193296	4_210037	4_160924	4_276062	4_318080	4_94884	4_157183	4_266884	4_268157	4_187439	4_311745	4_79651	4_135505	4_238249	4_320837	4_295175	4_244592	4_232029	4_102848	4_151008	4_224552	4_296185	4_224101	4_178394	4_249029	4_318475	4_314178	4_127125	4_183101	4_169491	4_149880	4_202722	4_306156	4_298334	4_149799	4_302994	18_20154
New.CleanUp.ReferenceOTU986	5_44615	6_30119	4_123950	5_228953	11_5427	4_124876	1_81765	6_117217	6_110664	3_175200	6_245799	4_68350	2_241373	2_195580	2_71546	6_131674	16_18616	3_183889	5_17403	2_125653	19_2635	4_36778
New.CleanUp.ReferenceOTU989	10_122189	6_190405	20_17274	6_223961	10_44037	16_5424	6_85048	6_93519	6_219538	6_226988	10_117827	1_6511	20_11949
New.CleanUp.ReferenceOTU990	9_129305	2_396091	16_32798	1_175701	4_294127
New.CleanUp.ReferenceOTU994	12_67088	9_188587	9_182329	5_248189	3_88714	5_23139	6_139155
New.CleanUp.ReferenceOTU995	21_5355	21_3577	21_15962
New.CleanUp.ReferenceOTU998	3_148287	15_6474	6_138728	3_367557	2_293128	13_42553	2_142162	12_68694	2_205504
New.CleanUp.ReferenceOTU1001	1_101567	1_90659
New.CleanUp.ReferenceOTU1003	8_17350	1_159264
New.CleanUp.ReferenceOTU1004	6_204417	6_5541	6_57107	6_113045
New.CleanUp.ReferenceOTU1006	2_260689	8_35873	3_368260	2_442301	2_443472
New.CleanUp.ReferenceOTU1009	21_1236	21_1278	21_1546	21_1701	21_2004	21_2470	21_2869	21_3135	21_3327	21_3866	21_5050	21_5270	21_5687	21_7015	21_7116	21_7433	21_7907	21_8012	21_8030	21_8071	21_8150	21_8368	21_8614	21_8892	21_9475	21_9493	21_9977	21_10769	21_11009	21_11456	21_11765	21_13241	21_13551	21_13947	21_14096	21_14434	21_15113	21_15335	21_15374	21_15377	21_15407	21_15497	21_16253	21_16560	21_17105	21_17122	21_17359	21_17532	21_18333
New.CleanUp.ReferenceOTU1010	9_197047	9_190490
New.CleanUp.ReferenceOTU1012	3_363274	4_70928	14_28195	5_190182	4_262116	2_166212	6_146688	6_7796	3_50380	3_74112
New.CleanUp.ReferenceOTU1018	10_37296	10_108208	10_133924	10_102039
New.CleanUp.ReferenceOTU1020	10_37616	20_18217
New.CleanUp.ReferenceOTU1022	3_388464	10_12556
New.CleanUp.ReferenceOTU1023	1_155157	1_136890
New.CleanUp.ReferenceOTU1027	10_26455	10_34050	10_36888	10_51697	10_71899	10_94690	1_80154	4_6441	5_24993	7_3356	10_20926	10_65384	10_80904	10_81609	10_85757	10_124441	1_99129	1_206566	7_6108	10_20264	10_23247	10_24190	10_61258	10_76271	10_86759	10_133322	10_59145	10_81144	10_94754	10_125145	10_134721	5_197891	5_250723	10_31063	10_44214	10_67498	10_97565	10_100336	10_56732	10_104543	3_145690	7_26708	10_34274	10_35401	10_47819	10_124440	10_72780	10_84246	10_125056
New.CleanUp.ReferenceOTU1028	3_318785	9_124224	15_8978	5_110198	13_68907	14_61394	16_39750	5_320580	7_19428
New.CleanUp.ReferenceOTU1029	5_4399	5_88270	5_210994	6_214892	2_242810	5_301068	5_246660	7_5072	4_57917	6_208741
New.CleanUp.ReferenceOTU1030	11_35110	4_273583	15_31597
New.CleanUp.ReferenceOTU1031	1_209447	1_171024	1_157655	1_87969	1_37396	1_119610	1_42483	1_100364	1_184740	1_150270	1_205604	1_122733	1_168903
New.CleanUp.ReferenceOTU1033	10_40933	10_58618	10_64731	10_96978	10_97568	10_127428	16_28044	20_4025	10_3800	10_21135	10_43560	20_650	20_15766	10_46972	10_50724	10_82757	10_93257	6_19073	6_101650	6_251154	6_257796	10_30729	10_51352	7_12120	10_62490	10_111949	6_100948	16_12069	6_62778	6_74849	5_26428	6_40905	6_71074	10_80957	10_90796	10_112150	10_82577	10_89769	10_130959	10_117532	10_133104	20_13230	20_14217	10_15959	6_116952	6_62748	6_117155	10_12794	6_36671
New.CleanUp.ReferenceOTU1035	10_128203	10_62133	10_99194	10_112742	10_62238	10_17911	9_108031	6_126483	6_140205	10_91401	6_252983
New.CleanUp.ReferenceOTU1036	9_122737	5_278541	3_248664	5_210523	5_273700	3_282256	4_1938
New.CleanUp.ReferenceOTU1040	1_48328	9_79663	3_72183	1_73925	10_57195	1_35786
New.CleanUp.ReferenceOTU1046	18_9257	6_242518	21_17881	21_523	21_10486	3_318956	2_309777	5_265565	5_224537	3_161615	5_306861	3_45088	3_99505	2_435979	5_160578	4_304875	21_11368	5_208990	1_171399	1_150747	1_128046	2_426988	6_244093	3_375593	16_22975	9_196943	4_302081	10_135710	6_268164	5_328785	6_177988	1_190955	5_307027	3_357704	5_329320	5_260731	5_199493	3_232027	5_93708	4_36506	1_74260	5_252876	10_125987	3_288727	7_21866	6_157094
New.CleanUp.ReferenceOTU1047	11_30488	1_114953	1_154363	2_273330	4_147479	4_154599	4_196855	4_220649	4_291370	6_127004	6_163422	6_177412	6_235054	6_252641	6_258281	6_258901	4_163236	5_181804	5_241075	5_273456	6_142097	8_26939	1_148210	2_272144	4_283833	4_285140	6_197032	9_179475	10_263	4_162564	4_304317	5_302922	6_171568	1_20115	4_44823	4_74239	6_30199	6_123303	1_144672	2_294850	4_161908	4_188992	1_122083	2_384473	4_317966	6_115194	14_46862	4_245376	6_161586
New.CleanUp.ReferenceOTU1049	2_211637	13_14745
New.CleanUp.ReferenceOTU1051	1_122613	13_1026	1_93877	5_139377	4_111391	14_29074	9_118048	16_3590	9_153523	3_393405
New.CleanUp.ReferenceOTU1054	21_1422	21_2872	21_2978	21_4476	21_5251	21_7061	21_7182	21_7975	21_8444	21_10483	21_10645	21_11351	21_14335	21_14477	21_15010	21_16120	21_16367	21_17171	21_17598	21_17911	21_18476	21_18924	21_19529	21_170	21_3097	21_3057	21_8188	21_18432	21_10271	21_11212	21_4597	21_13207	21_16035	21_8767	21_361	21_19005	21_987	21_10036
New.CleanUp.ReferenceOTU1056	15_10237	15_3786
New.CleanUp.ReferenceOTU1058	6_30436	6_228080
New.CleanUp.ReferenceOTU1060	3_358608	4_257335
New.CleanUp.ReferenceOTU1061	1_179571	1_96521	21_3048	1_54716
New.CleanUp.ReferenceOTU1066	1_65933	1_119287
New.CleanUp.ReferenceOTU1068	9_165562	9_200266
New.CleanUp.ReferenceOTU1069	5_326418	9_197780	5_240648
New.CleanUp.ReferenceOTU1071	9_98842	10_11672	10_120977	10_20675	10_124079
New.CleanUp.ReferenceOTU1077	8_9057	6_172084
New.CleanUp.ReferenceOTU1080	10_47470	10_75170
New.CleanUp.ReferenceOTU1081	7_15562	9_78650
New.CleanUp.ReferenceOTU1083	4_129980	6_121999	4_302449	2_198851	6_118719
New.CleanUp.ReferenceOTU1084	1_157129	2_401182	4_288708	4_311047	5_239458	6_139000	3_294033	3_359005	4_289229	10_75259	5_240396	6_240404	2_337778	4_192858
New.CleanUp.ReferenceOTU1085	8_15686	2_223354
New.CleanUp.ReferenceOTU1086	16_10345	2_25984	1_123128	16_18233
New.CleanUp.ReferenceOTU1088	3_64179	3_102215	4_132175	3_133870	1_96242
New.CleanUp.ReferenceOTU1090	21_21	21_3755	21_5136	21_5738	21_7052	21_7965	21_9965	21_10993	21_11151	21_11845	21_11989	21_12728	21_14593	21_16257	21_7060	21_9415	21_12444	21_13405	21_16463	21_5444	21_4061	21_18232	21_716	21_16550	21_18950	21_2151	21_160
New.CleanUp.ReferenceOTU1091	1_207915	10_104923	5_276815
New.CleanUp.ReferenceOTU1092	6_50923	8_1415	16_4055	6_159224
New.CleanUp.ReferenceOTU1093	4_4270	1_11191
New.CleanUp.ReferenceOTU1094	6_118154	6_95534
New.CleanUp.ReferenceOTU1096	10_123299	9_149692
New.CleanUp.ReferenceOTU1099	6_253696	6_249803
New.CleanUp.ReferenceOTU1102	3_75640	8_14462
New.CleanUp.ReferenceOTU1104	4_261408	6_241934	6_33096	6_158944	10_104155
New.CleanUp.ReferenceOTU1105	1_80690	10_88887	10_85397
New.CleanUp.ReferenceOTU1107	2_87060	3_138335	8_32044	2_41921	6_43776	11_41073	4_232295	10_91038	2_307821	13_43000
New.CleanUp.ReferenceOTU1117	21_6454	9_145558
New.CleanUp.ReferenceOTU1124	6_264425	5_300617
New.CleanUp.ReferenceOTU1126	21_2289	21_4699	21_17734	21_14631	21_8797	21_8709	21_10206	21_11388	6_127123	21_2601
New.CleanUp.ReferenceOTU1129	4_29695	5_26694	5_140663	4_76841
New.CleanUp.ReferenceOTU1130	10_52452	10_28524	10_75039	10_52959	10_32428	10_21959	10_27454	10_78775
New.CleanUp.ReferenceOTU1133	6_28106	1_26523
New.CleanUp.ReferenceOTU1134	6_101025	5_278810	1_117085	5_115216	10_32680	1_144927	6_225253
New.CleanUp.ReferenceOTU1135	5_45763	4_66443	9_18235	4_50594	5_1861	9_86710	5_69321	9_48651	5_47478	4_142537
New.CleanUp.ReferenceOTU1137	12_546	4_69755	6_69264	19_8062	4_13822	6_44372	10_52429	2_108048	2_208815	14_11489	9_59646	9_117318	2_207707	9_92784	3_111148	8_1068	10_13415	4_43748	2_166169	3_17817	9_91052	8_1069	1_53796	5_76460	14_36912	5_194724	3_102274	5_82541	2_299877	16_12221	1_13762	6_96306	10_38220	9_152841	14_49289	5_26606	4_81391	14_3612	2_82365	3_126064	10_89121	3_280257	5_237149	6_112284	4_252341	9_2074	4_36716	4_286277	6_133722
New.CleanUp.ReferenceOTU1139	6_199651	6_194795	6_188878
New.CleanUp.ReferenceOTU1142	2_199794	9_150839
New.CleanUp.ReferenceOTU1144	7_19473	20_15197	2_433059	5_51126	1_42656	1_100871	2_276011	2_161703	1_112998
New.CleanUp.ReferenceOTU1145	10_134007	10_135256	11_28912	11_35438	11_37952	14_53176	14_55365	15_42946	16_7893	1_10636	1_102444	1_133282	2_437292	3_348506	3_365904	4_26406	4_154639	4_157599	4_166509	4_215991	4_232500	4_237198	4_250531	4_267798	4_300620	4_312302	4_323568	5_21823	5_52231	5_68291	5_114110	5_150413	5_186148	5_209798	5_236305	5_253642	5_296877	5_310379	6_6855	6_21753	6_72487	6_108419	6_112517	6_115570	6_125782	6_193750	6_206278	6_212910	6_230891
New.CleanUp.ReferenceOTU1147	10_22911	6_14582	10_21861
New.CleanUp.ReferenceOTU1148	4_149601	1_44598	16_6827	2_318604	10_77875	4_247558	3_187865	4_156599	3_76714	15_43535	3_334586	15_41472	2_368879	3_154911	4_208790	5_264983	4_227661
New.CleanUp.ReferenceOTU1149	3_324843	6_14327	3_169998	10_19003	4_16919	9_192062	3_337829	1_47578	4_89067	6_235639	3_307685	5_264789	5_162337	5_65623	5_78277	5_142830
New.CleanUp.ReferenceOTU1152	10_131064	1_150411	1_63782
New.CleanUp.ReferenceOTU1153	5_4204	5_36436	9_20900	5_117465	3_195711	8_1147
New.CleanUp.ReferenceOTU1156	1_95289	1_147080
New.CleanUp.ReferenceOTU1158	1_49841	11_49139
New.CleanUp.ReferenceOTU1159	6_30826	6_132004
New.CleanUp.ReferenceOTU1160	10_20456	10_128706	10_79519	20_20266	10_132033	10_124949	10_115137	10_131838
New.CleanUp.ReferenceOTU1161	4_225750	6_53703	6_199092	4_90870	6_83011	1_172568	4_131006	6_17477	6_85325	1_125523	1_47398	1_94908	6_112874	1_140478	1_158451	6_254020	6_66596	1_10743	6_14608
New.CleanUp.ReferenceOTU1162	2_36479	1_96069
New.CleanUp.ReferenceOTU1166	10_54212	10_65236	10_131233	10_91519	10_129059	10_40772	10_54627	10_23796	10_127847	10_3331	10_121774	10_102323	10_102861	10_34556	10_100112	10_19586	10_35544	10_79728	10_2096	10_70249	10_96257	10_3246	10_59262	10_99954	10_100585	10_100993	10_76107	10_63946	10_46218	10_35452	10_69555	10_94459	10_23748	10_19460	10_68391	10_15031	10_7624
New.CleanUp.ReferenceOTU1168	5_14523	5_26762
New.CleanUp.ReferenceOTU1170	8_39200	8_10722
New.CleanUp.ReferenceOTU1171	9_116940	6_175400
New.CleanUp.ReferenceOTU1172	16_42598	2_443761	3_374355	1_190638	3_374907	12_85633	2_446778	12_78462	3_399712	14_58407	1_208638	3_402827	7_25123	11_48754	12_85658	2_445440	4_314461	8_36950	3_391497	6_249025	6_255798	2_445245	9_159523	11_49554	3_373870	2_428651	4_319575	2_444836	12_85482	2_445795	3_391152	1_190940	3_382698	2_449735	2_428600	5_319998	5_329667	16_41972	9_205478	2_447556	1_204392	3_392334	3_338416	11_48616	12_83787	2_438668	4_300194	6_260466	6_244119
New.CleanUp.ReferenceOTU1173	2_253538	2_299523	2_428	6_90480	2_280744
New.CleanUp.ReferenceOTU1174	12_62571	6_106357	2_101897	4_167056
New.CleanUp.ReferenceOTU1176	1_106190	4_43289	3_8304	9_53811	1_2908	6_133007	5_89006	3_189402	4_153908	16_19292	13_82771	9_107577	3_251080	2_37443	10_34434	4_240065	3_202641	14_55136	5_73019	12_77418	9_12795	4_223285	5_199088	5_131398	3_201340	5_147014	4_173364
New.CleanUp.ReferenceOTU1179	1_90749	5_105147	1_150490	5_98178	5_203157	5_52113	1_700	1_29727	5_40585	1_71019	1_140980	4_59637	5_310181
New.CleanUp.ReferenceOTU1181	4_243619	9_143575	9_142894	2_183148	3_238068	10_104658	2_311718	3_331033	3_230521	5_187313	10_108529	5_188388	8_22989	4_165288	2_448195	14_45972	4_202587
New.CleanUp.ReferenceOTU1186	21_321	21_2948	21_10240	21_6399	21_11300	21_5761	21_11860	21_997	21_12068	21_5978	21_9720	21_11586	21_3158	21_4972	21_18129	21_15832
New.CleanUp.ReferenceOTU1188	10_66836	10_62187
New.CleanUp.ReferenceOTU1189	5_85640	5_176844
New.CleanUp.ReferenceOTU1191	21_257	21_381	21_382	21_1460	21_1728	21_1732	21_1985	21_2145	21_2526	21_3010	21_3244	21_4219	21_4766	21_5196	21_5613	21_5751	21_6269	21_6830	21_7241	21_8236	21_9126	21_9245	21_9528	21_9698	21_10926	21_11229	21_11271	21_11930	21_12259	21_12269	21_12641	21_12677	21_13298	21_13753	21_13805	21_14418	21_14886	21_15969	21_16211	21_16544	21_16729	21_17177	21_18505	21_2943	21_4806	21_7196	21_9676	21_12996	21_5054
New.CleanUp.ReferenceOTU1193	10_44723	10_22014	10_60805	10_74523	10_108977	10_103203	10_80159	10_627	10_105506
New.CleanUp.ReferenceOTU1194	5_133830	21_6460	6_50190	3_313158	21_16294	9_71632
New.CleanUp.ReferenceOTU1200	10_96480	10_80579
New.CleanUp.ReferenceOTU1202	1_67415	1_132414	1_143337	1_123276	1_44723	1_182297	1_131854	1_120444	1_168460
New.CleanUp.ReferenceOTU1203	10_3408	10_41501	10_137609	10_137098	10_13111	2_439090	10_12951	10_70947	7_24783	10_32660	9_147205	10_37378	10_136319
New.CleanUp.ReferenceOTU1204	9_54160	9_109837	9_65811	9_150558	9_55852	9_69676	9_92002	9_116956	9_152938	9_133894	9_100059
New.CleanUp.ReferenceOTU1206	10_123933	10_127056
New.CleanUp.ReferenceOTU1210	4_17352	3_218989	18_11127	9_24444	11_12441
New.CleanUp.ReferenceOTU1211	4_17359	9_148105	6_171048	18_17125
New.CleanUp.ReferenceOTU1213	4_80420	16_26151	14_34549	2_203789	5_246383	8_31713	2_372099	2_289867	5_264027
New.CleanUp.ReferenceOTU1214	8_24739	15_16286	3_192486	8_16578	8_20422
New.CleanUp.ReferenceOTU1217	10_25319	10_71050	10_32931
New.CleanUp.ReferenceOTU1219	6_94952	6_27523	6_217370
New.CleanUp.ReferenceOTU1220	11_9631	2_194778	2_172786	4_107276	5_229165	10_100399
New.CleanUp.ReferenceOTU1223	9_99249	9_161883
New.CleanUp.ReferenceOTU1224	1_209455	5_235499
New.CleanUp.ReferenceOTU1225	21_3778	21_6653	21_7145	21_14077	21_14454	21_14601	21_15545	21_18415	21_3891	21_2637	21_8726	21_12871	21_6110	21_16076
New.CleanUp.ReferenceOTU1227	5_326556	5_83477	1_80357	1_64547
New.CleanUp.ReferenceOTU1228	3_97637	4_96154	5_22914	10_41083	12_2527	3_59465	4_137910	6_114466	8_11438	1_23002	4_33204	5_96452	12_58430	4_159312	9_32320	3_161129	4_317957	6_99684	2_341174	5_132435	9_124912	14_37381	1_116298	4_207128	2_339120	2_372293	10_96939	9_26419	3_107684	3_193196	2_101675	5_121107	4_283803	5_27846	2_78733	9_83046	3_304437	4_265421	12_24156	12_40095	2_394878	3_378415	19_13342	2_273128	10_117764	3_218190	13_29775	2_212199	6_126406
New.CleanUp.ReferenceOTU1230	10_60500	10_42616	10_134956	10_102686	10_135062	10_101659	10_92379
New.CleanUp.ReferenceOTU1231	11_31479	4_277897	4_319019	4_248904	1_145406	13_80191
New.CleanUp.ReferenceOTU1232	16_7035	8_12903
New.CleanUp.ReferenceOTU1233	5_29846	2_195481	2_49742	3_295
New.CleanUp.ReferenceOTU1238	6_109543	6_165257
New.CleanUp.ReferenceOTU1239	1_162484	1_135607	1_120500
New.CleanUp.ReferenceOTU1240	1_62787	1_100732	1_54878	1_72329
New.CleanUp.ReferenceOTU1242	21_1559	21_18945	5_314560	3_246761	8_8069	5_37700	21_12957	21_15530	21_9682	21_8839	21_18674	8_30053	8_13390
New.CleanUp.ReferenceOTU1243	6_178119	4_46798	4_212778
New.CleanUp.ReferenceOTU1247	3_45053	3_372503	2_243720
New.CleanUp.ReferenceOTU1248	20_1868	6_262374	10_62104	6_172708	20_19841	10_70544	6_53986	16_18758
New.CleanUp.ReferenceOTU1249	5_52256	2_127068	1_24918
New.CleanUp.ReferenceOTU1250	13_32734	3_35827	3_39930	10_45939	2_22859	5_44002	8_15106	5_5233	3_44433	3_62191	15_16518	9_28386	1_52943	5_126297	2_158814	2_159098	10_2125	3_3999	1_23019	10_70021	3_432	2_204354	2_23013	16_657
New.CleanUp.ReferenceOTU1254	10_53061	10_118415
New.CleanUp.ReferenceOTU1258	15_18414	6_237207	9_160166	2_421005	5_293552
New.CleanUp.ReferenceOTU1260	10_137967	11_41510	6_260890	6_264572	6_183831
New.CleanUp.ReferenceOTU1271	2_238444	13_59389	3_373950
New.CleanUp.ReferenceOTU1272	4_126316	3_310732	2_329275
New.CleanUp.ReferenceOTU1273	16_19225	6_110304	6_127030	1_3093	6_159598	16_4886	16_14049	6_148319	10_32314	6_88775	6_29535	16_19990	20_613	6_6334	10_25048	10_12270	6_19935	10_45700	6_64431	6_10868	10_56385	6_83674	10_104133	20_6537	6_54814	6_66831	6_167652
New.CleanUp.ReferenceOTU1274	6_167506	11_21780
New.CleanUp.ReferenceOTU1279	3_153604	2_337132
New.CleanUp.ReferenceOTU1283	1_39445	1_64779	1_90909
New.CleanUp.ReferenceOTU1284	5_219858	9_172286	9_155464	10_6614	3_170352	9_86428	1_72639	12_22619	3_75569	5_85618
New.CleanUp.ReferenceOTU1286	1_170091	5_179487
New.CleanUp.ReferenceOTU1287	11_36427	4_83588
New.CleanUp.ReferenceOTU1289	2_216328	3_392549
New.CleanUp.ReferenceOTU1290	2_35746	3_349367
New.CleanUp.ReferenceOTU1294	1_8490	5_324821	12_84682	20_21763
New.CleanUp.ReferenceOTU1295	5_195712	6_204227	5_243742	6_222971	3_223031	6_169669	4_211981	3_353559	3_260280
New.CleanUp.ReferenceOTU1299	6_213802	5_139158
New.CleanUp.ReferenceOTU1300	6_118140	6_115834
New.CleanUp.ReferenceOTU1301	4_101352	1_33389	10_5034
New.CleanUp.ReferenceOTU1302	4_151846	13_84963
New.CleanUp.ReferenceOTU1303	2_278057	2_197395
New.CleanUp.ReferenceOTU1304	10_52916	1_58607
New.CleanUp.ReferenceOTU1307	8_1461	8_9707	8_18477	5_25173	8_25313	3_272029	10_94431	8_5003	8_9314	5_4034	8_18724	8_7880	6_36619	5_213814	5_18780
New.CleanUp.ReferenceOTU1308	2_209072	10_100432	14_8305
New.CleanUp.ReferenceOTU1311	21_10484	3_325606
New.CleanUp.ReferenceOTU1312	6_154229	6_233460
New.CleanUp.ReferenceOTU1313	6_232411	3_292412	3_330695
New.CleanUp.ReferenceOTU1315	4_61973	4_127654	6_135972	11_28261	6_6775	5_190102	10_31425	5_46275	5_135229	14_28066	3_177512	6_91265	9_91661	5_100836	6_50871	9_24603	4_32811	6_251293	6_86384
New.CleanUp.ReferenceOTU1317	8_28848	4_263027	9_773	4_178077	9_132062	3_55691	19_17058	2_303273
New.CleanUp.ReferenceOTU1320	6_14658	6_151135	18_14524
New.CleanUp.ReferenceOTU1322	12_82336	16_19369	18_19987	2_112161	4_171013	4_160354	9_41732
New.CleanUp.ReferenceOTU1323	6_200958	6_88155	6_104735
New.CleanUp.ReferenceOTU1324	10_62106	6_123768
New.CleanUp.ReferenceOTU1325	4_58430	4_171263	4_149472
New.CleanUp.ReferenceOTU1327	1_92494	1_48807	8_5783
New.CleanUp.ReferenceOTU1328	5_228417	5_176815	5_248072
New.CleanUp.ReferenceOTU1329	4_46450	4_58994
New.CleanUp.ReferenceOTU1330	10_35826	10_120949
New.CleanUp.ReferenceOTU1331	6_186111	16_19612	6_107381	6_42621
New.CleanUp.ReferenceOTU1332	5_102545	5_94220	4_55313	6_158904
New.CleanUp.ReferenceOTU1333	4_46035	4_51413	4_166946	4_167744	4_240829	4_320967	4_19204	4_281056	4_69967	4_45732	4_25380	4_63703	4_120043	4_20661	4_99762	4_208239	4_156294	4_294704	4_222903	4_163846	4_245450	4_152239	4_275771	4_262197	4_253718	4_123903	4_126072	4_37903	4_23303	4_99824
New.CleanUp.ReferenceOTU1334	4_257422	4_282329
New.CleanUp.ReferenceOTU1335	5_256738	9_187843	1_36082
New.CleanUp.ReferenceOTU1338	7_2979	10_17193
New.CleanUp.ReferenceOTU1339	10_69416	13_32269	1_142419	4_96774	11_35070	1_33358	2_152032	4_138722	5_79656	9_127660	13_7237	3_253363	1_78176	1_112915	11_43255	1_134935	3_29785	3_113512	1_131124	2_437357	13_23121	2_55883	3_205620	6_39752	2_286896	8_25088	5_7042	6_124720	2_351723	2_415044	1_150213	2_282394	3_262770	12_42371	4_144396	3_297473	1_135583	6_115106	2_275708	1_87788	6_58769	4_201071	14_27759	5_149020	5_167892	16_18402	2_50993	5_153394	3_186702
New.CleanUp.ReferenceOTU1340	1_46791	2_66137	3_100853	5_151005	8_7237	2_402619	3_108018	10_76583	5_209217	14_29378	5_115647	2_90281	6_85071	12_40850	4_151485	14_12133	6_251518	5_154899	2_168526	9_51028	6_121116	3_181150	9_83992	10_6583	10_20220	5_124182	19_8078	3_149974	4_317797	3_78827	2_158455	2_26802	3_112945	2_275651	3_341978	9_17266	3_94420	13_84349	9_8300	9_50159	2_76373	14_18361	5_105953	6_53923	6_66980	14_5294	20_1561	6_79580	7_3601
New.CleanUp.ReferenceOTU1342	2_45225	2_54611	2_447900	5_317402	2_305629
New.CleanUp.ReferenceOTU1344	6_134187	10_136891	10_65981	7_26309
New.CleanUp.ReferenceOTU1345	1_151233	9_174294
New.CleanUp.ReferenceOTU1348	8_30276	8_29377
New.CleanUp.ReferenceOTU1351	2_171966	3_7431	6_90313	3_75055	19_10789	6_96680	3_186960	3_75173	2_74921	4_7927	4_147782	10_3224	1_96985	1_35204	8_1812	11_328	5_68517	9_72822	15_10823	10_45730	8_9101	2_138852	10_52503
New.CleanUp.ReferenceOTU1353	14_11467	2_265084
New.CleanUp.ReferenceOTU1355	6_90803	1_141641	1_121647
New.CleanUp.ReferenceOTU1356	9_104629	7_15617
New.CleanUp.ReferenceOTU1361	6_238155	3_384743	12_82020	3_246320	4_278548
New.CleanUp.ReferenceOTU1363	10_116000	10_125916	10_78547	10_125157	10_48003	10_112400
New.CleanUp.ReferenceOTU1370	10_83600	9_162057	10_47841	9_188421
New.CleanUp.ReferenceOTU1373	10_8691	10_58429	10_58629	10_90066	10_125245	10_127796	10_130541	10_88271	10_101502	10_109879	10_115575	7_16796	10_504	10_3368	10_4656	10_66518	20_3003	10_12568	10_16530	10_36130	10_52836	6_160218	6_200452	6_233875	10_40882	10_76724	10_83899	6_130668	6_137315	10_9925	10_57245	10_22791	10_52678	10_44603	10_90275	10_55392	10_58727	10_87370	10_112336	10_79540	10_115652	10_28778	10_36136	10_130563	7_27416	10_132551	6_231894	6_96584	8_15156
New.CleanUp.ReferenceOTU1376	8_12926	10_31765	10_103287	10_49019	10_97401
New.CleanUp.ReferenceOTU1379	9_28852	20_3639
New.CleanUp.ReferenceOTU1380	14_14410	8_4144	12_33474
New.CleanUp.ReferenceOTU1381	6_62360	6_183702	6_203814	6_248097	6_117911	6_162762	6_242194	6_230699	6_231242	6_104102	6_259697	6_22222	5_279244	6_199003	6_197326	6_258939	6_204662	6_258644	6_102463	6_11839	6_26562	5_131991	5_190944	6_68132	6_199777	6_144163	6_266639	6_243841	6_268255	6_142328	6_241569	6_263972	6_265921	6_218004	6_236509
New.CleanUp.ReferenceOTU1383	10_114957	10_101595	10_94489	10_73898	10_89914	8_29480	10_12246
New.CleanUp.ReferenceOTU1387	11_21019	8_17902	6_80531
New.CleanUp.ReferenceOTU1389	4_146651	4_236708
New.CleanUp.ReferenceOTU1390	5_59987	5_91839	5_39742	5_117136	5_31500	5_107590	9_8872
New.CleanUp.ReferenceOTU1391	4_92061	5_261955	6_164727
New.CleanUp.ReferenceOTU1394	21_629	21_1077	21_2198	21_2312	21_2667	21_2853	21_3996	21_4168	21_5217	21_5466	21_6018	21_6162	21_7135	21_8508	21_8721	21_8722	21_8846	21_9503	21_10237	21_12110	21_13378	21_13465	21_14007	21_14637	21_15655	21_17080	21_18866	21_449	21_1781	21_2609	21_3240	21_9190	21_10413	21_2558	21_5646	21_5335	8_5689	21_6253	21_7706	21_16606	21_13074	21_4071	21_15972
New.CleanUp.ReferenceOTU1395	10_66358	10_79114	20_19819	10_53170	8_11942	10_110529	7_12170	10_92571	20_3544	10_81340	10_48303	10_17945	10_139098	10_29605	10_7931	10_28728	10_64248	10_29284	10_60785	10_32578	10_123819	10_67404	10_136526	10_104893	10_111646	10_35470	10_63087	20_12901	10_67374	20_19439	10_113897	20_14223	10_94700	10_46467	10_130226	10_50048	10_105535	10_66555	10_67035	10_86357	10_86405	10_46775	10_115315	10_86210	10_64433	10_13827	10_93185	10_94929	10_83208
New.CleanUp.ReferenceOTU1397	10_70924	20_19362	10_77186
New.CleanUp.ReferenceOTU1399	4_87528	4_291017	11_30553
New.CleanUp.ReferenceOTU1400	21_12226	21_14803	21_5363	21_6633	21_7602	21_4788	21_10098	21_16337	21_2478	21_10456	21_3733	21_6521	21_1567	21_1691	21_10549
New.CleanUp.ReferenceOTU1403	12_62908	19_23351	2_412743	5_321824	8_24284	6_240048	12_25574	9_37285	5_109291	2_228840	19_19449	3_322492	1_157627	5_108946	2_359259	5_213736	1_124686	9_165781	1_125077	9_126746	6_81048	5_68888	10_111852	2_216148	5_237189	5_110736	20_9186	9_5375	9_177973	3_343372	5_270083	3_115710	14_15434	9_36797	3_386060	9_99296	9_78106	8_4181	5_278754	16_36598	13_78811	2_313493	5_286225	9_123169	14_11180	5_168545	2_431425	4_56833	12_31420
New.CleanUp.ReferenceOTU1404	3_150568	1_116183	9_204978
New.CleanUp.ReferenceOTU1405	10_73759	10_15347	10_579	10_4087	10_86634	10_30229	10_60508	10_65291	10_48447
New.CleanUp.ReferenceOTU1406	9_204878	1_98984	5_188243
New.CleanUp.ReferenceOTU1407	1_83196	1_182694	1_186790	2_71088	1_112171
New.CleanUp.ReferenceOTU1408	2_297226	3_38430	5_20914
New.CleanUp.ReferenceOTU1409	10_40136	10_64963	10_30941	10_61212	10_116536	10_109362
New.CleanUp.ReferenceOTU1410	6_96433	4_148806
New.CleanUp.ReferenceOTU1412	10_66911	9_26062	3_252821	2_185455	5_226409	5_118233	3_154104	6_253423	3_368256	11_3205	6_117441	4_13288	2_120253	6_263253	6_227678	1_40146
New.CleanUp.ReferenceOTU1413	1_104586	9_154423	4_188956	2_248012	4_213303	2_227031	8_23794	8_28132	3_297082	4_286516	3_346044
New.CleanUp.ReferenceOTU1415	20_1584	10_51092	1_129641	6_102471	6_150720	10_90129	10_9500	6_221172	10_121613	6_104621	10_13504	6_36397	10_31499	6_33305	1_3125	6_250644	6_47198
New.CleanUp.ReferenceOTU1416	6_44652	6_57778	6_109783	10_84241	6_192383	6_63682	6_115571	6_152608	6_221874	10_78306	10_110817	10_12268	6_124070	10_71751	6_164597	10_19554	6_39122	10_57201	10_61652	6_17400	6_124961	10_32172	6_61760	10_46271	6_132846	16_15816	6_86596	10_78026	10_64182	16_45	6_103130	6_124531
New.CleanUp.ReferenceOTU1417	10_129688	6_218630	6_153554
New.CleanUp.ReferenceOTU1420	2_179779	2_68400	13_9031	12_33882	3_33839	2_185253	2_252044	3_64095
New.CleanUp.ReferenceOTU1421	21_9175	21_992	21_8553	21_19087
New.CleanUp.ReferenceOTU1424	9_137430	9_118895	9_63826	9_110008
New.CleanUp.ReferenceOTU1425	10_3783	6_153856	6_54254	6_188095	6_124071
New.CleanUp.ReferenceOTU1426	3_176081	3_237965	6_36541
New.CleanUp.ReferenceOTU1428	10_135619	14_50075	10_107396	7_24072	10_96322
New.CleanUp.ReferenceOTU1429	20_20745	10_63059
New.CleanUp.ReferenceOTU1430	2_204180	5_165318	10_17986	5_53043	10_115482	5_71664	5_245096	5_122193	4_301109	10_69797	5_35156	4_153025	10_15101	10_42793	2_127602	5_127831	5_236575	4_259403
New.CleanUp.ReferenceOTU1431	1_143885	1_199388	1_208772	1_99997	1_175331
New.CleanUp.ReferenceOTU1434	1_1304	2_237922
New.CleanUp.ReferenceOTU1438	5_101641	6_238823	4_101097	2_114164	5_65073	4_92696
New.CleanUp.ReferenceOTU1440	16_34761	10_61261	6_185216	6_250641	8_38756	6_150232	6_63549
New.CleanUp.ReferenceOTU1441	9_47832	1_42247	4_101993	1_96181	3_101860	21_18324	9_57471	4_131277	9_78768	5_24823	5_82632	10_127192	6_68589
New.CleanUp.ReferenceOTU1443	19_15916	4_101158	1_97030	1_12801	1_81730	1_80402
New.CleanUp.ReferenceOTU1444	6_141184	6_185721
New.CleanUp.ReferenceOTU1450	6_156859	6_260557
New.CleanUp.ReferenceOTU1451	7_6505	13_37503	2_136770	4_98934	3_175017	4_159582	2_390043
New.CleanUp.ReferenceOTU1452	6_221722	2_410069	3_266754
New.CleanUp.ReferenceOTU1454	3_145417	5_143101	4_70650	3_301419	15_19198	3_208112	3_206068	2_139342	6_16347	10_49707	11_12656	14_25166
New.CleanUp.ReferenceOTU1456	3_379189	5_17934	5_247935
New.CleanUp.ReferenceOTU1458	21_1544	21_2516	21_3700	21_6007	21_6569	21_7610	21_9068	21_9892	21_9912	21_11465	21_11905	21_11939	21_12462	21_12739	21_13574	21_15044	21_17297	21_18005	21_18502	21_19179	21_6498	21_11518	21_12331	21_12807	21_15238	21_15253	21_15960	21_16869	21_18536	21_19505	21_7986	21_8593	21_17584	21_18826	21_1399	21_1782	21_2377	21_9747	21_2152	21_7762	21_4943	21_6356	21_4889	21_2248	21_308	21_3155	21_6254	21_2586	21_1389
New.CleanUp.ReferenceOTU1459	3_394459	6_1623
New.CleanUp.ReferenceOTU1461	4_161499	5_42182
New.CleanUp.ReferenceOTU1463	5_260024	4_224824	1_199577	5_154912	1_80989
New.CleanUp.ReferenceOTU1467	6_201009	6_96520
New.CleanUp.ReferenceOTU1468	2_245450	1_20998	12_53262	2_173361	3_165385	1_182989	5_126615	19_9266	11_44453	3_114380	14_14303	1_96467	13_31127
New.CleanUp.ReferenceOTU1469	6_73563	10_64526	6_113493	6_107947	6_38169	15_39879	20_17339	10_102612	10_113066
New.CleanUp.ReferenceOTU1470	14_41881	3_242339	1_84685
New.CleanUp.ReferenceOTU1471	20_8199	4_86073	2_206123	14_244	4_108243
New.CleanUp.ReferenceOTU1472	4_60763	4_91581
New.CleanUp.ReferenceOTU1473	6_19999	6_113238	6_26319	6_125980	6_207493
New.CleanUp.ReferenceOTU1474	13_58909	6_170705	12_50782	2_248768	5_325128	18_13682	20_16004	4_247285	5_299873	5_180729	4_188775	2_399074
New.CleanUp.ReferenceOTU1475	20_1923	10_48010	20_4899	7_6463	20_3574
New.CleanUp.ReferenceOTU1476	10_132897	10_138394
New.CleanUp.ReferenceOTU1477	4_252348	18_14147	5_150853	6_190378	12_74052	4_89995	6_219896	6_180283	20_12720
New.CleanUp.ReferenceOTU1478	10_56622	10_29213	10_39332	10_47993
New.CleanUp.ReferenceOTU1479	20_8855	10_32923
New.CleanUp.ReferenceOTU1480	2_414247	3_362832
New.CleanUp.ReferenceOTU1482	10_56154	1_33434	1_27017	1_150879
New.CleanUp.ReferenceOTU1483	6_50717	3_381970	9_167598
New.CleanUp.ReferenceOTU1484	4_39415	4_75585	4_107448	4_19668	4_241247	4_241959	4_273618	4_118215	4_162671	4_305338	4_284295	4_284946	4_306408	4_234210	4_98932
New.CleanUp.ReferenceOTU1485	2_408243	5_306618	9_130082	8_2002	5_214772	3_297581	9_129726
New.CleanUp.ReferenceOTU1488	9_202388	1_203131
New.CleanUp.ReferenceOTU1492	1_109005	2_27722	4_160621	2_206318
New.CleanUp.ReferenceOTU1493	10_12473	9_161250
New.CleanUp.ReferenceOTU1494	1_92299	2_277739	1_157086	14_21466	10_346	4_31902	3_68853	14_5720	5_308500	13_18492	2_162873	4_135096	1_140151	9_61782	9_79832
New.CleanUp.ReferenceOTU1495	10_23158	10_47124	10_121607	10_135879	1_35383	1_35431	1_98432	1_101881	1_126689	1_132803	1_184387	2_226671	2_236989	3_141461	3_191912	3_274107	3_347582	3_362716	4_27691	5_21631	5_103874	5_103963	5_153996	5_180395	5_184391	5_216205	5_249929	5_257423	5_266725	5_294779	6_85928	6_129611	6_229497	8_27012	10_14430	10_51049	1_62148	1_66661	1_115215	1_119621	1_134240	1_136572	3_49634	3_252756	3_294709	4_302562	5_4527	5_34000	5_71704
New.CleanUp.ReferenceOTU1496	13_14208	1_96622	1_1635	7_12571	6_9083	5_61799	4_268545	3_112206	6_162165	3_57624	9_99076	5_17872	13_35645	4_244593	6_57113	9_117880	1_3769	5_38284	13_30843	19_6645	19_6786	6_105036	1_11573	9_58784	4_118646	13_71013	13_60236	2_130770	6_213834	5_262102	4_163327	11_16746	9_99301	12_15978	1_71181	6_4111	13_37084	12_37360	5_85192	2_205838	2_83347	2_51682	9_30991	3_22258	3_14412	8_17085	6_128927	10_16928	3_118723
New.CleanUp.ReferenceOTU1497	1_13970	1_124604	1_163065	1_187652	1_19757	21_13497	21_284	21_9456
New.CleanUp.ReferenceOTU1498	3_60349	1_3467	5_282357
New.CleanUp.ReferenceOTU1500	21_2011	5_139393
New.CleanUp.ReferenceOTU1501	1_207939	1_57153	1_58226
New.CleanUp.ReferenceOTU1503	3_101290	6_13869	5_82613	5_10869	2_158639	10_31342
New.CleanUp.ReferenceOTU1505	21_1717	21_8445	21_13326	21_13594	21_14486	21_10779	21_2535	21_129	21_755	21_12958
New.CleanUp.ReferenceOTU1506	2_12832	12_7934	5_149691	1_32676	6_165402
New.CleanUp.ReferenceOTU1507	2_183037	10_33275
New.CleanUp.ReferenceOTU1510	6_188387	6_246362
New.CleanUp.ReferenceOTU1513	9_115959	9_204857
New.CleanUp.ReferenceOTU1514	4_20125	7_13400	4_302608
New.CleanUp.ReferenceOTU1515	10_53277	6_151412
New.CleanUp.ReferenceOTU1518	1_58296	3_184882	4_106825	10_56888	5_85954	1_96341	4_149584	5_167475	5_142068	1_3290	4_51253	1_11676	1_75396	1_10851	4_38992	5_125059	4_158749	5_54231	5_177045	4_267981	5_78826	5_253903	1_129942	3_340526	5_167552	4_147429	5_304745	4_270530	5_3083	3_112585	10_43027	5_75400	10_15825	4_85551	1_40240	5_101174	20_6321	1_70016	1_108848	5_106355	20_3094	3_183039	4_69778	8_1146	5_310659	1_199350	1_7018	1_38529	4_45137
New.CleanUp.ReferenceOTU1520	4_274058	5_548
New.CleanUp.ReferenceOTU1522	6_225715	6_196009
New.CleanUp.ReferenceOTU1525	5_168081	2_184545	6_130275
New.CleanUp.ReferenceOTU1527	3_243018	3_241698	13_8469
New.CleanUp.ReferenceOTU1529	6_130250	1_38258
New.CleanUp.ReferenceOTU1531	12_23209	2_439976	3_123411
New.CleanUp.ReferenceOTU1532	11_6440	6_50486	1_87168	1_166910	1_39013	3_15679	6_232906	1_11640	4_77580	3_132030	1_26062	2_43995	6_61407	6_250985	4_236942	1_136105	6_140380	10_11477	3_30518	1_56235	1_191982	4_133837	4_186604	6_162030	20_14976	1_152058	6_229162	1_58195	14_16605	1_148910	6_151982	3_82991	6_117697	3_14836	1_111118	1_22025	16_12659	1_50004	6_213928	1_66593	4_104226	1_196452	4_189623	1_117533	6_56971
New.CleanUp.ReferenceOTU1533	10_34763	2_160461	6_96228	12_8332
New.CleanUp.ReferenceOTU1535	2_232857	10_113963	1_124565	4_91605
New.CleanUp.ReferenceOTU1536	10_42034	10_64411	10_278	10_45027	7_22438	20_12074	10_121030	10_38060	7_27998	10_10718	10_81338	10_108333	10_8423	8_23131	10_127413	10_78950	20_4841	8_10116
New.CleanUp.ReferenceOTU1538	4_221825	5_219539
New.CleanUp.ReferenceOTU1540	9_67095	9_78893	9_132913	9_170367	9_16678	9_31046	9_167008
New.CleanUp.ReferenceOTU1542	4_294934	6_229778	6_110075	6_25027	6_118325	6_249793	6_91196	4_246301	6_126854	6_71473	6_147726	6_53613	6_63319	6_37996	6_135105	6_138362	4_116426	6_58037	16_1227	6_70304	6_211342	6_174100
New.CleanUp.ReferenceOTU1543	13_52618	5_111787	4_238072	20_21101	10_41389	8_22816	9_53848	5_29871	15_24743	19_15933	5_71295	7_23586
New.CleanUp.ReferenceOTU1545	6_55606	6_156318	6_172521
New.CleanUp.ReferenceOTU1546	10_63868	8_3896
New.CleanUp.ReferenceOTU1547	6_103826	6_218373
New.CleanUp.ReferenceOTU1551	2_366785	20_14841
New.CleanUp.ReferenceOTU1552	6_204861	6_117336	5_309975	2_39318	10_30576
New.CleanUp.ReferenceOTU1553	2_171979	6_51093	3_353683
New.CleanUp.ReferenceOTU1560	5_284573	5_308315	5_281131	5_179132
New.CleanUp.ReferenceOTU1565	8_35194	8_5143
New.CleanUp.ReferenceOTU1568	10_55727	10_13024	10_94054	10_44108	10_21577
New.CleanUp.ReferenceOTU1570	8_19085	9_53880
New.CleanUp.ReferenceOTU1572	4_245073	5_172560	12_38419	4_161952	5_257531	7_28312	8_27147
New.CleanUp.ReferenceOTU1575	10_72511	4_27135	6_195165	1_50923	2_167949	6_106162	11_13291	3_11044	3_171705	5_29181	4_147170	1_88529	4_296378	2_165370	2_112174	3_233103	4_49462	3_120119	12_54354	2_21106	4_299375	12_77269	3_314677	2_224784	1_144294	4_254203	3_374053	5_303949	10_112434	13_57297	1_168843	11_19903	2_199823	16_16138	6_87576	5_280519
New.CleanUp.ReferenceOTU1577	7_5411	8_21701	16_2558
New.CleanUp.ReferenceOTU1578	9_83546	9_53635	9_106946	9_3189	9_102069
New.CleanUp.ReferenceOTU1579	6_82597	6_207991
New.CleanUp.ReferenceOTU1581	1_98408	6_230120
New.CleanUp.ReferenceOTU1582	21_8092	21_14816	21_6197	21_10215
New.CleanUp.ReferenceOTU1584	14_656	6_266749
New.CleanUp.ReferenceOTU1585	4_157841	4_193456	2_323444	3_195402	5_108111	6_37180	4_294536
New.CleanUp.ReferenceOTU1587	8_38849	10_134815
New.CleanUp.ReferenceOTU1590	4_45389	18_10661	2_343282	9_77753	10_41656	16_41783
New.CleanUp.ReferenceOTU1591	4_109948	4_110239	4_215288	4_310608	4_107112	4_91506	4_190524	4_186684	4_206628	4_110235	4_83857	4_60926	4_36411	4_78006	4_273253	4_99963	4_226963	4_1740	4_124591
New.CleanUp.ReferenceOTU1592	3_293373	6_68192
New.CleanUp.ReferenceOTU1594	21_9946	21_10605	21_18388	21_1819	21_8698	6_208795	21_1153	21_10970	21_5759	21_10841	21_17786
New.CleanUp.ReferenceOTU1597	10_96713	12_50426	8_8956	8_15057	5_45422	8_15222
New.CleanUp.ReferenceOTU1600	9_9119	9_63353
New.CleanUp.ReferenceOTU1601	10_37230	1_126321
New.CleanUp.ReferenceOTU1605	21_3842	21_18289
New.CleanUp.ReferenceOTU1607	6_134402	6_138954	6_148120	6_67753	6_124178	6_80515	6_118603	13_22583	6_138549	2_326762	6_42572	6_55143
New.CleanUp.ReferenceOTU1609	3_17483	2_228796	6_143999	6_125375	15_2724
New.CleanUp.ReferenceOTU1610	6_238588	6_153872
New.CleanUp.ReferenceOTU1611	14_9669	5_152156
New.CleanUp.ReferenceOTU1613	21_505	21_1321	21_3436	21_5632	21_5770	21_8106	21_9466	21_11687	21_13154	21_14017	21_14080	21_16469	21_18258	21_18316	21_18542	21_19146	21_19286	21_5861	21_1686	21_14285
New.CleanUp.ReferenceOTU1614	9_11153	9_15410	6_128089	14_12679
New.CleanUp.ReferenceOTU1620	21_1834	21_11002
New.CleanUp.ReferenceOTU1625	10_2409	5_53852	5_308704	8_24005	1_65385	4_141116	9_157356	1_102059	5_108131	1_149763	9_107350	5_307539	9_190002	1_81433	2_183772	5_91014	9_182648	9_93989	9_175119	5_71697	5_251294	10_4808	10_59323	4_224003	5_320128	10_95366	10_125379	10_134137	8_39744	10_23124	10_29485	10_102557	5_163136	10_30949	10_78133	3_113823	10_78984	4_107013	9_29081	2_359459	5_66742	1_130267	1_13218	2_343827	1_80024	9_102626	9_19806	9_84776	9_70177
New.CleanUp.ReferenceOTU1626	3_155895	14_8411	4_241763	4_204870	2_182592	5_170641
New.CleanUp.ReferenceOTU1629	1_192126	1_63143
New.CleanUp.ReferenceOTU1632	4_160320	9_190137	2_331192	6_178566
New.CleanUp.ReferenceOTU1634	10_109096	10_109585	11_30077	2_424507	3_354610	4_256160	11_5483	20_20626	4_254204	5_256869	8_40495	9_96767	1_112231	2_296649	2_342315	3_222283	3_274225	12_61016	2_222871	5_208685	6_239416	10_119020	13_50157	13_65561	3_231137	1_190390	2_391822	5_226514	5_313461	1_139324	2_65727	5_311830	4_49492	5_132177	13_63289	2_383967	4_305466	4_314591	4_232286	6_192016	10_34616	6_244114	5_50711	19_24003	6_211373	1_164769	5_11459	2_443725	12_39874
New.CleanUp.ReferenceOTU1635	6_97063	5_119398	5_294358	5_264861
New.CleanUp.ReferenceOTU1636	14_30491	1_131203	2_415521	1_178897	5_322541	3_301031	15_35918	6_221846	1_168802	2_314840	1_197581	5_185210	3_269433	2_265797	2_238322	8_27855	2_227546	2_286330	5_223450	2_349072	6_97095	13_44585	3_373052	9_163614	10_95924	7_984	14_39478
New.CleanUp.ReferenceOTU1638	5_108047	7_2363	1_77307
New.CleanUp.ReferenceOTU1640	6_252836	6_234422	6_201738	8_30989	10_86674	6_233373	9_177463	7_20330	10_104212	10_33113	7_20337	14_43105	11_42009	16_32429	6_199585	6_238920
New.CleanUp.ReferenceOTU1641	10_4794	7_17090	10_53865	20_2531	10_118197
New.CleanUp.ReferenceOTU1642	21_5670	2_294701	2_319792	1_106869
New.CleanUp.ReferenceOTU1647	6_157038	13_83670	5_179330	2_366995
New.CleanUp.ReferenceOTU1648	8_3494	8_26177
New.CleanUp.ReferenceOTU1652	6_260911	12_65850
New.CleanUp.ReferenceOTU1653	6_8200	6_86399
New.CleanUp.ReferenceOTU1654	5_293598	6_81518
New.CleanUp.ReferenceOTU1655	4_234944	6_256736	4_290600
New.CleanUp.ReferenceOTU1658	2_191078	2_201814	14_49042	3_236665	4_83069	5_73855	4_137758	8_15695	19_4042	9_120426	9_105909	6_64770	6_112490	2_359482	2_232331	9_76807	5_64829	2_51959	2_264891	3_401318	8_35173	15_27918	15_23821	10_100610	2_371721	3_382176	5_136229	2_209203	10_39323	3_311514	3_73039	3_89659	3_394677	9_22425	12_13035	5_106260	3_74512	6_245793	3_98957	5_254655
New.CleanUp.ReferenceOTU1661	1_74735	1_96312	12_68869	14_13912	1_187455	1_128992	9_173633	3_153034
New.CleanUp.ReferenceOTU1662	3_376151	5_252554	7_18
New.CleanUp.ReferenceOTU1665	21_18427	21_11183	21_6860	21_5494	21_7398	21_10318	21_13548	21_1030
New.CleanUp.ReferenceOTU1666	6_141086	13_62002	5_306742	5_233953	4_221917	2_245839	3_300925
New.CleanUp.ReferenceOTU1668	6_175964	6_64423
New.CleanUp.ReferenceOTU1671	7_3307	6_23624	4_102896
New.CleanUp.ReferenceOTU1673	5_17656	4_140439
New.CleanUp.ReferenceOTU1674	3_289946	8_769
New.CleanUp.ReferenceOTU1680	3_177127	13_48467
New.CleanUp.ReferenceOTU1681	9_98617	1_23333
New.CleanUp.ReferenceOTU1688	15_10060	3_87162	4_114727	6_37836	6_144039	12_69370	2_201870	3_321920	4_160353	5_220219	10_114613	2_197401	3_47868	6_84252	4_30694	4_42199	6_23113	9_32876	2_411516	3_393497	5_214757	9_44514	12_58662	2_245456	4_190292	9_177777	10_138834	2_129853	5_242525	12_53264	16_15190	4_621	2_159804	2_206182	4_182811	18_12344	2_71011	6_130270	11_29728	13_56353	3_367515	10_53147	9_28950	2_171264	3_122359	3_173010	4_166230	14_1123	4_115189
New.CleanUp.ReferenceOTU1690	21_11027	2_49568
New.CleanUp.ReferenceOTU1694	3_75876	5_67771	4_76584
New.CleanUp.ReferenceOTU1695	1_27531	1_105170	4_56847	4_256626	1_130739	1_157925	4_260645	1_142114	1_167467	2_301874	5_294326	1_161143	5_261656	13_63112	4_242624	1_71231	1_205831	1_113452	1_8337	2_7349	1_164850	1_139119	6_132237	3_103325	1_70683	4_93645	3_82381	4_6076	5_51546	5_45769	1_12170	1_4364	1_193264	1_122986	7_5401	4_22747	5_112524	5_18236	5_42756	8_33402	4_180642	1_203670	1_38484	13_65	1_33992	1_86673	1_49249	8_1966	2_149543
New.CleanUp.ReferenceOTU1700	5_64104	2_392825	1_151096
New.CleanUp.ReferenceOTU1702	9_125001	10_83683	10_130415
New.CleanUp.ReferenceOTU1703	6_74340	1_159312	2_211566
New.CleanUp.ReferenceOTU1704	11_49611	6_268424	12_76964	18_21004	2_354244	12_86489	6_266103	3_400019	10_139297	2_437631
New.CleanUp.ReferenceOTU1707	2_29163	2_98260	2_302273	4_219959	6_158952	10_120550	2_388930	3_339635	3_144106	4_294748	6_122139	1_128318	4_220172	9_125539	4_305243	6_131916	14_28674	3_180886	2_283623	3_210522	3_86712	9_151784	3_369266	4_52497	1_152391	6_228292	12_42741	4_210971	2_102733	5_278084	1_13085	2_357338	3_346177	5_292662	14_51780	3_266962	3_182440	3_277440	12_70401	19_21475	14_7863	6_237642	11_43227	1_122909	2_191224	3_374203	14_48646	20_18718	10_30437
New.CleanUp.ReferenceOTU1708	2_49455	6_242069
New.CleanUp.ReferenceOTU1709	9_199829	9_168159
New.CleanUp.ReferenceOTU1712	1_135227	1_106533
New.CleanUp.ReferenceOTU1714	6_250433	10_30603
New.CleanUp.ReferenceOTU1716	15_44974	1_161025	4_279641	4_213923	4_246972	5_319159	2_249307	3_348257	12_45191	4_3760	4_219958	4_126715	1_194991	4_149212	6_218562	4_205683	6_264355	6_249753	2_2091	5_312952	4_265115	5_324816	4_272067	6_249671	5_152777	4_294961	4_264625	4_320550	6_249258	5_89754	6_146512	4_260493	4_248797	3_178551	5_194464	4_223770	5_260574	6_13504	4_294313	1_186346	1_37508	6_184739	4_293462	4_287297	2_404968
New.CleanUp.ReferenceOTU1717	21_17418	21_11072
New.CleanUp.ReferenceOTU1718	6_202285	6_19463	6_57639	10_50050
New.CleanUp.ReferenceOTU1719	16_32349	5_43925	3_296939	6_16
New.CleanUp.ReferenceOTU1721	11_6454	2_2032	4_29027
New.CleanUp.ReferenceOTU1722	1_41661	1_40001	1_90787
New.CleanUp.ReferenceOTU1723	2_396944	2_394286
New.CleanUp.ReferenceOTU1724	10_90372	9_126448	9_24425
New.CleanUp.ReferenceOTU1728	4_132417	8_8919
New.CleanUp.ReferenceOTU1729	4_113644	4_158954
New.CleanUp.ReferenceOTU1730	3_206595	10_75042
New.CleanUp.ReferenceOTU1734	1_54603	3_84206	13_5887	4_309591	9_191645	4_217475	9_187982	5_229479	1_30071
New.CleanUp.ReferenceOTU1735	14_41284	10_97552	6_224339	6_106119	6_128455	6_134425	6_248621	20_14466	6_202342	10_59365	6_56004	6_26501	10_39121	6_74932	6_123511	10_57083	6_63351	10_52573	7_12880	6_8543	10_6335	6_33164	6_17466	6_72578	6_30295	6_66228
New.CleanUp.ReferenceOTU1736	4_301401	6_267913
New.CleanUp.ReferenceOTU1737	6_233051	6_129546	6_178944
New.CleanUp.ReferenceOTU1740	3_345202	6_235721
New.CleanUp.ReferenceOTU1741	3_208705	3_206047
New.CleanUp.ReferenceOTU1742	6_199078	6_253242	6_212808
New.CleanUp.ReferenceOTU1744	3_326986	4_322921	15_24434
New.CleanUp.ReferenceOTU1745	3_396621	1_139925	1_12451
New.CleanUp.ReferenceOTU1747	6_134361	6_146614
New.CleanUp.ReferenceOTU1750	3_99392	4_76058
New.CleanUp.ReferenceOTU1751	10_35398	10_22988
New.CleanUp.ReferenceOTU1753	3_36426	5_166763
New.CleanUp.ReferenceOTU1754	4_165239	9_146054	3_175312	12_26939	2_80569	3_145703	2_151001	2_86282
New.CleanUp.ReferenceOTU1755	10_28576	10_25337	10_32947	20_9901	10_67053	10_104618
New.CleanUp.ReferenceOTU1757	4_136371	4_33090
New.CleanUp.ReferenceOTU1759	9_63783	10_85919	2_249753
New.CleanUp.ReferenceOTU1761	1_181800	9_140335
New.CleanUp.ReferenceOTU1762	6_52242	6_152837	10_23379	10_90015	10_109099	6_74282	6_65841	6_100131	6_142540	6_34012	6_141143	6_103556	6_21437	16_18881	6_21720	6_94567	10_20201	6_60677	6_180128	6_15423	6_240408	10_73598	10_52814
New.CleanUp.ReferenceOTU1765	1_128195	6_209614	4_222460	5_248910	4_260700	1_109189	4_320614	15_11276	4_255629	4_220042	4_245975	4_269734	3_269121	1_81080	14_56941	6_256013
New.CleanUp.ReferenceOTU1766	6_230104	10_45907
New.CleanUp.ReferenceOTU1769	2_246088	2_213784	9_62551	10_138097
New.CleanUp.ReferenceOTU1772	10_2546	10_96530
New.CleanUp.ReferenceOTU1773	6_111565	4_133476
New.CleanUp.ReferenceOTU1774	6_143527	4_288241	3_367555
New.CleanUp.ReferenceOTU1775	5_133594	5_184548
New.CleanUp.ReferenceOTU1776	2_381693	4_261603	1_152987	3_229799
New.CleanUp.ReferenceOTU1778	13_49820	13_61115	13_65432	1_109599	1_110410	1_120816	1_126779	1_137284	1_148398	1_164295	1_164443	1_183940	2_223793	2_226797	2_234878	2_237606	2_248042	2_269855	2_294063	2_294823	2_305414	2_306507	2_329987	2_351019	2_372724	2_441905	3_352876	3_370692	5_163321	5_173353	5_181022	5_181461	5_215307	5_216557	5_224156	5_240207	5_257309	5_257333	5_265282	5_265816	8_24380	9_166076	2_12807	2_28012	2_65819	2_240738	2_322963	2_334621	2_357454
New.CleanUp.ReferenceOTU1780	2_148706	5_17370
New.CleanUp.ReferenceOTU1781	21_6645	21_7709	21_8493	21_11175	21_14286	21_14913	21_18583	21_18601	21_18630	21_18729	21_5195	21_7321	21_8317	21_15970	21_17830	21_18250	21_13193	21_4143	21_14405	21_17311	21_10695	21_19602	21_11999	21_7253
New.CleanUp.ReferenceOTU1782	1_6893	2_184416	2_204588	2_296619
New.CleanUp.ReferenceOTU1786	21_1148	5_23282
New.CleanUp.ReferenceOTU1787	9_110244	5_94235
New.CleanUp.ReferenceOTU1790	1_32342	2_376081
New.CleanUp.ReferenceOTU1798	6_5537	3_90318	14_50649
New.CleanUp.ReferenceOTU1800	13_73256	1_125351	12_43195	3_267113	3_324546	2_177230	14_10712	15_41761	4_216814	2_417919	2_261439	6_153685	4_311850	8_30820	4_170300	2_153891	5_304260	2_425168	11_47429	3_148049	11_7803	4_313709
New.CleanUp.ReferenceOTU1801	3_260130	4_205152	6_203729
New.CleanUp.ReferenceOTU1802	6_238598	5_61757	13_78917
New.CleanUp.ReferenceOTU1803	16_35360	10_55493	6_96805
New.CleanUp.ReferenceOTU1806	1_67747	1_118665
New.CleanUp.ReferenceOTU1807	3_8508	3_4554
New.CleanUp.ReferenceOTU1809	4_27861	19_11936	16_37474	2_242622	1_141123	2_291440	4_244685
New.CleanUp.ReferenceOTU1810	3_213745	6_259386	3_372458	4_205475	6_169300	14_44195	1_109692	3_241777	3_232449	2_132886
New.CleanUp.ReferenceOTU1811	6_92996	6_126580	10_113306	6_199355	10_33345	13_34590	8_16292	10_107226	6_56359	9_58543	6_105205	9_43421	10_32662	10_63279	13_72228	6_244588	10_54339	10_61751	10_51085	6_221877	6_245924	10_14228	16_7203	8_9993	10_61126	16_11374	6_103687	16_5472	10_8791	6_113146	6_72097	6_46186	6_51764	10_90759	6_153950	10_91884	10_126199	6_241458	6_160166	6_213435	10_246	6_212148	10_82970	16_21394	6_59206	13_46053	10_133034	8_4543	7_3709
New.CleanUp.ReferenceOTU1812	10_97497	10_85102
New.CleanUp.ReferenceOTU1814	4_284501	5_50981	6_191700	14_36113	11_6911	4_49742	1_87675	8_6019	1_204500	4_307016	6_242387	6_99434	3_101675	16_28582	8_34014	6_189769	3_308277	3_320553	8_9562	4_59064	4_118879	1_10811	4_110569	6_205498
New.CleanUp.ReferenceOTU1815	4_298895	13_76800	11_38137
New.CleanUp.ReferenceOTU1816	16_21962	6_141674	6_97865	18_8746
New.CleanUp.ReferenceOTU1817	14_54365	10_58917
New.CleanUp.ReferenceOTU1819	4_280614	4_182171
New.CleanUp.ReferenceOTU1822	6_69945	5_68397
New.CleanUp.ReferenceOTU1823	4_308227	5_293198	5_253427
New.CleanUp.ReferenceOTU1828	5_99396	5_59768	1_42601	3_27930
New.CleanUp.ReferenceOTU1829	9_26715	2_21433	6_237717	3_295526	7_28402	4_272763
New.CleanUp.ReferenceOTU1835	6_184810	6_223915	10_41465	6_6335	10_15690	14_17495	6_84082	6_50390	6_50571	16_30283	6_166597	6_227543	6_227979	20_3496	6_262207	6_165891	6_113577	6_149890	6_135178	6_120499	10_40022	6_43150	6_183504	6_241537	6_192268	6_41568	18_3774	6_193496
New.CleanUp.ReferenceOTU1839	4_315108	9_57860	14_59010
New.CleanUp.ReferenceOTU1840	18_19934	2_215273
New.CleanUp.ReferenceOTU1841	3_67190	2_198122	6_20984
New.CleanUp.ReferenceOTU1849	6_142556	3_29826
New.CleanUp.ReferenceOTU1853	4_16267	7_20831	3_286468
New.CleanUp.ReferenceOTU1854	10_67884	10_15877	10_92718	10_111791	10_50445	10_48146	10_89678	10_42968	10_67895	10_36033	20_9231	10_78244	10_67972	10_70585	20_20742	10_103777	10_66472	10_86422	10_15071	10_78483
New.CleanUp.ReferenceOTU1856	5_61174	2_5209	3_87079	9_29436	6_59386	15_6183	5_67485
New.CleanUp.ReferenceOTU1857	3_143304	14_72	5_103119	3_133423	6_48065	10_41593	4_90369	5_37955	2_20978	5_160291
New.CleanUp.ReferenceOTU1858	10_108449	10_69100
New.CleanUp.ReferenceOTU1859	10_41297	5_76798	5_186007	5_271301	2_30325	5_280415	4_27052	9_105986	3_332092	5_143590	6_83255	3_3961	6_84298	4_23051	16_36129	5_27154	1_66505	2_161537	2_41325	13_56529	2_449398	5_11105	5_85276
New.CleanUp.ReferenceOTU1860	4_93570	9_67753	20_8219	3_102255	2_25575	2_195092	2_150292	4_292128	2_15079	6_116151	6_106104	3_245584	3_95329	9_93259	12_26857	4_224732	4_150799	10_128715	10_4957	15_8861	4_247316	16_17486
New.CleanUp.ReferenceOTU1863	19_3059	3_373165	14_43856	11_49535	14_3532	5_46950	4_45864	3_161775	2_59511	1_80956
New.CleanUp.ReferenceOTU1864	18_18719	2_376295	6_255388	2_246473	12_76556	6_107747	5_176487	2_384395	5_215133	2_272061	4_247856	3_298172	6_125370	3_132982	2_286754	13_45835
New.CleanUp.ReferenceOTU1866	2_178449	3_152707	10_56980	2_232999	10_71014
New.CleanUp.ReferenceOTU1867	4_173334	9_98955	1_171530
New.CleanUp.ReferenceOTU1870	5_114002	9_63782	4_209162	4_213752	5_322000	4_166398	6_80768	15_24014	9_91861
New.CleanUp.ReferenceOTU1872	2_348012	5_208996
New.CleanUp.ReferenceOTU1874	11_4283	12_21369	16_13481	10_118342	16_28168	18_10740	12_32420
New.CleanUp.ReferenceOTU1875	2_33197	19_18647	10_85387
New.CleanUp.ReferenceOTU1876	5_223249	1_107337
New.CleanUp.ReferenceOTU1877	6_201984	6_262734	6_142086
New.CleanUp.ReferenceOTU1882	10_19010	10_53052
New.CleanUp.ReferenceOTU1884	9_103664	9_160995
New.CleanUp.ReferenceOTU1885	3_109675	9_103623
New.CleanUp.ReferenceOTU1886	2_172409	3_159751	6_127557	1_18099	2_119872	14_33069	4_85092	3_193777	3_15967	1_141434	5_52374	5_229001	4_50610	4_257444	6_118770	4_8124	4_182623	6_49438
New.CleanUp.ReferenceOTU1889	6_55113	6_48978
New.CleanUp.ReferenceOTU1893	5_329001	2_416075
New.CleanUp.ReferenceOTU1894	6_268373	6_193864
New.CleanUp.ReferenceOTU1895	10_13092	6_111320	1_24546
New.CleanUp.ReferenceOTU1897	6_40001	2_392145	2_349504	12_53539	6_133193
New.CleanUp.ReferenceOTU1903	3_373032	7_25537	1_133800	1_179373	1_115910	5_265861	4_164669	1_100295	10_68663	5_128767	1_70413	4_150291
New.CleanUp.ReferenceOTU1904	1_205400	6_125097	6_116020
New.CleanUp.ReferenceOTU1907	6_8365	10_100532	10_130051
New.CleanUp.ReferenceOTU1909	10_62919	10_81326	20_5824	20_16909	6_129723	10_50972	10_81796	10_114332	6_143807	10_85547	20_12287	20_18652	7_6522	10_14360	10_92467	20_4987	20_20843	10_39958	10_61515	10_71298	7_10469	10_52753	10_97589	20_5512	20_16300	10_90597	16_35950	20_11861	10_137396	20_18411	20_22310	16_4059	6_26485	6_64425	10_55851	20_4764	20_12239	10_10232	10_35085	20_21269	10_4408	10_77655	7_8014	10_6669	10_64610	20_21181	16_10431	20_8821	6_88188
New.CleanUp.ReferenceOTU1910	4_126928	4_309318
New.CleanUp.ReferenceOTU1913	1_7130	1_19539	1_53184	21_5920	1_74655	21_363	21_3500	1_19717	1_14834	1_80608	1_53472	5_51968	1_84835
New.CleanUp.ReferenceOTU1916	1_130118	13_22667	2_164566
New.CleanUp.ReferenceOTU1917	4_43925	14_22100	6_15870	9_191201
New.CleanUp.ReferenceOTU1919	4_194307	4_1514	5_308399
New.CleanUp.ReferenceOTU1920	18_16806	6_187817	6_123742	7_17924	4_247560
New.CleanUp.ReferenceOTU1922	6_188815	6_171503
New.CleanUp.ReferenceOTU1925	11_7021	11_16511	12_37461	13_26414	14_13983	14_26276	16_3179	1_29419	1_38184	1_60452	1_91693	2_9928	2_157515	2_182555	3_22312	3_74099	3_75608	3_82308	3_84430	3_132169	3_144277	3_194492	4_3502	4_14452	4_31098	4_32465	4_54083	4_60822	4_67212	4_74219	4_74699	4_82599	4_85314	4_90111	4_100211	4_106678	4_126365	4_131605	4_139393	4_176542	4_189448	4_208536	5_8795	5_10870	5_18367	5_36958	5_107541	5_109184	5_141465
New.CleanUp.ReferenceOTU1927	4_117265	5_212292	3_135363
New.CleanUp.ReferenceOTU1929	6_20574	6_208141
New.CleanUp.ReferenceOTU1930	6_188038	6_111230	3_163507	2_269941	3_41315	6_180057	2_135582
New.CleanUp.ReferenceOTU1932	6_30149	6_129523	16_5403
New.CleanUp.ReferenceOTU1937	21_6133	21_8122	21_8914	21_15656	21_16364	21_17209	21_17367	21_18535	21_19350	21_758	21_2949	21_9149	21_9325	21_11029	21_11193	21_14794	21_17457	21_4711	21_5644	21_15520	21_18421	21_19459	21_5052	21_8329	21_3603	21_11156	21_19590	21_5404	21_4736	21_7676	21_3234	21_7383	21_17155	21_17990	21_2860	21_6560	21_11904	21_11901	21_15787	21_9348
New.CleanUp.ReferenceOTU1939	2_105249	2_243510	10_89237	8_7918
New.CleanUp.ReferenceOTU1940	6_252258	9_14544
New.CleanUp.ReferenceOTU1942	10_6433	10_39745	1_65102	5_230377	10_5091	10_22560	3_155984	5_110796	5_141066	10_57076	10_16346	1_180009	1_39104	1_106744	1_163789	9_110098	1_15757	10_137763	5_25155	10_48733	5_158262	1_89387
New.CleanUp.ReferenceOTU1945	1_68231	1_122006	5_81051
New.CleanUp.ReferenceOTU1946	10_86482	1_49516	10_11481	4_268445	2_232117	1_28638	5_223622	2_289167	6_158012	4_30859	5_151728
New.CleanUp.ReferenceOTU1947	20_10083	10_59517	10_84894
New.CleanUp.ReferenceOTU1954	1_76624	5_113444	10_23537	5_72156	10_131157	5_295617	1_51239	1_142995	10_72985	5_248132	5_146964	5_191587	5_2505	5_121169	5_156226	5_82301	1_84006	1_61821	1_61904	1_94180	1_159691	1_107366	1_24951	6_38163	5_187881	1_36789	1_81678	1_83745	5_207303	1_193199	10_43838	1_53873	5_92954	10_96941	8_30843	1_167567	1_193080	6_28074	1_201026	1_91908	5_178332	6_226016	5_133824	1_80251	1_55358	1_59569	1_118674	5_162211	8_41718
New.CleanUp.ReferenceOTU1955	3_298392	5_177911
New.CleanUp.ReferenceOTU1956	9_157557	6_94515	9_94005	16_18621
New.CleanUp.ReferenceOTU1958	21_1911	21_5889	21_19468	21_17873
New.CleanUp.ReferenceOTU1959	9_4836	1_20014
New.CleanUp.ReferenceOTU1960	21_17248	21_18213	21_18645	21_15563
New.CleanUp.ReferenceOTU1961	4_133063	4_286070
New.CleanUp.ReferenceOTU1965	2_125829	6_188582	21_14341	21_16180	4_110882	6_30828
New.CleanUp.ReferenceOTU1971	10_43129	4_323085
New.CleanUp.ReferenceOTU1972	12_8631	3_28571	4_115715	2_20951	3_28621	13_78854	2_35941	2_276353	5_93592	14_53402	4_63422	4_29743	2_193834	2_323032	2_53879	10_2486	3_155457
New.CleanUp.ReferenceOTU1974	21_2934	21_9280	21_17024	6_216866	21_3656	21_19120	21_930	21_9353	21_7053	21_19118	21_15505	21_16044	21_14203	6_86585	6_232276	6_22296	1_131834	6_48733	6_46701
New.CleanUp.ReferenceOTU1978	4_225763	16_19628	13_12262	19_10505	11_21595	2_128564	12_33527	5_143945
New.CleanUp.ReferenceOTU1979	4_266508	19_22209
New.CleanUp.ReferenceOTU1981	10_69752	10_104119	10_132040	10_2339	10_12543	10_9783	10_42613	10_59249	10_67556	10_138160	10_24079	10_68408	10_102895	10_25327	10_103264	10_123636	10_123320	10_138212
New.CleanUp.ReferenceOTU1983	10_132642	7_18355	10_99039	10_8743	10_26608	10_92521	10_85617	10_72959	10_88329	10_87588	7_24636	10_134438	20_20399	10_27738	10_131862	10_122929	9_142892
New.CleanUp.ReferenceOTU1988	1_199635	1_9009	1_207182	1_139954	1_179297	1_92979
New.CleanUp.ReferenceOTU1989	3_57739	8_5171
New.CleanUp.ReferenceOTU1990	15_23584	1_155523	2_446275	4_270627	6_185644	9_195951	14_30635	1_13820	9_158329	4_202843	8_1391	10_107629	18_7008	10_94472	6_241017	10_44842	6_13056	3_120239	5_112332	12_1331	9_70382	8_26054	3_353027	2_335122	3_5437	2_360356	9_171526	10_6173	5_310762	16_41714	12_10064	9_163471	4_171838	1_194453	12_74367	1_87971
New.CleanUp.ReferenceOTU1991	9_79860	5_322590	16_27681
New.CleanUp.ReferenceOTU1994	4_27296	7_5509	10_82466	2_121773	7_21462
New.CleanUp.ReferenceOTU1996	5_48110	2_199497
New.CleanUp.ReferenceOTU1998	9_170693	10_14532	9_191469
New.CleanUp.ReferenceOTU2001	2_412029	9_173096	11_39418	3_388509
New.CleanUp.ReferenceOTU2002	6_179287	1_118861	1_64945
New.CleanUp.ReferenceOTU2005	21_13633	21_3047	21_10915
New.CleanUp.ReferenceOTU2008	12_7701	9_176915	5_207152	4_113113
New.CleanUp.ReferenceOTU2009	20_13101	9_175688	10_68516	8_873
New.CleanUp.ReferenceOTU2013	10_66760	1_9375
New.CleanUp.ReferenceOTU2016	3_51502	3_197660
New.CleanUp.ReferenceOTU2017	6_35609	12_6116	2_6810	4_196420
New.CleanUp.ReferenceOTU2018	14_52622	3_125265
New.CleanUp.ReferenceOTU2021	21_567	21_15296	21_16170	21_10740	5_91137
New.CleanUp.ReferenceOTU2025	6_88871	6_220292
New.CleanUp.ReferenceOTU2026	4_80398	2_140598	1_145387
New.CleanUp.ReferenceOTU2030	6_249437	3_398739
New.CleanUp.ReferenceOTU2035	4_210700	4_56938	4_312730	4_217806	4_23697	4_118103	4_77379	4_108694	4_172261	4_56888	4_155391	4_242705
New.CleanUp.ReferenceOTU2037	20_726	8_29681	8_4570
New.CleanUp.ReferenceOTU2039	5_277546	8_4751
New.CleanUp.ReferenceOTU2041	18_8468	6_195243	1_7254	6_118029
New.CleanUp.ReferenceOTU2042	11_17829	4_101830	21_1379	1_55109	21_148	4_100471	21_7880	4_94944	4_52764	7_7139	21_3093	21_1726
New.CleanUp.ReferenceOTU2045	1_56499	1_67150
New.CleanUp.ReferenceOTU2049	6_98048	4_304078
New.CleanUp.ReferenceOTU2050	21_16971	5_165853	7_24802	4_253298	1_89246	2_31701	5_298809	10_123670	5_199759	8_28580	5_264102	2_61417	1_154571
New.CleanUp.ReferenceOTU2055	5_219149	13_85956
New.CleanUp.ReferenceOTU2057	4_205267	4_85021
New.CleanUp.ReferenceOTU2058	6_165300	6_79969
New.CleanUp.ReferenceOTU2060	8_34922	8_6365
New.CleanUp.ReferenceOTU2062	5_115822	2_439652	4_15400
New.CleanUp.ReferenceOTU2066	10_6355	10_57433	10_68661	10_76411	10_80911	10_84365	10_102890	10_115552	10_134772	1_145140	5_200124	6_249232	9_150004	10_20126	10_65770	10_73290	10_80888	10_95693	10_134872	1_156009	5_65586	5_292547	9_123062	9_154566	10_81150	10_84204	10_123279	1_104938	20_17935	5_201322	5_326748	9_154679	9_196057	10_80696	10_88024	10_106699	10_126851	8_24588	10_110636	12_7731	1_156190	3_7222	5_52046	10_79981	10_102602	10_126918	10_137664	10_42224	10_97289
New.CleanUp.ReferenceOTU2068	1_66295	1_17399	1_46123	1_8261	16_20021
New.CleanUp.ReferenceOTU2070	6_237227	4_293165	4_280058
New.CleanUp.ReferenceOTU2072	2_325513	1_8844
New.CleanUp.ReferenceOTU2073	11_46497	9_76792	5_325262	4_291082	4_321580	5_146746	4_16092	14_29235	6_264903	4_175188	4_322697	1_128244	6_205222	4_223969	14_25537	1_94045	4_203632	6_107951	4_291746	4_98552	4_98203	3_390373	4_171288
New.CleanUp.ReferenceOTU2075	6_227339	10_100055	10_71700	6_37217	6_244975
New.CleanUp.ReferenceOTU2079	5_280925	6_180349
New.CleanUp.ReferenceOTU2082	11_10741	3_11060	4_208468	9_164710	2_265846	5_138813	4_209023	3_386222	13_29320
New.CleanUp.ReferenceOTU2084	14_33440	14_4553	4_25178
New.CleanUp.ReferenceOTU2087	6_235738	2_333897
New.CleanUp.ReferenceOTU2088	21_949	4_35950	4_58688	1_64819	1_16124	1_90714	1_39089
New.CleanUp.ReferenceOTU2094	2_272086	2_399361
New.CleanUp.ReferenceOTU2095	7_28050	7_22816
New.CleanUp.ReferenceOTU2096	10_58240	21_6824	21_2153	21_7720	21_8974	21_1876	21_2133
New.CleanUp.ReferenceOTU2098	6_109096	6_16210	6_128586	6_75765	6_169095	6_161242
New.CleanUp.ReferenceOTU2099	10_64337	14_13968	19_3396	2_25988	2_32776	2_51166	2_74220	2_115605	2_126338	2_137242	2_140412	3_10091	3_22234	3_124168	3_146892	4_692	4_115353	5_144923	9_249	9_71297	9_80431	10_21652	10_48871	12_26814	13_11545	15_7656	19_11077	1_28958	1_69708	2_151549	3_21278	3_164643	4_18282	5_67113	6_31912	6_68882	6_77387	6_89867	9_810	9_14381	3_238601	3_347005	3_352079	5_29063	5_294740	8_15158	1_118016	2_76248	2_320741
New.CleanUp.ReferenceOTU2100	3_189057	3_221428	14_124
New.CleanUp.ReferenceOTU2104	6_178734	4_46329	5_170087	2_400580	14_44969	9_191378
New.CleanUp.ReferenceOTU2105	1_124653	1_135273
New.CleanUp.ReferenceOTU2106	8_41217	5_266489	2_408189
New.CleanUp.ReferenceOTU2107	21_10575	21_11145
New.CleanUp.ReferenceOTU2112	14_12501	10_46197	3_85173	2_161539	2_245002	4_288217	6_97125	2_264532	5_246258	2_439030	4_168669	5_176883	4_133368	18_14809	6_130369	18_15338	2_357876	3_281091	12_35689	10_24929	6_186533	5_278082	10_56595	6_95771	9_155777	3_165574	11_29422	16_18606	2_54579	5_117818	8_29602	8_12995	4_44743	2_195899	2_172861	9_18644	4_46819	5_134571	13_35339	4_208866	3_185723	6_41941	16_17520	19_8064
New.CleanUp.ReferenceOTU2113	6_119619	10_26907
New.CleanUp.ReferenceOTU2115	10_81055	10_120906	10_79340	20_19059	10_94487	10_90771
New.CleanUp.ReferenceOTU2116	6_131083	1_90503
New.CleanUp.ReferenceOTU2121	9_101655	20_5794
New.CleanUp.ReferenceOTU2122	4_272843	4_115029
New.CleanUp.ReferenceOTU2125	4_192336	4_193415	4_293365
New.CleanUp.ReferenceOTU2126	9_199355	9_196760	4_143051
New.CleanUp.ReferenceOTU2128	10_27572	6_98784	6_187788	10_59933	6_82782	6_74796	6_117831	16_37743	6_182289	10_60836	10_104938	6_136030	6_783	6_249395	6_19139	6_35435	6_80889	6_48222	6_124183	6_24540	6_178765	10_51580	6_132558	10_6820	16_34292	6_199603	20_7862	18_17606	10_5207	6_97596	16_32475	10_46354	20_9892	6_48296	20_21729	6_997	6_76789	6_14023	10_37366	10_18329	7_16270	10_71856	10_59746	10_34086	10_46897	7_5187
New.CleanUp.ReferenceOTU2129	12_70742	6_197669
New.CleanUp.ReferenceOTU2131	4_274067	4_73109
New.CleanUp.ReferenceOTU2132	2_95430	2_324954	2_193146	2_113672	2_301046	2_255007	2_294179	2_324630
New.CleanUp.ReferenceOTU2133	5_150827	5_149014	3_101182	2_66861	1_168796	4_93630	6_542	8_13009
New.CleanUp.ReferenceOTU2136	10_63188	10_27255	10_28706
New.CleanUp.ReferenceOTU2139	2_121829	6_107561	5_289269	2_209847	2_62648	9_37586	3_85740	12_40498
New.CleanUp.ReferenceOTU2140	5_2750	5_128759	4_176538
New.CleanUp.ReferenceOTU2142	3_341507	11_27216
New.CleanUp.ReferenceOTU2143	10_86902	4_92756	1_29737	6_10443	5_5679	10_10052	2_281588	9_121870	6_232726	10_124101	9_148644	4_47340	13_30337
New.CleanUp.ReferenceOTU2145	6_175566	6_204491	6_231107	19_20364	9_158946	10_125807	6_266560	10_16340	6_131725	6_34494	6_153633	20_13480	6_226683	6_209731	6_211757	16_7952	6_88380	12_20429	7_9082	7_28167	9_183518	2_298080	6_197379	10_123602	10_101640	19_19326	10_43227	6_138176	16_42702	12_45403	9_182814	6_252920	10_49633	5_99307	6_20292	6_167922	6_263017	9_96648	6_208662	6_245538	9_36495	6_75495	9_184907	9_189107	10_129687	6_231005	6_222958	6_191693	6_211648
New.CleanUp.ReferenceOTU2146	16_10595	18_3929	6_161719	6_239667	6_117974	6_81984	6_208937	6_136640	6_35955	6_38419	6_180075	6_200877	6_227758	6_56993	6_125985	6_63853	6_19258	6_78858	9_169420	10_137057	6_51387	1_89137	10_1378	6_179125	9_72045	10_39871
New.CleanUp.ReferenceOTU2147	10_73438	6_248735
New.CleanUp.ReferenceOTU2148	10_32686	10_91949	6_188237	10_105833	10_89280	10_28688
New.CleanUp.ReferenceOTU2150	3_300260	3_105159	6_64267
New.CleanUp.ReferenceOTU2154	4_201635	1_73343	6_79631	4_147395	4_313144	4_246258	4_314174
New.CleanUp.ReferenceOTU2155	14_42524	4_240246
New.CleanUp.ReferenceOTU2156	3_261982	10_118020
New.CleanUp.ReferenceOTU2160	7_24588	20_16152	10_110197	8_36929	10_70087	20_11670	20_9020	10_131567	10_114716	10_110341	10_101840	16_39013	10_137545	6_167022
New.CleanUp.ReferenceOTU2161	6_51331	15_45575	6_255797	5_32717	6_64437	1_3567	14_35670	6_218262
New.CleanUp.ReferenceOTU2162	2_387714	4_137148	9_61081	9_5370
New.CleanUp.ReferenceOTU2163	4_178888	12_82137	3_254600	3_363528	2_27051	5_93	16_20802
New.CleanUp.ReferenceOTU2166	6_68591	1_152347	1_141910
New.CleanUp.ReferenceOTU2167	9_178979	20_2579
New.CleanUp.ReferenceOTU2168	5_37619	5_219968	5_27369
New.CleanUp.ReferenceOTU2170	1_29294	4_108001	9_168959
New.CleanUp.ReferenceOTU2176	1_57240	8_9423	1_55772	8_4308	1_75858	8_13843	1_196659	1_31815	8_5040
New.CleanUp.ReferenceOTU2177	1_120157	8_14480
New.CleanUp.ReferenceOTU2179	21_9913	21_13445	21_509	21_6842	21_16059	21_1671	21_632	21_1085	21_8762	21_1067	21_17420	21_12776	21_1385	21_4485	21_10971	21_12563	21_12525	21_14735	21_7315	21_12589	21_667	21_5557	21_13545
New.CleanUp.ReferenceOTU2181	16_12346	14_50385	4_5582	11_14146
New.CleanUp.ReferenceOTU2182	5_255917	6_48333
New.CleanUp.ReferenceOTU2183	10_26503	8_3243	10_64704	10_79286	10_18142	10_17978	10_68527
New.CleanUp.ReferenceOTU2184	10_58452	10_126405	7_4988	8_30101	10_116874	10_128293	10_103020	18_8842	10_91962	10_109016	8_4418	20_15375	20_9590	10_71117	10_50360	10_45968	16_42358
New.CleanUp.ReferenceOTU2187	4_205799	4_237503	5_257601	15_20856	4_195846	14_27996	6_219071	7_24522	5_273803	5_239166	4_189347	12_79894	4_228603	6_231518	6_249414	10_8120	4_314107	6_117522	16_42941	6_264763
New.CleanUp.ReferenceOTU2189	1_163614	1_127508	1_166652	1_175920	1_164419	1_117685
New.CleanUp.ReferenceOTU2191	6_15729	6_91007
New.CleanUp.ReferenceOTU2193	4_28266	4_248547
New.CleanUp.ReferenceOTU2198	4_302148	3_277747	1_71538
New.CleanUp.ReferenceOTU2199	1_90842	5_5011	5_107603
New.CleanUp.ReferenceOTU2200	1_61246	1_146818	1_177232	1_53691	1_141235	1_57382	1_135048	1_62383	1_191646	1_38452	1_97934	6_121725	1_61315	1_187249	1_1902	1_172184	1_109821	1_103690	1_30514	1_183814	1_169162	1_107843	1_146527	1_183373	1_47474	1_165983	1_139077	1_193245	1_108710	1_104508	1_64305	1_152983	1_83855	1_81749	1_95937	1_53854	1_19303	1_168925	1_97627	1_38750	1_3119
New.CleanUp.ReferenceOTU2203	6_40901	10_15291
New.CleanUp.ReferenceOTU2204	4_303143	6_256331	11_41764	11_48636	5_289824	4_187231	1_119969	6_47957
New.CleanUp.ReferenceOTU2205	1_85873	1_95703	8_4133
New.CleanUp.ReferenceOTU2207	1_72608	1_76112	1_117948	6_86415
New.CleanUp.ReferenceOTU2208	9_81463	5_256537	9_17015
New.CleanUp.ReferenceOTU2209	1_23606	2_117239
New.CleanUp.ReferenceOTU2210	6_42692	10_5234	10_96402	6_146667	6_95461	10_89285	9_18024	16_8769	10_66468	10_132726	6_191795
New.CleanUp.ReferenceOTU2211	16_28677	15_31630
New.CleanUp.ReferenceOTU2214	10_133580	6_267155
New.CleanUp.ReferenceOTU2215	1_128796	8_22847	1_10827
New.CleanUp.ReferenceOTU2216	21_579	21_884	21_1101	21_2847	21_3258	21_3535	21_4371	21_5979	21_7042	21_7393	21_7621	21_7933	21_9718	21_9743	21_9867	21_10398	21_11132	21_12741	21_12749	21_12926	21_12954	21_13535	21_13897	21_14305	21_14387	21_14472	21_14759	21_15985	21_16142	21_16219	21_18158	21_9375	21_18351	21_3616	21_1270	21_15280	21_10859	21_14221	21_7265
New.CleanUp.ReferenceOTU2217	4_88397	9_187287
New.CleanUp.ReferenceOTU2218	10_25980	2_195243
New.CleanUp.ReferenceOTU2219	13_70266	16_40127	2_298879	2_408737	2_445770	4_301893	5_172143	5_259126	2_308929	3_375886	5_183001	6_12994	4_248134	5_261665	8_29429	2_18124	5_18180	8_4072	19_10595	6_100839	9_121953	10_9810	5_202178	1_127629	5_8876	8_11952	2_92973	2_395397	5_60668	4_53938	4_29764	12_10013	2_185727	5_254927	5_161046	15_26994	3_271781	3_195247	5_190234	2_14584	9_39377	6_44044	5_100621	10_32274	12_31419	5_140323	4_190965	5_238758	2_242859
New.CleanUp.ReferenceOTU2221	10_110706	12_42011
New.CleanUp.ReferenceOTU2224	3_149332	6_191364	6_50887	6_67308
New.CleanUp.ReferenceOTU2226	10_487	1_29846	1_1339
New.CleanUp.ReferenceOTU2227	21_4809	21_9918	21_11004	21_11106	21_12681	21_15388	21_15849	21_16248	21_1490	21_3536	21_5348	21_5522	21_5883	21_7305	21_2239	21_2645	21_4605	21_7890	21_19571	21_4638	21_10542	21_11318	21_6042	21_8986	21_9316	21_633	21_11554	21_13451	21_18472	21_7597	21_4684	21_4082	21_10567	21_19303	21_10883	21_5231	21_13470	21_6125	21_11129	21_3858	21_13146	21_8192
New.CleanUp.ReferenceOTU2228	3_203569	3_339325	3_91287	3_91813	3_391112	3_280148	3_355468
New.CleanUp.ReferenceOTU2231	10_27668	10_46925	10_136062	10_47666	10_80342	9_13800	10_74391	10_54802	10_51834	10_58465
New.CleanUp.ReferenceOTU2234	10_9243	20_920
New.CleanUp.ReferenceOTU2238	4_265971	2_90226	9_108021	4_244624
New.CleanUp.ReferenceOTU2239	1_123304	1_209414	5_139339
New.CleanUp.ReferenceOTU2240	5_152525	19_592	20_5232
New.CleanUp.ReferenceOTU2241	21_375	21_15722	21_9478	21_1076	21_4891
New.CleanUp.ReferenceOTU2242	1_167773	12_13907	3_302649
New.CleanUp.ReferenceOTU2244	5_10884	3_263414	6_56499	8_29448	3_81899	3_254236	4_254667	2_355776	3_112518
New.CleanUp.ReferenceOTU2245	10_100634	10_89971	10_63552	10_29296	10_120940
New.CleanUp.ReferenceOTU2246	5_134923	6_117611	12_39914	2_184559	3_270216	16_22288
New.CleanUp.ReferenceOTU2247	1_152590	4_65193	5_27157	2_158546
New.CleanUp.ReferenceOTU2249	6_25679	10_22264
New.CleanUp.ReferenceOTU2250	14_1945	13_6404
New.CleanUp.ReferenceOTU2251	6_137151	3_54426
New.CleanUp.ReferenceOTU2252	9_182322	10_5737	9_175554	20_21927	10_112786	9_91300
New.CleanUp.ReferenceOTU2258	1_43723	5_2877
New.CleanUp.ReferenceOTU2264	6_82482	10_62150	10_60557
New.CleanUp.ReferenceOTU2266	1_5223	2_104868	3_3287
New.CleanUp.ReferenceOTU2268	5_182638	11_28816	2_208038	9_10033	2_367946	1_191202	20_103	3_85866	3_5377	2_217055	5_86220
New.CleanUp.ReferenceOTU2269	4_138278	2_261614	2_404014
New.CleanUp.ReferenceOTU2271	2_229405	5_33194	3_195202	15_40410	2_508
New.CleanUp.ReferenceOTU2272	5_232089	5_224896
New.CleanUp.ReferenceOTU2273	2_245867	9_197952
New.CleanUp.ReferenceOTU2274	1_169744	6_96420
New.CleanUp.ReferenceOTU2275	14_12190	2_424586	4_282456	5_56490	4_127826	6_214319	6_26851	4_32538	6_23544	14_55623	6_255232	11_39196	4_288491	6_53564	3_133435	5_125994	5_77906	4_282493	4_203201	3_285353	4_196767	6_24308	4_291431	6_201288	2_265520	4_159457	2_186021	14_21875	4_58130	4_180573	6_221924	5_105537
New.CleanUp.ReferenceOTU2279	20_1567	5_115636	11_44528	5_263330	3_272304	3_342582	5_111900	4_185574	11_13472	12_47245	10_121083	2_358660
New.CleanUp.ReferenceOTU2282	8_41287	8_29970
New.CleanUp.ReferenceOTU2283	16_3595	10_111948
New.CleanUp.ReferenceOTU2284	1_124794	10_121000
New.CleanUp.ReferenceOTU2286	6_109793	5_280010	6_184768	6_123646	6_189531
New.CleanUp.ReferenceOTU2288	6_195200	6_126420	6_57147	6_204515	6_189238	6_188291	6_215893	10_45929	6_101047	6_138248	6_168866	6_104567
New.CleanUp.ReferenceOTU2290	2_10496	19_9028
New.CleanUp.ReferenceOTU2291	5_298657	6_253828	5_299675	5_228013	5_234559	5_252540	15_39019	10_126798	4_122442	3_369712	5_258038	1_201829
New.CleanUp.ReferenceOTU2292	9_142034	4_288072
New.CleanUp.ReferenceOTU2294	10_128286	2_371172	6_246965	6_188760
New.CleanUp.ReferenceOTU2297	10_123765	12_66594	12_70643	12_74594	12_80464	12_82164	12_83878	15_45356	3_348269	3_349094	3_357015	3_375006	3_384628	3_398985	3_400785	4_215257	4_272301	4_286688	4_308879	4_315484	4_321454	4_321704	5_307358	6_185384	6_199017	6_211708	6_218730	6_230441	6_231302	6_232097	6_237101	6_242533	6_243713	6_244465	6_248370	6_266759	6_266894	7_22298	9_202421	10_137737	10_138210	11_49963	12_68365	13_82081	14_57161	14_58180	16_39173	1_195275	1_195949
New.CleanUp.ReferenceOTU2299	6_188583	6_244726	6_238634
New.CleanUp.ReferenceOTU2300	8_2260	1_68695	8_31575
New.CleanUp.ReferenceOTU2302	3_109236	8_26253	8_17932
New.CleanUp.ReferenceOTU2304	1_16813	3_93683	4_2968	13_16162	6_56438	13_6108	6_82151	9_198314	6_16547	4_69383
New.CleanUp.ReferenceOTU2305	9_43163	9_53056	10_70716
New.CleanUp.ReferenceOTU2306	1_17437	1_182371	4_181361	5_56699	1_152831	3_178860	14_18048	4_184647	15_40609	4_310299	4_104760	6_146545	6_42863	4_148360	5_24799	4_299972	2_258914	4_172892	3_337601	4_168135	9_182792	4_137081	4_322558	4_273014	6_232993	4_239871	5_182719	6_126374	4_42926	5_328944	1_204608	4_294082	3_392374	6_216247	1_150512	5_294086	4_274214	1_171376	4_319365	5_243714	5_27615	4_49916	6_183242
New.CleanUp.ReferenceOTU2308	1_161348	3_222116
New.CleanUp.ReferenceOTU2310	21_4875	21_11706
New.CleanUp.ReferenceOTU2313	1_30685	1_35364	1_119095	1_61450	1_1365	1_43603	1_125076	1_55820	1_109224	1_81947	1_135517	1_148131	1_179161	1_137374	1_139341	1_184417	1_36579
New.CleanUp.ReferenceOTU2315	8_9691	4_37202
New.CleanUp.ReferenceOTU2316	5_214601	5_144950	5_293676
New.CleanUp.ReferenceOTU2324	6_130439	1_163375
New.CleanUp.ReferenceOTU2325	5_152214	7_18593
New.CleanUp.ReferenceOTU2326	10_120189	1_194182	10_16695	4_225747	5_311840	5_251326	5_214279	2_445887	2_419680	5_240545	2_321239	2_392876	10_40571	10_98590	10_136789	10_80204	1_170065	10_105468	10_61677	5_138984	2_286092	4_255184	5_289686	5_290049	10_61139	10_106709	2_428735	4_305837	2_158442	5_269067	10_117065
New.CleanUp.ReferenceOTU2333	4_16793	4_195532
New.CleanUp.ReferenceOTU2339	6_17745	5_216604	6_13868	14_7213	5_221087
New.CleanUp.ReferenceOTU2341	2_228116	8_35822	4_76243	5_237591	2_287762	5_220143	4_35128
New.CleanUp.ReferenceOTU2344	3_253971	1_186040	8_36534	3_43050	3_260320
New.CleanUp.ReferenceOTU2347	1_53446	1_168867
New.CleanUp.ReferenceOTU2354	21_5907	21_5971	21_6427	6_208857	6_235504	8_252	5_276801	4_168463	6_171246	4_172254	5_301807	10_22890	6_215906	5_272132	4_40590	6_176549	3_68257	21_9254	21_12576	21_1967	4_101930	1_176653	9_5048	6_138913	10_33211	5_97912	4_146233	10_101813	5_149138	6_224699	6_143691	5_46896	18_19110	6_109631	5_124682	2_126616	5_160183	6_203090	3_395297	2_90967	5_228564	2_186778	9_34442	3_226983	21_7283	4_17092	10_24779	21_5418	21_441
New.CleanUp.ReferenceOTU2358	6_27811	16_30247	6_111852
New.CleanUp.ReferenceOTU2360	10_62245	10_89943
New.CleanUp.ReferenceOTU2361	1_102236	18_12403
New.CleanUp.ReferenceOTU2365	13_69688	1_57474	5_176969	4_117	5_282878	4_32665	9_121862	13_81835	3_399967	3_373625	4_215303	5_209511	3_309838
New.CleanUp.ReferenceOTU2367	5_228339	13_64702
New.CleanUp.ReferenceOTU2369	13_61223	3_397469	3_217279	4_287678	4_253858	6_224946
New.CleanUp.ReferenceOTU2371	4_322417	3_134366	3_394952	5_276394	3_398455	1_191474
New.CleanUp.ReferenceOTU2373	6_156389	8_18360
New.CleanUp.ReferenceOTU2378	13_31581	16_10371	16_28945	1_93732	1_205443	2_269141	5_211481	5_270092	7_20896	10_132681	12_82394	16_42770	16_42839	2_437139	3_391366	5_326873	6_260559	7_26535	13_38646	1_192643	1_198915	3_204911	3_293438	4_224745	9_155159	9_195717	10_128844	1_181407	3_210457	5_145227	6_232765	9_129166	1_73155	2_58195	2_88033	2_291809	2_439503	9_93921	2_175074	2_385887	2_412800	4_3584	5_8484	5_251495	16_18581	1_86106	2_151300	2_180423	6_234907
New.CleanUp.ReferenceOTU2381	1_163280	1_39320	1_188542	1_66681
New.CleanUp.ReferenceOTU2387	3_324395	4_164257	2_263248	1_166630	5_87447	4_137966	4_196194	5_308109	15_44310	4_156209	2_377550	1_139412	16_38057	9_171845	6_198007	4_221794	4_262086	4_229484	1_168942	5_201920	14_31933	3_162466	6_196353	2_442538	14_12699	4_321673	2_377279	2_386647	4_277597	4_321247
New.CleanUp.ReferenceOTU2388	10_8172	10_29021	9_146175	10_18501	9_6162	6_10518	6_213473	6_9158	10_103737	9_119386	9_33289	9_50327	6_52286	6_65305	9_149008	10_84142	9_47563	6_16290	19_2147	6_48920	9_74429	6_38673	6_49912	20_9271	10_5204	6_20013	18_510	6_122913	10_7578	9_37134	14_30156	10_72021	10_31897	19_6671	16_254	5_12289	6_96177	6_1547	7_12464	10_53591	10_56324	6_261912	6_193182	6_187202	10_85899	6_145128	6_117388	9_49989
New.CleanUp.ReferenceOTU2389	10_16685	10_732	20_7158	10_49599
New.CleanUp.ReferenceOTU2392	10_11645	16_11742
New.CleanUp.ReferenceOTU2396	1_159566	8_6818	21_459	8_12203
New.CleanUp.ReferenceOTU2398	10_46792	6_205055	6_67782	6_117453	6_178643	10_130401
New.CleanUp.ReferenceOTU2399	10_113379	10_79669	10_94614	10_100952
New.CleanUp.ReferenceOTU2400	1_69692	1_48730
New.CleanUp.ReferenceOTU2404	8_14392	8_1317
New.CleanUp.ReferenceOTU2405	6_228974	4_68853	4_21332	3_41410	5_31046	3_82007	6_127820	4_264876	1_147544
New.CleanUp.ReferenceOTU2406	2_80510	6_202161
New.CleanUp.ReferenceOTU2408	5_80856	9_112219	15_38136
New.CleanUp.ReferenceOTU2409	6_249709	10_126144
New.CleanUp.ReferenceOTU2410	10_100494	9_151048
New.CleanUp.ReferenceOTU2411	3_62135	4_50303	2_42520
New.CleanUp.ReferenceOTU2414	6_121131	10_113767
New.CleanUp.ReferenceOTU2416	6_156721	6_12140
New.CleanUp.ReferenceOTU2419	1_90615	1_174283
New.CleanUp.ReferenceOTU2421	21_540	21_1280	21_2086	21_2481	21_2523	21_3746	21_3809	21_3909	21_4307	21_4309	21_4369	21_4664	21_5259	21_5683	21_7938	21_7977	21_8628	21_9009	21_9096	21_9145	21_9164	21_9278	21_9614	21_10014	21_10162	21_10229	21_10305	21_10487	21_10498	21_10551	21_10820	21_10906	21_11077	21_11458	21_11575	21_11793	21_11993	21_12382	21_12540	21_12774	21_12882	21_12945	21_13048	21_13157	21_13597	21_13745	21_14082	21_14182	21_14398
New.CleanUp.ReferenceOTU2422	9_29624	10_20488
New.CleanUp.ReferenceOTU2423	4_216827	18_21876
New.CleanUp.ReferenceOTU2424	1_6990	1_184214	1_135225	1_92742	1_97121	1_179402	1_126520	1_9680	1_30592	1_113498	1_67328	1_206061	1_102531	1_24016	1_152572
New.CleanUp.ReferenceOTU2426	5_279586	5_2892	5_194503	3_132446
New.CleanUp.ReferenceOTU2428	4_294543	3_328502	6_64496
New.CleanUp.ReferenceOTU2429	10_7375	7_5709	6_174033
New.CleanUp.ReferenceOTU2430	21_16953	21_14875	21_10307	21_16566
New.CleanUp.ReferenceOTU2431	1_209437	1_189600	1_102913	1_84972	1_161614	1_147044	1_116008	1_73912	1_136282	1_210012
New.CleanUp.ReferenceOTU2432	5_4183	2_103592
New.CleanUp.ReferenceOTU2433	4_220840	4_73498	4_247186	4_115672	4_139784	4_242977	4_19672	4_190215	4_247127	4_7771	4_320117
New.CleanUp.ReferenceOTU2436	3_226104	1_100393	3_19676	8_10838
New.CleanUp.ReferenceOTU2437	4_99208	1_59142	2_104280
New.CleanUp.ReferenceOTU2448	21_12586	21_1680
New.CleanUp.ReferenceOTU2449	4_73483	5_66133	5_156075	9_101574	7_16240	1_95217	2_30677	2_134143	4_21041	14_10400	19_11669	9_70655	3_42663	2_22783	2_58685	2_155469	3_10984	6_107974	11_22186	16_29193	12_11379	7_21982	3_336462	2_279194	1_124248	6_48672	3_260820	3_369449	5_212610	3_290591	5_248652
New.CleanUp.ReferenceOTU2452	12_20397	12_48641	15_7984	1_33649	1_44843	12_10395
New.CleanUp.ReferenceOTU2456	4_208528	3_284086	6_188893	5_231753	4_15602	8_4692	5_108882	5_185346	4_140521	5_133769	5_202282	6_88160	4_82672	5_177422	5_71380
New.CleanUp.ReferenceOTU2458	2_313449	3_311403	18_6483	1_164472	12_6245	7_14483	18_15940	4_265063	11_48747	6_266775	3_44874	4_99624	4_238157	4_49004	4_68234	3_331616	10_812	4_51317	4_26146	6_187925	1_85177	1_32793	6_101994	6_108852	11_18875	9_46110	6_11305	4_82052	6_74486	3_91915	4_132516	4_116796	15_1793	6_103753	4_118172	4_96286	5_246440	18_4495	11_5721	16_23573	6_57235	6_37340	6_221888	14_26163	6_119632	2_85536	12_82977	11_1751	4_305615
New.CleanUp.ReferenceOTU2459	2_27948	2_328747	5_271147
New.CleanUp.ReferenceOTU2466	11_12279	9_124677	10_125147	12_49304	2_34960	16_8029	5_149086	4_76241	5_128266	3_252958	15_34221	14_31217	6_151181	6_246141	12_9858	5_230753	19_18105	2_259085	1_190171	13_67527	4_166997	4_233651	10_137272	14_35540	10_81524	13_58652	13_41177	13_51547	3_105352
New.CleanUp.ReferenceOTU2468	18_1631	4_117946	5_24350	9_98429	10_38148	2_323026	5_245262	10_13618	1_58100	13_78649
New.CleanUp.ReferenceOTU2471	6_213671	16_19381
New.CleanUp.ReferenceOTU2472	9_169283	5_314912	3_187348	2_196012	5_194553	6_37164	6_123515	1_187100
New.CleanUp.ReferenceOTU2474	10_2841	1_132622
New.CleanUp.ReferenceOTU2475	20_12293	6_193141	6_187369	10_130411
New.CleanUp.ReferenceOTU2477	5_23783	6_232290	2_159868	3_36586	2_107084	3_392592
New.CleanUp.ReferenceOTU2483	20_16770	4_105409	2_66016
New.CleanUp.ReferenceOTU2484	2_414830	6_247901	7_20588	2_209932
New.CleanUp.ReferenceOTU2488	12_50299	12_53667	16_34547
New.CleanUp.ReferenceOTU2490	2_376221	4_239499	4_287413	4_129596	4_57356	4_216175	4_208981	4_53035	2_206427
New.CleanUp.ReferenceOTU2491	16_34399	9_187914	4_115895	3_216707	4_302371	2_183041	2_264637	1_163409	8_16543	5_37359	15_40291	2_301379	18_7867	1_80615	3_22690	4_16439	12_33198	2_172289	3_175161	9_23467	5_270102	4_174490	14_15749	10_90576	1_14095	2_299701
New.CleanUp.ReferenceOTU2493	3_362688	3_307360
New.CleanUp.ReferenceOTU2495	8_38191	8_32154
New.CleanUp.ReferenceOTU2497	6_139523	6_154178	6_111196	6_17986	6_142689
New.CleanUp.ReferenceOTU2499	11_4924	3_376982	2_152214	5_85709	2_146347	1_39112	5_32417	1_48186
New.CleanUp.ReferenceOTU2503	8_26316	3_208825	3_298441	3_187135
New.CleanUp.ReferenceOTU2504	1_3415	1_127660	1_109436	1_44502
New.CleanUp.ReferenceOTU2505	10_85178	3_20907
New.CleanUp.ReferenceOTU2507	2_3532	2_30370
New.CleanUp.ReferenceOTU2508	6_95262	14_36128	16_39392	4_97028
New.CleanUp.ReferenceOTU2509	1_152548	1_47897	1_49971
New.CleanUp.ReferenceOTU2512	10_136871	20_9981
New.CleanUp.ReferenceOTU2513	20_11968	10_7724	6_68529	10_104193	10_47423	6_165790	19_1989	10_43659
New.CleanUp.ReferenceOTU2515	8_8666	2_78717
New.CleanUp.ReferenceOTU2516	21_4868	21_383	21_9158	21_6754	21_4351	21_4410	21_8700	21_2353	21_5752	21_12406	21_11089	21_3267	21_4217	21_6401	21_9693	21_5132	21_5682
New.CleanUp.ReferenceOTU2519	10_79350	10_35011
New.CleanUp.ReferenceOTU2520	2_188593	4_26244
New.CleanUp.ReferenceOTU2522	5_98654	5_163140
New.CleanUp.ReferenceOTU2523	5_4909	3_339854	2_301234	1_172106
New.CleanUp.ReferenceOTU2525	10_22078	10_46257	16_15559	6_208064	10_39751	20_13389	10_56157	20_965	6_2799	16_29897	6_88723	10_46233	10_32007	6_102736	20_6522	6_62027	10_8344	10_3453	10_313	10_57018	10_57182	10_22343	10_71898	6_88333
New.CleanUp.ReferenceOTU2527	12_70452	2_449436	3_299295	4_239642	4_301780	5_227441	3_282185	6_172025	9_168129	6_183852	3_147334	18_11633	1_9468	13_38659	2_215254
New.CleanUp.ReferenceOTU2528	5_258478	3_111995
New.CleanUp.ReferenceOTU2529	10_120643	16_10823	6_24911	10_32450	10_100332	6_21858	10_115017	20_14151	6_25912	6_102269	10_122488	6_186432	6_163493	10_115495	6_258340	10_116057	6_141736	6_106251	6_211921	6_24724	6_102900	16_6043	6_8366	10_39983	10_22084	6_38759	10_6687	6_40792	16_13195	10_19224	6_60900	10_53433	20_10830	6_110744	6_249072
New.CleanUp.ReferenceOTU2530	21_3407	21_4648	21_4810	21_5634	21_8637	21_9492	21_9842	21_9969	21_10383	21_11350	21_11477	21_12224	21_13300	21_13921	21_14194	21_14295	21_14394	21_15163	21_15658	21_19075	21_12247	21_14697	21_15154	21_16570	21_1575	21_18292	21_18320
New.CleanUp.ReferenceOTU2531	5_167054	5_158234	3_94645	6_179850	6_39682	4_24924	5_91842	7_5315	4_93857	14_14168	4_36086	4_140123	5_5964	6_105063
New.CleanUp.ReferenceOTU2533	3_315820	8_31350	4_163111	1_190323
New.CleanUp.ReferenceOTU2535	1_158608	5_202683
New.CleanUp.ReferenceOTU2536	13_80125	2_239460
New.CleanUp.ReferenceOTU2538	10_88603	10_105073	10_92329	20_15501	10_124357	10_122866	20_14082	10_131653	10_7788	20_11065	10_81327	10_96725	10_93178	10_70196	10_133308	10_113823	10_119453	10_95139	10_128752	10_88659	10_79381	10_103067	10_134936	20_15905	10_121489	20_7	10_85908	16_42187	10_130769	7_16537	10_124318	10_133279	10_124759	20_12788	10_101470	10_89200
New.CleanUp.ReferenceOTU2539	21_5766	21_3506
New.CleanUp.ReferenceOTU2540	6_83534	6_56383	6_69084	6_14779	10_79581	6_219482	6_239173	6_253793	6_120669	10_103274	10_95962	10_35450	6_182252	10_88423	10_121354	6_161443	6_145746	6_201391	6_68157	6_204405
New.CleanUp.ReferenceOTU2541	1_189726	4_247279	15_38997	5_282818	3_71581	2_147277	7_25791	2_429307	5_180451	14_54225	4_307095
New.CleanUp.ReferenceOTU2542	6_82127	6_71635	6_128112
New.CleanUp.ReferenceOTU2546	12_18602	8_4942
New.CleanUp.ReferenceOTU2547	19_10662	2_11925
New.CleanUp.ReferenceOTU2548	6_213477	5_267412	4_7306	9_73177	5_17334	5_127064	6_31488	4_89863
New.CleanUp.ReferenceOTU2549	12_74191	1_107243	8_22846	3_169542	20_4429	2_151193	12_38603	3_155052	3_32943
New.CleanUp.ReferenceOTU2553	3_382109	3_305735	3_223281
New.CleanUp.ReferenceOTU2556	2_8967	2_55032	14_3957	6_65311	3_110126	9_103534	6_70609	5_69727	8_29536	9_97785	5_254357	4_12715	6_4178	9_168221	9_30466	16_17328	6_103143	6_153629	6_209605	4_61570	4_289885
New.CleanUp.ReferenceOTU2559	2_313470	13_39571	6_152483	2_199391	2_412219	20_14085
New.CleanUp.ReferenceOTU2561	6_71240	6_84566
New.CleanUp.ReferenceOTU2562	9_59552	4_166571	5_3299
New.CleanUp.ReferenceOTU2565	6_63690	14_16881
New.CleanUp.ReferenceOTU2566	8_40890	1_70603
New.CleanUp.ReferenceOTU2567	10_29647	20_6404	10_22214	10_31783	10_12554
New.CleanUp.ReferenceOTU2568	1_135021	10_15303	1_193038
New.CleanUp.ReferenceOTU2569	5_252821	3_388762	4_308152
New.CleanUp.ReferenceOTU2570	4_63989	6_82659	14_1665
New.CleanUp.ReferenceOTU2572	21_2790	21_10583	21_13966	21_17589
New.CleanUp.ReferenceOTU2573	4_304858	5_314979
New.CleanUp.ReferenceOTU2574	14_23172	14_31513
New.CleanUp.ReferenceOTU2575	4_39159	4_58285	4_2466	4_165274
New.CleanUp.ReferenceOTU2577	9_33076	10_106430
New.CleanUp.ReferenceOTU2579	6_157249	6_229066
New.CleanUp.ReferenceOTU2580	4_36791	4_107580	5_191002	10_26	1_157424	3_154337	19_8676
New.CleanUp.ReferenceOTU2581	21_3271	21_10409	21_13313	21_8605
New.CleanUp.ReferenceOTU2584	10_49636	20_61	10_66618	9_43251
New.CleanUp.ReferenceOTU2586	6_222925	1_65180	1_25881
New.CleanUp.ReferenceOTU2590	1_59335	5_3085	6_111601	8_7119	10_34893	6_87838	6_193353	7_2795	5_107066	6_33355	6_159707	1_71145	6_160657	8_8617	3_164587	3_173769	3_135391	6_9548	3_16888	5_33338	5_53784	6_84649	6_6199	9_3822	5_47706	8_4778	3_83587	3_116278	8_21302	9_156452	5_9689	5_20025	4_3096	5_130020	3_183252	5_135398	5_2961	5_160208	1_171309	5_256324	2_93685	5_223001	3_7514	5_125582	5_194750	6_92257	5_36485	5_3660	3_168808
New.CleanUp.ReferenceOTU2593	4_63183	4_302334	4_67938
New.CleanUp.ReferenceOTU2594	11_1189	6_130141
New.CleanUp.ReferenceOTU2595	2_368626	12_10482
New.CleanUp.ReferenceOTU2597	1_91067	5_2388	5_33817	5_136742	5_85203
New.CleanUp.ReferenceOTU2599	6_258621	4_139526	2_331019	5_201782	6_128688	4_243867	4_206263	10_131434	20_15530	6_192153
New.CleanUp.ReferenceOTU2602	8_19867	8_15631
New.CleanUp.ReferenceOTU2604	6_142105	10_132003	10_65811	10_80969	20_13164	6_156614	10_138913	10_101405	10_87613
New.CleanUp.ReferenceOTU2608	1_74091	4_38570	5_26557	8_11695	9_66239	2_375076	5_85457	2_175318	3_175603	19_8877	2_23921	15_4518	5_6835	5_54206	2_7851	1_47790	3_361259	15_171	4_86068	6_95813	16_979	3_319527	9_111204	3_371913	4_91583	2_103112	2_53678	3_86507	3_101220	3_72466	2_137776	2_113810	5_92481	4_134173	4_148619	2_195715	9_45439	13_26841
New.CleanUp.ReferenceOTU2610	5_167902	10_133598	10_135904	10_130162	10_113650	10_100425	10_138983	10_110710	10_104736
New.CleanUp.ReferenceOTU2612	21_19123	1_172326
New.CleanUp.ReferenceOTU2613	5_111735	4_74024	4_225482	1_136069	1_145561	6_8903	4_47591	4_222106	4_108220	6_216550	4_318541	6_106460	4_186601	1_79378	6_157239	1_34131	5_258618	4_160907	3_247233	4_22761	3_89559	1_165883	6_266305	4_50207	4_242560
New.CleanUp.ReferenceOTU2616	5_269667	2_330222
New.CleanUp.ReferenceOTU2619	21_1025	21_6553
New.CleanUp.ReferenceOTU2622	5_132805	10_52235
New.CleanUp.ReferenceOTU2625	10_59394	9_15687	9_74183	20_7696	9_30963
New.CleanUp.ReferenceOTU2626	21_552	21_1055	21_3468	21_4789	21_5130	21_5279	21_5664	21_6063	21_6111	21_9137	21_9148	21_9512	21_9704	21_9801	21_11419	21_11945	21_12356	21_12630	21_13784	21_14157	21_14327	21_14969	21_15011	21_16228	21_16456	21_16502	21_17235	21_18576	21_13705	21_17303	21_18196	21_1622	21_6594	21_11857	21_18367	21_17464	21_4566	21_6011	21_2400	21_3363	21_14030	21_11873	21_19217
New.CleanUp.ReferenceOTU2627	9_157987	20_19725	1_145878	9_176348	2_277118	10_41152	5_211297	9_62513	9_180187	9_190113	7_14294	1_132056	1_144254	2_90905	9_111616	1_149530	2_206143	5_141192	9_82866	5_124503	8_37096	8_41238	5_127441	18_20931	10_75548	10_94560
New.CleanUp.ReferenceOTU2628	6_168008	16_38379
New.CleanUp.ReferenceOTU2629	5_215901	1_187994	14_51191	3_379151	10_31954	4_226501	5_325617	9_156089	4_149565	3_261840	16_26704	20_13370	9_136490	3_215210
New.CleanUp.ReferenceOTU2630	14_32808	1_178750	5_14633	20_20530	5_76238
New.CleanUp.ReferenceOTU2631	2_181031	8_32114	2_445802	3_297062	6_267920	4_292965	5_242125	1_164073	1_185887	11_19669	4_283115	2_315891	15_29358	1_37224
New.CleanUp.ReferenceOTU2633	12_28396	9_116762	1_38834	2_59428	5_147343	2_9438	5_159683
New.CleanUp.ReferenceOTU2634	10_13608	10_83339	9_102376	9_192935	10_76157	10_117775	10_37833	20_16009	10_94575	9_62541	9_184910	10_91681	9_154214	10_11244	9_124986	10_21070	10_106288	10_121538	10_134558	10_84554	10_13117	10_114217
New.CleanUp.ReferenceOTU2641	6_159955	6_36175	10_133545	2_2070	3_64523	10_48768
New.CleanUp.ReferenceOTU2644	5_59105	1_108555	5_322890	1_196397	5_135150
New.CleanUp.ReferenceOTU2645	6_2285	7_18654	10_104890
New.CleanUp.ReferenceOTU2646	10_85948	2_44272
New.CleanUp.ReferenceOTU2647	5_294174	21_401	6_89257	6_212765
New.CleanUp.ReferenceOTU2653	1_23400	1_103262
New.CleanUp.ReferenceOTU2655	9_178313	9_109657
New.CleanUp.ReferenceOTU2656	9_76176	9_86811
New.CleanUp.ReferenceOTU2660	3_55453	15_12205	2_10806
New.CleanUp.ReferenceOTU2662	5_327674	5_327748
New.CleanUp.ReferenceOTU2664	10_49028	1_94501	1_116514	6_205431	2_237314	5_225543	5_295153	9_184625	3_10864	3_66718	5_123868	5_316688	16_5619	1_139132	2_94424	16_8456	5_209805	9_90063	15_24829	1_114899	5_225408	13_35184	3_74385	9_35566	14_18803	4_187766	7_13377	2_377354	3_108935	5_61200	1_117507	9_158489	6_133462	6_210468	10_136093	6_222473	14_38849	3_352939	3_71904	3_263459	2_20619	2_185231	10_65070	4_285086	14_48590	6_108489	5_24097	5_324670	13_68670
New.CleanUp.ReferenceOTU2665	3_13778	3_27854	12_19978
New.CleanUp.ReferenceOTU2666	9_166274	9_198537	9_143610	4_55206	5_147566	4_160870	5_39383	5_59772	4_58300	5_31360
New.CleanUp.ReferenceOTU2667	6_137172	16_10377
New.CleanUp.ReferenceOTU2673	21_11348	21_15488	21_17078	21_8930	21_6828	21_18346	21_4989	21_8739	21_14021	21_727	21_1351
New.CleanUp.ReferenceOTU2674	6_123295	5_54117	6_62817	6_244552	6_38769
New.CleanUp.ReferenceOTU2677	10_4473	6_159166
New.CleanUp.ReferenceOTU2678	2_73309	4_318352
New.CleanUp.ReferenceOTU2680	10_20187	10_139029
New.CleanUp.ReferenceOTU2681	6_74602	6_157915
New.CleanUp.ReferenceOTU2683	5_23339	14_23326	3_21829	2_353879	2_261323	13_5070	1_74850	2_342168
New.CleanUp.ReferenceOTU2685	6_220784	6_195477	6_110225	6_117343	6_104371	6_15103
New.CleanUp.ReferenceOTU2687	5_273046	4_211532	5_240581
New.CleanUp.ReferenceOTU2691	6_118404	6_81034
New.CleanUp.ReferenceOTU2693	16_40285	10_71434	10_111168	20_13492
New.CleanUp.ReferenceOTU2694	6_21177	10_121109
New.CleanUp.ReferenceOTU2696	1_64007	4_83677	4_41945	4_198716	5_6778	5_40633
New.CleanUp.ReferenceOTU2700	3_41072	9_91464	3_364388
New.CleanUp.ReferenceOTU2702	8_2644	8_12901	8_29619
New.CleanUp.ReferenceOTU2703	11_20430	16_4942	4_91820	2_18885	18_8408
New.CleanUp.ReferenceOTU2704	6_208794	4_131435
New.CleanUp.ReferenceOTU2706	10_104046	14_28544
New.CleanUp.ReferenceOTU2707	7_8767	9_152116
New.CleanUp.ReferenceOTU2708	6_184370	6_235832
New.CleanUp.ReferenceOTU2709	10_41976	6_225968
New.CleanUp.ReferenceOTU2710	6_30699	6_74982	6_36206	6_44196	6_43321	6_181799	6_193976
New.CleanUp.ReferenceOTU2711	9_91941	7_28406	10_42210
New.CleanUp.ReferenceOTU2716	10_1080	10_29986
New.CleanUp.ReferenceOTU2723	20_18962	10_119464	10_132188	10_134819	11_43726	10_102738	20_14869	10_132407	8_34760	7_16686	20_21125	10_132397	20_17125	10_116544	10_126381	10_138032	10_137358	10_106939	10_137735	10_122763	10_78020	10_9808	10_97383	10_51770	10_68392	20_11744	10_89181	10_58716	10_59159	10_108468	10_6877	20_19582
New.CleanUp.ReferenceOTU2726	1_160165	1_53890	1_35102
New.CleanUp.ReferenceOTU2737	10_21535	1_11898	1_43147	5_86349	5_149879	8_1885	9_40056	10_53286	1_5003	1_20963	1_33102	10_131552	3_295969	5_227714	5_283302	18_4823	1_183735	6_208761	1_139351	1_148758	6_229865	1_210138	2_449516	4_321069	3_81584	5_108103	10_100364	5_212555	5_167294	5_287700	13_51214	2_347939	1_95018	3_193238	3_374747	5_307427	1_195534	2_447245	10_48645	6_4844	2_438564	3_223844	3_230844	3_85181	5_327069	5_52678	6_81869	21_16473	12_79403
New.CleanUp.ReferenceOTU2739	10_93109	6_146519	6_13971	6_32230	6_220950	6_62338	10_15504	6_144512	6_199583
New.CleanUp.ReferenceOTU2741	10_118701	6_267977
New.CleanUp.ReferenceOTU2743	5_181406	2_257835
New.CleanUp.ReferenceOTU2748	3_139079	5_105757	5_107268
New.CleanUp.ReferenceOTU2751	6_82065	6_213975	6_189904	6_164225	6_251966	6_41238	6_180256	6_170284
New.CleanUp.ReferenceOTU2752	10_73576	4_61248
New.CleanUp.ReferenceOTU2753	9_101500	9_109828	9_39455	9_167701	9_163779	9_167469
New.CleanUp.ReferenceOTU2757	10_39771	10_18852	10_81478	10_7908	10_77571
New.CleanUp.ReferenceOTU2761	21_86	21_445	21_2606	21_4160	21_7848	21_8123	21_8308	21_10531	21_14322	21_15313	21_16207	21_7096	21_14197	21_16610	21_11890	21_13513	21_13329	21_16340	21_13525	21_17577	21_3205	21_4408	21_6121	21_1588	21_9761	21_11928	21_17488	21_10225	21_13730	21_1635
New.CleanUp.ReferenceOTU2762	4_61792	6_201206	10_37571	4_23125	11_28293	2_199866	3_40413	3_260327	4_267242	4_249562
New.CleanUp.ReferenceOTU2764	1_60413	5_196688	7_11112
New.CleanUp.ReferenceOTU2766	10_134703	2_321998
New.CleanUp.ReferenceOTU2769	21_231	21_1517	21_2064	21_2408	21_2728	21_2963	21_3255	21_3719	21_3723	21_4182	21_4200	21_4811	21_4825	21_5853	21_6957	21_7656	21_7893	21_8620	21_8703	21_9198	21_9671	21_9943	21_10389	21_11895	21_11990	21_12032	21_12922	21_13290	21_13592	21_13945	21_14790	21_15074	21_15491	21_16101	21_16199	21_16845	21_17252	21_4798	21_5720	21_7088	21_8684	21_8788	21_9242	21_9887	21_11995	21_12123	21_12401	21_15697	21_17349
New.CleanUp.ReferenceOTU2772	4_165393	5_292016	6_158711	4_277046	4_66310	6_95462	3_317965	1_107588	1_110761	6_64908	16_13615	4_135080	9_42152	14_50716	5_101133
New.CleanUp.ReferenceOTU2774	21_972	21_1436	21_1938	21_2923	21_3009	21_3440	21_3493	21_3673	21_3907	21_4376	21_5122	21_7136	21_7153	21_7384	21_7694	21_9957	21_10482	21_12085	21_13521	21_13824	21_13931	21_14784	21_14800	21_15429	21_17304	21_17814	21_18302	21_18681	21_18978	21_19095	21_336	21_430	21_663	21_2621	21_2720	21_3498	21_5394	21_5470	21_14027	21_16157	21_5460	21_9416	21_8082	21_15144	21_15065	21_6738	21_13170
New.CleanUp.ReferenceOTU2777	1_180145	8_16408
New.CleanUp.ReferenceOTU2779	6_88530	6_60818	6_158803	6_30360	6_163353	6_182290
New.CleanUp.ReferenceOTU2781	2_111959	8_9790	2_357412	3_56995	3_31949
New.CleanUp.ReferenceOTU2782	12_28087	6_155140	1_138514
New.CleanUp.ReferenceOTU2783	5_40301	5_70602	21_9000	21_1756	1_38057
New.CleanUp.ReferenceOTU2785	6_113311	6_129011	6_119366	6_211691	6_203597	6_135371	6_24769
New.CleanUp.ReferenceOTU2787	12_17737	5_41986	4_51643	16_10814	4_199112	3_57091	4_124568	4_127534	3_214702	4_229368	6_363	15_9685
New.CleanUp.ReferenceOTU2791	15_38072	13_70708
New.CleanUp.ReferenceOTU2797	21_1139	21_2688	21_3127	21_4207	21_5596	21_5782	21_1331	21_5649	21_11311	21_17878	21_180	21_7829	21_8289	21_2585	21_9754	21_12443	21_1383	21_13033	21_5512	21_15634
New.CleanUp.ReferenceOTU2798	6_70922	4_37069
New.CleanUp.ReferenceOTU2799	1_98028	1_95759
New.CleanUp.ReferenceOTU2800	1_72636	2_105416	9_202247	5_139987
New.CleanUp.ReferenceOTU2802	2_323764	2_312184
New.CleanUp.ReferenceOTU2803	3_209314	5_44895	10_10872	9_65559
New.CleanUp.ReferenceOTU2804	3_291754	10_89988
New.CleanUp.ReferenceOTU2806	1_191557	1_62599	8_37714	13_59222	2_343688	2_175749	1_170028
New.CleanUp.ReferenceOTU2808	10_51646	8_37850
New.CleanUp.ReferenceOTU2810	6_83075	6_91092	1_48629	6_68216	6_24761	6_206187	6_109302	6_122444	6_242322	6_18807	6_150483
New.CleanUp.ReferenceOTU2811	10_46978	10_82883	10_80339	10_102301	10_101191
New.CleanUp.ReferenceOTU2816	6_139989	2_329945
New.CleanUp.ReferenceOTU2817	1_90635	4_141376
New.CleanUp.ReferenceOTU2819	6_214877	6_69739	2_390245	5_47262
New.CleanUp.ReferenceOTU2820	1_165768	1_186100	1_157694	1_88238	1_203424	1_45514	1_152625	1_187060
New.CleanUp.ReferenceOTU2821	10_137024	10_89415
New.CleanUp.ReferenceOTU2822	10_71820	6_164776
New.CleanUp.ReferenceOTU2823	5_225730	16_40717	5_166205
New.CleanUp.ReferenceOTU2824	4_68799	10_45463
New.CleanUp.ReferenceOTU2829	3_12070	4_5731
New.CleanUp.ReferenceOTU2831	21_12257	3_3955
New.CleanUp.ReferenceOTU2832	21_8257	21_1169	21_1388	21_6767	21_8250
New.CleanUp.ReferenceOTU2833	4_39951	8_40582	11_48865	6_195846
[truncated: 5,000 more columns]

## Sheet: tax_table
	Kingdom	Phylum	Class	Order	Family	Genus	Species	3	5	21	8	4	7	1	20	10	14	18	6	11	2	15	16	9	13	12	19	total_reads
New.ReferenceOTU8	Bacteria	Proteobacteria	Alphaproteobacteria	Rickettsiales	Rickettsiaceae	Wolbachia	NA	180602	131139	0	17925	129798	12842	84759	9410	55727	27589	9784	96842	21938	183333	19308	18530	85747	38636	38080	11023	1173012
6118	Bacteria	Proteobacteria	Alphaproteobacteria	Rickettsiales	Rickettsiaceae	Wolbachia	NA	88712	83286	0	8789	57096	5446	50836	4427	27442	11285	4815	53116	10982	116688	11610	9523	42254	19844	19121	4476	629748
New.ReferenceOTU5	Bacteria	Proteobacteria	Alphaproteobacteria	Rickettsiales	Rickettsiaceae	Wolbachia	NA	66633	50536	0	6895	60168	5145	31350	3591	21088	10625	3559	46864	7857	71650	7076	6897	38650	14796	14696	4635	472711
New.ReferenceOTU24	Bacteria	Proteobacteria	Alphaproteobacteria	Rickettsiales	Rickettsiaceae	Wolbachia	NA	31151	18611	0	2779	38624	2875	11717	1955	11037	5579	1830	36400	4499	26911	3011	3151	21756	5989	9369	2633	239877
New.ReferenceOTU4	Bacteria	Proteobacteria	Alphaproteobacteria	Rickettsiales	Rickettsiaceae	Wolbachia	NA	12069	16826	0	1376	2438	410	11251	371	2383	903	522	1558	947	24108	2076	1157	3000	2808	1014	295	85512
6092	Bacteria	Proteobacteria	Alphaproteobacteria	Rickettsiales	Rickettsiaceae	Wolbachia	NA	9014	8314	0	979	6998	571	5160	463	3031	1341	466	5194	1195	11869	1203	1022	4896	2107	1788	555	66166
15186	Bacteria	Firmicutes	Bacilli	Lactobacillales	Lactobacillaceae	Lactobacillus	NA	3262	8832	0	1339	17463	139	5520	41	610	2217	383	13481	1042	2522	726	918	1201	261	166	29	60152
New.ReferenceOTU23	Bacteria	Proteobacteria	Alphaproteobacteria	Rickettsiales	Rickettsiaceae	Wolbachia	NA	7656	5753	0	714	4009	440	4366	286	1908	818	387	4097	913	8933	1063	709	3377	1302	1634	315	48680
705361	Bacteria	Proteobacteria	Alphaproteobacteria	Rickettsiales	Rickettsiaceae	Wolbachia	NA	1016	1044	0	111	402	55	597	31	216	78	58	166	97	1502	100	75	611	254	98	43	6554
635373	Bacteria	Proteobacteria	Alphaproteobacteria	Rhodospirillales	Acetobacteraceae	Acetobacter	NA	0	17	105	94	7	82	11	297	2000	9	15	2038	1	1	3	230	36	3	2	8	4959
New.ReferenceOTU31	Bacteria	Firmicutes	Bacilli	Lactobacillales	Lactobacillaceae	Lactobacillus	NA	297	688	0	99	1431	5	493	2	43	166	23	1072	66	187	55	96	97	25	21	2	4868
New.ReferenceOTU1	Bacteria	Proteobacteria	Alphaproteobacteria	Rhodospirillales	Acetobacteraceae	Acetobacter	NA	0	6	62	68	3	89	13	366	2580	6	19	1302	9	0	3	170	0	5	0	2	4703
955003	Bacteria	Firmicutes	Bacilli	Lactobacillales	Streptococcaceae	Streptococcus	NA	0	0	4047	0	0	0	2	0	1	0	0	0	0	0	0	0	0	0	0	0	4050
New.ReferenceOTU16	Bacteria	Firmicutes	Bacilli	Lactobacillales	Lactobacillaceae	Lactobacillus	NA	160	420	0	62	945	8	232	1	24	112	15	919	62	119	26	57	39	19	7	0	3227
New.ReferenceOTU2	Bacteria	Firmicutes	Bacilli	Lactobacillales	Lactobacillaceae	Lactobacillus	NA	149	397	0	71	936	12	289	2	32	110	13	748	50	132	41	56	53	17	10	1	3119
New.ReferenceOTU13	Bacteria	Proteobacteria	Alphaproteobacteria	Rhodospirillales	Acetobacteraceae	Acetobacter	NA	0	0	0	142	1	146	0	286	2237	4	4	10	6	0	2	7	3	2	1	2	2853
273647	Bacteria	Proteobacteria	Alphaproteobacteria	Rhodospirillales	Acetobacteraceae	Acetobacter	NA	10	12	23	95	1	112	5	126	903	5	1	4	1	18	0	0	933	1	0	55	2305
New.ReferenceOTU14	Bacteria	Proteobacteria	Alphaproteobacteria	Rhodospirillales	Acetobacteraceae	Acetobacter	NA	0	1	0	98	0	137	0	233	1547	4	1	7	3	0	3	10	2	0	0	5	2051
821812	Bacteria	Proteobacteria	Alphaproteobacteria	Rickettsiales	Rickettsiaceae	Wolbachia	NA	236	178	0	30	196	18	137	15	84	35	17	319	39	251	42	30	181	46	100	20	1974
New.ReferenceOTU10	Bacteria	Proteobacteria	Alphaproteobacteria	Rhodospirillales	Acetobacteraceae	Acetobacter	NA	0	1	2	30	3	27	2	168	864	4	6	365	0	0	0	73	0	2	0	2	1549
605989	Bacteria	Proteobacteria	Alphaproteobacteria	Rhodospirillales	Acetobacteraceae	Acetobacter	NA	0	4	0	41	0	44	0	59	544	6	1	0	0	1	0	1	444	0	0	17	1162
69292	Bacteria	Cyanobacteria	Chloroplast	Streptophyta	NA	NA	NA	0	0	931	0	0	0	0	0	0	0	0	0	0	0	0	0	0	0	0	0	931
New.ReferenceOTU28	Bacteria	Proteobacteria	Alphaproteobacteria	Rickettsiales	Rickettsiaceae	Wolbachia	NA	101	113	0	13	98	7	72	4	32	18	7	71	23	157	7	12	59	33	22	10	859
959973	Bacteria	Firmicutes	Bacilli	Bacillales	NA	NA	NA	0	5	673	0	3	0	2	0	2	0	1	4	0	1	0	0	1	0	0	0	692
525391	Bacteria	Firmicutes	Bacilli	Lactobacillales	Streptococcaceae	Streptococcus	NA	11	64	422	5	20	9	66	1	20	0	1	32	0	10	0	0	8	0	1	0	670
156232	Bacteria	Proteobacteria	Alphaproteobacteria	Rhodospirillales	Acetobacteraceae	Acetobacter	NA	0	7	0	27	0	28	2	27	221	0	0	1	1	0	0	1	331	2	2	20	670
975341	Bacteria	Actinobacteria	Actinobacteria	Actinomycetales	Geodermatophilaceae	NA	NA	57	256	0	7	24	5	78	1	49	0	3	153	0	12	1	0	23	0	0	0	669
New.CleanUp.ReferenceOTU382	Bacteria	Proteobacteria	Alphaproteobacteria	Rickettsiales	Rickettsiaceae	Wolbachia	Wolbachia endosymbiont of Chorthippus parallelus	0	1	0	10	0	14	0	21	207	9	7	289	1	1	3	23	68	2	1	4	661
New.CleanUp.ReferenceOTU2297	Bacteria	Proteobacteria	Alphaproteobacteria	Rickettsiales	Rickettsiaceae	Wolbachia	NA	103	48	0	8	53	16	28	1	21	16	3	158	7	86	6	11	24	9	51	7	656
291195	Bacteria	Firmicutes	Bacilli	Lactobacillales	Streptococcaceae	Streptococcus	NA	0	0	635	0	0	0	0	0	0	0	0	0	0	0	0	0	0	0	0	0	635
4333237	Bacteria	Proteobacteria	Alphaproteobacteria	Rhodospirillales	Acetobacteraceae	Acetobacter	NA	0	0	0	19	0	21	0	56	362	1	1	0	1	0	1	1	118	1	0	13	595
New.ReferenceOTU18	Bacteria	Firmicutes	Bacilli	Lactobacillales	Lactobacillaceae	Lactobacillus	NA	66	59	0	2	175	0	25	1	0	29	4	84	14	45	10	8	7	5	2	1	537
168583	Bacteria	Firmicutes	Bacilli	Lactobacillales	Streptococcaceae	Streptococcus	sobrinus	3	33	302	3	8	0	37	0	110	0	0	8	1	1	0	0	19	0	0	1	526
New.CleanUp.ReferenceOTU1145	Bacteria	Firmicutes	Bacilli	Lactobacillales	Lactobacillaceae	Lactobacillus	NA	25	69	0	9	136	4	50	0	8	15	4	148	14	20	2	5	10	3	1	0	523
1067660	Bacteria	Firmicutes	Bacilli	Lactobacillales	Streptococcaceae	Streptococcus	NA	0	0	518	0	0	0	0	0	1	0	1	0	1	0	0	0	0	0	0	0	521
1020410	Bacteria	Firmicutes	Bacilli	Bacillales	Staphylococcaceae	Staphylococcus	NA	0	1	503	1	2	0	4	0	3	0	0	2	0	0	0	0	3	0	0	0	519
1051299	Bacteria	Firmicutes	Bacilli	Lactobacillales	Streptococcaceae	Streptococcus	NA	1	0	455	0	1	0	0	0	1	0	0	0	0	0	0	0	0	0	0	0	458
1078207	Bacteria	Firmicutes	Bacilli	Lactobacillales	Streptococcaceae	Streptococcus	NA	1	0	414	0	0	0	1	0	1	0	0	0	1	0	0	0	0	0	0	0	418
New.CleanUp.ReferenceOTU1925	Bacteria	Firmicutes	Bacilli	Lactobacillales	Lactobacillaceae	Lactobacillus	NA	20	53	0	8	114	2	31	0	4	17	1	117	13	15	2	7	5	1	1	4	415
New.CleanUp.ReferenceOTU1495	Bacteria	Actinobacteria	Actinobacteria	Actinomycetales	Geodermatophilaceae	NA	NA	44	143	0	9	19	5	54	0	30	0	0	74	0	8	1	1	10	0	0	0	398
783719	Bacteria	Proteobacteria	Betaproteobacteria	Burkholderiales	Comamonadaceae	Pelomonas	NA	18	39	217	6	32	0	19	0	11	1	1	17	1	20	3	2	8	0	0	0	395
New.CleanUp.ReferenceOTU2378	Bacteria	Proteobacteria	Alphaproteobacteria	Rickettsiales	Rickettsiaceae	Wolbachia	NA	45	45	0	7	30	4	29	2	21	5	1	20	6	81	6	11	25	12	11	3	364
835499	Bacteria	Proteobacteria	Alphaproteobacteria	Rickettsiales	Rickettsiaceae	Wolbachia	NA	25	34	0	9	66	9	21	3	33	13	3	44	10	37	4	10	21	8	7	2	359
1046408	Bacteria	Firmicutes	Bacilli	Lactobacillales	Streptococcaceae	Streptococcus	NA	6	38	101	9	17	6	58	0	19	0	0	1	2	31	0	0	60	1	0	0	349
1101177	Bacteria	Firmicutes	Bacilli	Bacillales	Staphylococcaceae	Staphylococcus	aureus	14	48	2	26	51	3	58	0	64	4	0	35	1	21	1	1	6	0	0	0	335
322927	Bacteria	Proteobacteria	Gammaproteobacteria	Pseudomonadales	Moraxellaceae	Acinetobacter	NA	0	2	321	0	0	0	0	0	1	0	0	0	0	0	0	0	0	0	0	0	324
784002	Bacteria	Proteobacteria	Betaproteobacteria	Burkholderiales	Comamonadaceae	Curvibacter	NA	42	79	1	13	35	2	52	0	6	1	4	41	1	17	0	1	18	0	3	0	316
New.CleanUp.ReferenceOTU646	Bacteria	Proteobacteria	Alphaproteobacteria	Rickettsiales	Rickettsiaceae	Wolbachia	NA	35	34	0	8	38	2	28	1	14	10	0	34	6	46	6	4	19	12	11	2	310
1787644	Bacteria	Cyanobacteria	Chloroplast	Streptophyta	NA	NA	NA	0	122	111	2	6	2	55	0	1	0	0	2	0	1	0	0	8	0	0	0	310
New.CleanUp.ReferenceOTU1033	Bacteria	Proteobacteria	Alphaproteobacteria	Rhodospirillales	Acetobacteraceae	Acetobacter	NA	0	2	0	8	0	9	1	36	172	0	0	69	0	0	0	10	0	0	0	1	308
New.ReferenceOTU29	Bacteria	Proteobacteria	Alphaproteobacteria	Rhodospirillales	Acetobacteraceae	Acetobacter	NA	0	1	0	15	0	22	0	31	199	0	0	0	0	0	0	0	34	0	0	1	303
932208	Bacteria	Firmicutes	Bacilli	Lactobacillales	Streptococcaceae	Streptococcus	NA	0	0	299	0	0	0	0	0	0	0	0	0	0	0	0	0	0	0	0	0	299
709518	Bacteria	Proteobacteria	Alphaproteobacteria	Rhodospirillales	Acetobacteraceae	Acetobacter	NA	0	0	0	12	0	12	0	31	216	1	0	2	0	0	0	1	22	0	0	2	299
172804	Bacteria	Firmicutes	Bacilli	Lactobacillales	Streptococcaceae	Streptococcus	sobrinus	1	15	185	1	3	0	21	1	43	1	0	2	0	1	0	0	12	0	0	0	286
368490	Bacteria	Firmicutes	Bacilli	Turicibacterales	Turicibacteraceae	Turicibacter	NA	3	0	275	1	0	0	1	0	0	0	0	0	0	0	0	0	0	0	0	0	280
New.CleanUp.ReferenceOTU1909	Bacteria	Proteobacteria	Alphaproteobacteria	Rhodospirillales	Acetobacteraceae	Acetobacter	NA	0	0	1	5	0	16	0	67	115	0	1	55	0	0	1	12	0	1	0	1	275
128717	Bacteria	Proteobacteria	Alphaproteobacteria	Rhodospirillales	Acetobacteraceae	Acetobacter	NA	0	0	0	4	0	4	3	15	112	1	1	112	0	0	0	16	0	2	0	0	270
New.CleanUp.ReferenceOTU2421	Bacteria	Proteobacteria	Betaproteobacteria	Burkholderiales	Burkholderiaceae	Burkholderia	NA	3	8	234	1	4	0	5	0	1	0	0	8	0	3	0	0	1	0	0	0	268
1616784	Bacteria	Proteobacteria	Gammaproteobacteria	Xanthomonadales	Xanthomonadaceae	Luteimonas	NA	0	0	267	0	0	0	0	0	0	0	0	0	0	0	0	0	0	0	0	0	267
4416763	Bacteria	Firmicutes	Bacilli	Lactobacillales	Streptococcaceae	Streptococcus	NA	2	15	240	0	1	0	0	0	0	0	1	2	0	0	0	0	0	0	0	0	261
561537	Bacteria	Firmicutes	Clostridia	Clostridiales	Veillonellaceae	Veillonella	dispar	0	1	252	0	0	0	0	0	3	0	0	0	0	0	0	0	0	0	0	0	256
New.CleanUp.ReferenceOTU1778	Bacteria	Proteobacteria	Alphaproteobacteria	Rickettsiales	Rickettsiaceae	Wolbachia	NA	34	33	0	4	9	2	30	2	6	4	2	4	2	69	6	6	16	7	7	4	247
New.ReferenceOTU0	Bacteria	Proteobacteria	Alphaproteobacteria	Rhodospirillales	Acetobacteraceae	Acetobacter	NA	1	0	0	11	1	9	1	22	108	3	0	0	0	0	0	0	77	0	0	2	235
138602	Bacteria	Actinobacteria	Actinobacteria	Actinomycetales	Geodermatophilaceae	NA	NA	19	79	0	5	9	1	24	0	18	0	1	53	0	5	0	0	8	0	0	0	222
1082539	Bacteria	Firmicutes	Bacilli	Lactobacillales	Streptococcaceae	Streptococcus	NA	4	53	54	2	12	11	36	3	17	0	0	12	0	4	2	0	2	1	1	4	218
993705	Bacteria	Firmicutes	Bacilli	Lactobacillales	Streptococcaceae	Streptococcus	NA	3	1	184	0	2	2	6	0	20	0	0	0	0	0	0	0	0	0	0	0	218
New.ReferenceOTU9	Bacteria	Firmicutes	Bacilli	Lactobacillales	Streptococcaceae	Streptococcus	NA	11	28	1	3	21	3	50	0	15	0	1	1	0	25	2	3	40	0	0	0	204
579608	Bacteria	Firmicutes	Bacilli	Lactobacillales	Streptococcaceae	Streptococcus	NA	10	30	2	11	14	2	43	0	18	0	0	2	0	17	0	1	40	1	0	0	191
815169	Bacteria	Cyanobacteria	Chloroplast	Streptophyta	NA	NA	NA	2	0	154	0	20	0	0	0	1	0	0	0	1	0	0	0	2	0	0	0	180
525966	Bacteria	Firmicutes	Bacilli	Lactobacillales	Streptococcaceae	Streptococcus	NA	13	57	1	6	24	7	48	1	10	2	0	3	1	3	0	0	1	0	0	0	177
129048	Bacteria	Cyanobacteria	Chloroplast	Streptophyta	NA	NA	NA	0	0	171	0	0	0	1	0	0	0	0	0	0	0	0	0	0	0	0	0	172
New.CleanUp.ReferenceOTU602	Bacteria	Proteobacteria	Alphaproteobacteria	Rhodospirillales	Acetobacteraceae	Acetobacter	NA	0	0	0	6	0	13	0	20	129	0	2	0	0	0	0	0	0	0	0	0	170
988602	Bacteria	Proteobacteria	Betaproteobacteria	Neisseriales	Neisseriaceae	Neisseria	NA	0	0	168	0	0	0	0	0	0	0	0	0	0	0	0	0	0	0	0	0	168
4315958	Bacteria	Firmicutes	Bacilli	Lactobacillales	Streptococcaceae	Streptococcus	NA	0	0	167	0	0	0	0	0	0	0	0	0	0	0	0	0	0	0	0	0	167
New.CleanUp.ReferenceOTU1027	Bacteria	Proteobacteria	Betaproteobacteria	Neisseriales	Neisseriaceae	Kingella	NA	1	6	0	0	4	7	4	0	134	0	0	0	0	0	0	0	0	0	0	0	156
New.CleanUp.ReferenceOTU1047	Bacteria	Firmicutes	Bacilli	Lactobacillales	Lactobacillaceae	Lactobacillus	NA	8	22	0	2	52	0	13	0	2	4	0	35	2	8	2	1	4	0	0	0	155
1109844	Bacteria	Proteobacteria	Gammaproteobacteria	Enterobacteriales	Enterobacteriaceae	NA	NA	1	2	139	10	0	0	2	0	0	0	0	0	0	0	0	0	0	0	0	0	154
New.CleanUp.ReferenceOTU2664	Bacteria	Proteobacteria	Alphaproteobacteria	Rickettsiales	Rickettsiaceae	Wolbachia	NA	25	23	0	1	9	2	13	2	8	5	3	13	1	19	4	4	8	7	4	2	153
New.CleanUp.ReferenceOTU1625	Bacteria	Firmicutes	Bacilli	Lactobacillales	Streptococcaceae	Streptococcus	NA	1	38	0	8	16	1	13	0	40	0	0	0	0	11	2	0	18	1	1	0	150
1067865	Bacteria	Proteobacteria	Betaproteobacteria	Burkholderiales	Oxalobacteraceae	Ralstonia	NA	7	12	87	5	7	0	15	0	2	0	0	6	0	3	0	0	3	1	0	0	148
558152	Bacteria	Proteobacteria	Alphaproteobacteria	Sphingomonadales	Erythrobacteraceae	NA	NA	0	0	141	0	0	0	0	0	0	0	0	0	0	0	0	0	0	0	0	0	141
152823	Bacteria	Firmicutes	Bacilli	Lactobacillales	Streptococcaceae	Streptococcus	NA	0	0	138	0	0	0	2	0	0	0	0	0	0	0	0	0	0	0	0	0	140
New.CleanUp.ReferenceOTU1688	Bacteria	Proteobacteria	Alphaproteobacteria	Rickettsiales	Rickettsiaceae	Wolbachia	NA	19	14	0	1	20	1	5	2	4	4	1	18	3	20	3	2	11	3	5	3	139
498355	Bacteria	Firmicutes	Bacilli	Lactobacillales	Lactobacillaceae	Lactobacillus	NA	0	1	120	14	0	0	2	0	1	0	0	0	0	0	0	1	0	0	0	0	139
813945	Bacteria	Proteobacteria	Gammaproteobacteria	Pseudomonadales	Moraxellaceae	Acinetobacter	NA	0	0	127	0	0	0	0	0	0	0	0	0	0	0	0	0	0	0	0	0	127
1088265	Bacteria	Actinobacteria	Actinobacteria	Actinomycetales	Propionibacteriaceae	Propionibacterium	acnes	1	22	29	3	11	3	27	1	6	1	0	6	2	5	0	0	9	0	0	0	126
4304524	Bacteria	Proteobacteria	Betaproteobacteria	Neisseriales	Neisseriaceae	Kingella	NA	3	12	0	0	1	3	5	0	93	0	1	0	1	0	0	0	0	0	0	0	119
922239	Bacteria	Firmicutes	Bacilli	Bacillales	NA	NA	NA	0	0	114	0	2	0	1	0	0	0	0	1	1	0	0	0	0	0	0	0	119
290774	Bacteria	Proteobacteria	Gammaproteobacteria	Enterobacteriales	Enterobacteriaceae	NA	NA	0	0	114	3	0	0	0	0	0	0	0	0	0	0	0	0	0	0	0	0	117
New.CleanUp.ReferenceOTU2066	Bacteria	Firmicutes	Bacilli	Lactobacillales	Streptococcaceae	Streptococcus	sobrinus	2	15	9	2	5	0	13	1	51	0	0	4	0	1	0	0	9	0	2	0	114
535901	Bacteria	Firmicutes	Clostridia	Clostridiales	Veillonellaceae	Dialister	NA	0	0	114	0	0	0	0	0	0	0	0	0	0	0	0	0	0	0	0	0	114
395249	Bacteria	Cyanobacteria	Chloroplast	Streptophyta	NA	NA	NA	3	29	36	0	13	0	12	1	3	0	0	7	0	1	0	0	7	0	0	0	112
New.CleanUp.ReferenceOTU1373	Bacteria	Proteobacteria	Alphaproteobacteria	Rhodospirillales	Acetobacteraceae	Acetobacter	NA	0	0	0	1	2	3	0	3	89	2	0	10	0	0	0	1	0	0	0	0	111
915428	Bacteria	Firmicutes	Bacilli	Lactobacillales	Streptococcaceae	Streptococcus	NA	0	0	107	0	0	0	0	0	0	0	0	0	0	0	0	0	0	0	0	0	107
New.CleanUp.ReferenceOTU1634	Bacteria	Proteobacteria	Alphaproteobacteria	Rickettsiales	Rickettsiaceae	Wolbachia	NA	12	16	0	2	12	1	5	1	6	1	1	10	4	16	0	1	5	4	5	3	105
New.CleanUp.ReferenceOTU613	Bacteria	Proteobacteria	Alphaproteobacteria	Rickettsiales	Rickettsiaceae	Wolbachia	NA	9	18	0	4	19	0	3	2	2	4	0	8	0	15	1	2	7	3	2	3	102
1124370	Bacteria	Cyanobacteria	Chloroplast	Streptophyta	NA	NA	NA	0	0	102	0	0	0	0	0	0	0	0	0	0	0	0	0	0	0	0	0	102
808372	Bacteria	Proteobacteria	Betaproteobacteria	Burkholderiales	Comamonadaceae	NA	NA	0	0	98	0	0	0	2	0	0	0	0	0	0	0	0	0	1	0	0	0	101
442738	Bacteria	Cyanobacteria	Chloroplast	Streptophyta	NA	NA	NA	0	0	2	0	0	1	8	0	85	0	0	1	0	0	0	0	0	2	0	0	99
1084906	Bacteria	Firmicutes	Bacilli	Lactobacillales	Streptococcaceae	Streptococcus	NA	0	0	19	0	10	2	11	1	24	0	1	0	1	2	0	1	26	0	0	0	98
New.CleanUp.ReferenceOTU800	Bacteria	Actinobacteria	Actinobacteria	Actinomycetales	Sporichthyaceae	NA	NA	14	19	0	0	6	4	36	0	16	0	0	2	0	0	1	0	0	0	0	0	98
1078527	Bacteria	Firmicutes	Bacilli	Bacillales	Staphylococcaceae	Staphylococcus	NA	1	0	94	0	0	0	1	0	0	0	0	0	0	1	0	0	0	0	0	0	97
264546	Bacteria	Proteobacteria	Betaproteobacteria	Burkholderiales	Alcaligenaceae	NA	NA	1	0	94	0	0	0	0	0	0	0	0	0	0	0	0	0	0	0	0	0	95
New.CleanUp.ReferenceOTU313	Bacteria	Firmicutes	Bacilli	Lactobacillales	Lactobacillaceae	Lactobacillus	NA	6	10	0	5	20	0	9	0	3	9	1	18	3	5	3	2	1	0	0	0	95
463361	Bacteria	Firmicutes	Bacilli	Lactobacillales	Lactobacillaceae	Lactobacillus	NA	0	0	93	0	0	0	0	0	0	0	0	0	0	0	0	0	0	0	0	0	93
New.CleanUp.ReferenceOTU2737	Bacteria	Proteobacteria	Betaproteobacteria	Burkholderiales	Comamonadaceae	Curvibacter	NA	11	18	4	2	2	1	17	0	10	0	1	13	0	9	0	0	1	1	1	0	91
1111582	Bacteria	Firmicutes	Bacilli	NA	NA	NA	NA	4	1	0	13	17	4	27	1	8	0	0	8	1	0	1	2	0	0	0	0	87
New.CleanUp.ReferenceOTU1009	Bacteria	Firmicutes	Bacilli	Lactobacillales	Streptococcaceae	Streptococcus	NA	0	0	84	0	0	0	1	0	0	0	0	0	0	0	0	0	1	0	0	0	86
New.CleanUp.ReferenceOTU2590	Bacteria	Actinobacteria	Actinobacteria	Actinomycetales	Geodermatophilaceae	NA	NA	11	31	0	5	3	1	4	0	5	1	1	19	0	2	0	0	3	0	0	0	86
New.CleanUp.ReferenceOTU305	Bacteria	Proteobacteria	Alphaproteobacteria	Rickettsiales	Rickettsiaceae	Wolbachia	NA	1	1	0	3	0	3	1	2	22	0	0	38	0	0	0	4	9	0	1	0	85
New.CleanUp.ReferenceOTU682	Bacteria	Proteobacteria	Alphaproteobacteria	Rickettsiales	Rickettsiaceae	Wolbachia	NA	11	15	0	1	7	2	10	0	3	1	1	4	2	12	4	1	5	1	2	2	84
254211	Bacteria	Actinobacteria	Actinobacteria	Actinomycetales	Sporichthyaceae	NA	NA	17	12	0	0	2	1	34	0	17	0	0	1	0	0	0	0	0	0	0	0	84
New.CleanUp.ReferenceOTU2458	Bacteria	Firmicutes	Bacilli	Lactobacillales	Lactobacillaceae	Lactobacillus	NA	5	5	0	0	25	1	4	0	1	5	3	15	7	4	2	1	3	0	2	0	83
New.CleanUp.ReferenceOTU2145	Bacteria	Proteobacteria	Alphaproteobacteria	Rickettsiales	Rickettsiaceae	Wolbachia	NA	0	1	0	0	0	3	0	2	15	0	0	37	0	1	0	4	10	0	2	2	77
New.CleanUp.ReferenceOTU2769	Bacteria	Tenericutes	Mollicutes	Entomoplasmatales	Entomoplasmataceae	Mesoplasma	NA	0	0	77	0	0	0	0	0	0	0	0	0	0	0	0	0	0	0	0	0	77
650615	Bacteria	Actinobacteria	Actinobacteria	Actinomycetales	Corynebacteriaceae	Corynebacterium	stationis	12	8	17	19	0	0	13	1	1	1	0	2	0	1	0	0	0	1	1	0	77
223773	Bacteria	Firmicutes	Clostridia	Clostridiales	Veillonellaceae	Megamonas	NA	0	0	76	0	0	0	0	0	0	0	0	0	0	0	0	0	0	0	0	0	76
325808	Bacteria	Firmicutes	Clostridia	Clostridiales	Veillonellaceae	Megamonas	NA	0	0	75	0	0	0	1	0	0	0	0	0	0	0	0	0	0	0	0	0	76
130773	Bacteria	Firmicutes	Clostridia	Clostridiales	Lachnospiraceae	[Ruminococcus]	NA	0	0	76	0	0	0	0	0	0	0	0	0	0	0	0	0	0	0	0	0	76
New.CleanUp.ReferenceOTU2	Bacteria	Proteobacteria	Alphaproteobacteria	Rickettsiales	Rickettsiaceae	Wolbachia	NA	9	9	0	0	5	0	2	0	3	1	3	6	2	19	3	0	3	3	5	2	75
New.CleanUp.ReferenceOTU116	Bacteria	Proteobacteria	Alphaproteobacteria	Rickettsiales	Rickettsiaceae	Wolbachia	NA	10	13	0	2	14	0	4	0	3	1	0	3	3	12	2	0	4	2	1	1	75
1017181	Bacteria	Actinobacteria	Actinobacteria	Actinomycetales	Micrococcaceae	Rothia	NA	0	0	74	0	0	0	0	0	0	0	0	0	0	0	0	0	0	0	0	0	74
New.CleanUp.ReferenceOTU600	Bacteria	Actinobacteria	Actinobacteria	Actinomycetales	Nocardioidaceae	Friedmanniella	NA	0	0	0	3	2	0	0	0	12	0	0	56	0	0	0	1	0	0	0	0	74
New.CleanUp.ReferenceOTU1339	Bacteria	Proteobacteria	Alphaproteobacteria	Rickettsiales	Rickettsiaceae	Wolbachia	NA	12	10	0	1	8	0	9	1	1	2	0	5	3	11	0	1	2	3	2	0	71
New.CleanUp.ReferenceOTU69	Bacteria	Proteobacteria	Alphaproteobacteria	Rickettsiales	Rickettsiaceae	Wolbachia	NA	8	13	0	1	3	2	3	1	4	2	1	4	4	7	2	2	8	5	1	0	71
New.CleanUp.ReferenceOTU2354	Bacteria	Proteobacteria	Betaproteobacteria	Burkholderiales	Oxalobacteraceae	Ralstonia	NA	6	12	9	2	10	0	2	0	4	0	3	14	2	4	0	0	2	0	0	0	70
583016	Bacteria	Actinobacteria	Actinobacteria	Actinomycetales	Microbacteriaceae	Curtobacterium	NA	0	4	65	1	0	0	0	0	0	0	0	0	0	0	0	0	0	0	0	0	70
582047	Bacteria	Actinobacteria	Actinobacteria	Actinomycetales	Cellulomonadaceae	Demequina	NA	0	0	70	0	0	0	0	0	0	0	0	0	0	0	0	0	0	0	0	0	70
New.CleanUp.ReferenceOTU330	Bacteria	Proteobacteria	Alphaproteobacteria	Rickettsiales	Rickettsiaceae	Wolbachia	NA	10	9	0	0	7	2	4	1	2	3	0	13	1	6	3	2	0	1	3	2	69
New.CleanUp.ReferenceOTU1518	Bacteria	Firmicutes	Bacilli	Lactobacillales	Streptococcaceae	Streptococcus	NA	5	19	0	1	16	0	19	2	5	0	0	2	0	0	0	0	0	0	0	0	69
New.CleanUp.ReferenceOTU1340	Bacteria	Proteobacteria	Alphaproteobacteria	Rickettsiales	Rickettsiaceae	Wolbachia	NA	9	10	0	1	3	1	3	1	6	4	0	7	0	11	2	0	5	1	2	2	68
1098473	Bacteria	Actinobacteria	Actinobacteria	Actinomycetales	Propionibacteriaceae	Propionibacterium	acnes	4	17	3	0	4	0	23	0	3	0	0	5	1	3	1	0	3	1	0	0	68
3678349	Bacteria	Firmicutes	Bacilli	Lactobacillales	Streptococcaceae	Streptococcus	NA	0	0	67	0	0	0	0	0	0	0	0	0	0	0	0	0	0	0	0	0	67
960682	Bacteria	Proteobacteria	Gammaproteobacteria	Pseudomonadales	Moraxellaceae	Acinetobacter	NA	0	0	65	0	0	0	0	0	0	0	0	0	0	0	0	0	0	0	0	0	65
1009362	Bacteria	Actinobacteria	Actinobacteria	Actinomycetales	Micrococcaceae	Micrococcus	NA	0	0	64	0	1	0	0	0	0	0	0	0	0	0	0	0	0	0	0	0	65
1138056	Bacteria	Proteobacteria	Alphaproteobacteria	Rhodobacterales	Rhodobacteraceae	Paracoccus	NA	15	1	0	0	0	1	31	0	2	0	0	0	1	0	0	0	14	0	0	0	65
New.CleanUp.ReferenceOTU1395	Bacteria	Proteobacteria	Alphaproteobacteria	Rhodospirillales	Acetobacteraceae	Acetobacter	NA	0	0	0	2	0	3	0	9	51	0	0	0	0	0	0	0	0	0	0	0	65
913867	Bacteria	Proteobacteria	Gammaproteobacteria	Pseudomonadales	Moraxellaceae	Acinetobacter	NA	0	0	64	0	0	0	0	0	0	0	0	0	0	0	0	0	0	0	0	0	64
2295957	Bacteria	Proteobacteria	Gammaproteobacteria	Enterobacteriales	Enterobacteriaceae	NA	NA	0	0	63	0	0	0	0	0	0	0	0	0	0	0	0	0	0	0	0	0	63
780083	Bacteria	Proteobacteria	Gammaproteobacteria	Pseudomonadales	Moraxellaceae	Acinetobacter	NA	0	0	62	0	0	0	0	0	0	0	0	0	0	0	0	0	0	0	0	0	62
1028036	Bacteria	Firmicutes	Bacilli	Bacillales	Bacillaceae	NA	NA	1	14	0	11	5	2	20	0	5	0	0	0	0	0	2	1	0	0	1	0	62
4288299	Bacteria	Actinobacteria	Actinobacteria	Actinomycetales	Microbacteriaceae	NA	NA	0	0	62	0	0	0	0	0	0	0	0	0	0	0	0	0	0	0	0	0	62
450309	Bacteria	Proteobacteria	Alphaproteobacteria	Rhizobiales	Bradyrhizobiaceae	NA	NA	0	0	62	0	0	0	0	0	0	0	0	0	0	0	0	0	0	0	0	0	62
New.ReferenceOTU7	Bacteria	Firmicutes	Bacilli	Bacillales	Staphylococcaceae	Staphylococcus	aureus	4	6	0	7	11	4	10	0	6	1	0	5	1	6	0	0	0	0	0	0	61
243500	Bacteria	Proteobacteria	Betaproteobacteria	Burkholderiales	Burkholderiaceae	NA	NA	0	0	60	0	0	0	0	0	0	0	0	0	0	0	0	0	0	0	0	0	60
1019609	Bacteria	Firmicutes	Bacilli	Lactobacillales	Streptococcaceae	Streptococcus	NA	0	1	52	0	0	0	2	0	1	0	0	1	0	0	0	0	3	0	0	0	60
1088134	Bacteria	Firmicutes	Bacilli	Lactobacillales	Streptococcaceae	Streptococcus	NA	0	18	0	0	0	5	7	4	9	0	0	6	0	1	3	0	3	1	0	3	60
New.ReferenceOTU15	Bacteria	Actinobacteria	Actinobacteria	Actinomycetales	Actinomycetaceae	Actinomyces	NA	0	0	60	0	0	0	0	0	0	0	0	0	0	0	0	0	0	0	0	0	60
851049	Bacteria	Proteobacteria	Alphaproteobacteria	Caulobacterales	Caulobacteraceae	Brevundimonas	diminuta	0	0	60	0	0	0	0	0	0	0	0	0	0	0	0	0	0	0	0	0	60
4456633	Bacteria	Acidobacteria	[Chloracidobacteria]	RB41	Ellin6075	NA	NA	53	6	0	0	0	0	0	0	0	0	0	0	0	0	0	0	0	0	0	0	59
New.CleanUp.ReferenceOTU119	Bacteria	Actinobacteria	Actinobacteria	Actinomycetales	Geodermatophilaceae	NA	NA	5	20	0	1	3	1	5	0	3	0	1	13	0	1	2	0	4	0	0	0	59
589114	Bacteria	Firmicutes	Bacilli	Lactobacillales	Lactobacillaceae	Lactobacillus	NA	0	0	58	0	0	0	0	0	0	0	0	0	0	0	0	0	0	0	0	0	58
4306176	Bacteria	Actinobacteria	Actinobacteria	Actinomycetales	Micrococcaceae	Rothia	dentocariosa	0	0	58	0	0	0	0	0	0	0	0	0	0	0	0	0	0	0	0	0	58
1075891	Bacteria	Firmicutes	Bacilli	Lactobacillales	Streptococcaceae	Streptococcus	NA	3	23	0	1	6	1	18	0	1	0	0	2	0	0	0	0	1	0	1	0	57
New.CleanUp.ReferenceOTU234	Bacteria	Proteobacteria	Alphaproteobacteria	Rhodospirillales	Acetobacteraceae	NA	NA	0	0	1	0	1	0	0	3	49	0	0	1	0	0	0	0	0	1	0	0	56
New.ReferenceOTU19	Bacteria	Actinobacteria	Actinobacteria	Actinomycetales	Dermabacteraceae	Brachybacterium	conglomeratum	7	0	5	0	6	4	6	0	5	1	0	13	0	3	0	0	3	0	2	0	55
1099802	Bacteria	Actinobacteria	Actinobacteria	Actinomycetales	Propionibacteriaceae	Propionibacterium	acnes	3	7	0	1	4	1	22	0	8	1	0	4	1	0	0	0	2	1	0	0	55
New.ReferenceOTU3	Bacteria	Proteobacteria	Alphaproteobacteria	Rhizobiales	Methylobacteriaceae	Methylobacterium	NA	0	0	10	0	2	0	20	0	22	0	0	1	0	0	0	0	0	0	0	0	55
512542	Bacteria	Proteobacteria	Betaproteobacteria	Burkholderiales	Comamonadaceae	Curvibacter	NA	6	19	1	1	1	0	13	0	2	0	0	9	0	0	0	0	1	1	0	0	54
New.CleanUp.ReferenceOTU2219	Bacteria	Proteobacteria	Alphaproteobacteria	Rickettsiales	Rickettsiaceae	Wolbachia	NA	4	15	0	3	7	0	1	0	2	0	0	3	0	10	1	1	2	2	2	1	54
New.CleanUp.ReferenceOTU1458	Bacteria	Bacteroidetes	Cytophagia	Cytophagales	Cytophagaceae	Hymenobacter	NA	0	0	54	0	0	0	0	0	0	0	0	0	0	0	0	0	0	0	0	0	54
243468	Bacteria	Cyanobacteria	Chloroplast	Streptophyta	NA	NA	NA	4	8	0	1	10	3	15	0	3	0	0	2	0	0	0	0	6	1	0	1	54
582616	Bacteria	Firmicutes	Clostridia	Clostridiales	NA	NA	NA	0	0	53	0	0	0	0	0	0	0	0	0	0	0	0	0	0	0	0	0	53
New.CleanUp.ReferenceOTU1496	Bacteria	Proteobacteria	Alphaproteobacteria	Rickettsiales	Rickettsiaceae	Wolbachia	NA	5	5	0	1	4	1	5	0	1	1	0	8	1	4	0	0	5	7	2	2	52
New.CleanUp.ReferenceOTU626	Bacteria	Proteobacteria	Alphaproteobacteria	Rickettsiales	Rickettsiaceae	Wolbachia	NA	5	7	0	1	1	0	6	1	4	1	2	3	1	9	1	2	3	0	5	0	52
1026498	Bacteria	Proteobacteria	Betaproteobacteria	Neisseriales	Neisseriaceae	Eikenella	NA	0	0	0	0	0	0	0	0	51	1	0	0	0	0	0	0	0	0	0	0	52
New.CleanUp.ReferenceOTU1191	Bacteria	Firmicutes	Clostridia	Clostridiales	Veillonellaceae	Phascolarctobacterium	NA	0	0	52	0	0	0	0	0	0	0	0	0	0	0	0	0	0	0	0	0	52
239537	Bacteria	Proteobacteria	Alphaproteobacteria	Rhizobiales	Hyphomicrobiaceae	Hyphomicrobium	NA	0	6	0	0	19	0	0	0	8	0	0	12	0	7	0	0	0	0	0	0	52
222868	Bacteria	Proteobacteria	Alphaproteobacteria	Sphingomonadales	Sphingomonadaceae	Sphingomonas	NA	0	3	31	0	0	0	16	0	0	0	0	1	0	0	0	0	0	0	1	0	52
New.CleanUp.ReferenceOTU1954	Bacteria	Proteobacteria	Alphaproteobacteria	Rhodospirillales	Rhodospirillaceae	NA	NA	0	17	0	2	0	0	24	0	5	0	0	3	0	0	0	0	0	0	0	0	51
583089	Bacteria	Firmicutes	Clostridia	Clostridiales	Lachnospiraceae	Blautia	NA	0	16	5	0	4	0	20	0	0	0	0	5	0	0	0	0	0	0	0	0	50
915452	Bacteria	Firmicutes	Clostridia	Clostridiales	Veillonellaceae	Veillonella	dispar	0	28	1	0	0	3	9	0	4	0	0	1	1	1	0	0	1	1	0	0	50
336824	Bacteria	Proteobacteria	Betaproteobacteria	Burkholderiales	Comamonadaceae	NA	NA	0	0	48	0	0	0	0	0	0	0	0	0	0	0	0	0	0	0	0	0	48
New.CleanUp.ReferenceOTU2388	NA	NA	NA	NA	NA	NA	NA	0	1	0	0	0	1	0	1	12	1	1	18	0	0	0	1	10	0	0	2	48
942245	Bacteria	Actinobacteria	Actinobacteria	Actinomycetales	Corynebacteriaceae	Corynebacterium	NA	0	0	47	1	0	0	0	0	0	0	0	0	0	0	0	0	0	0	0	0	48
945455	Bacteria	Actinobacteria	Actinobacteria	Actinomycetales	Micrococcaceae	Micrococcus	luteus	0	1	46	0	0	0	1	0	0	0	0	0	0	0	0	0	0	0	0	0	48
New.CleanUp.ReferenceOTU2774	NA	NA	NA	NA	NA	NA	NA	0	0	47	0	0	0	0	0	0	0	0	0	0	0	0	0	0	0	0	0	47
894045	Bacteria	Firmicutes	Bacilli	Lactobacillales	Streptococcaceae	Streptococcus	NA	0	1	31	1	0	0	4	0	1	0	0	1	1	1	0	0	6	0	0	0	47
1023950	Bacteria	Firmicutes	Bacilli	Lactobacillales	Streptococcaceae	Streptococcus	NA	0	0	45	0	0	0	2	0	0	0	0	0	0	0	0	0	0	0	0	0	47
New.CleanUp.ReferenceOTU983	Bacteria	Proteobacteria	Alphaproteobacteria	Caulobacterales	Caulobacteraceae	NA	NA	0	0	0	0	46	0	0	0	0	0	1	0	0	0	0	0	0	0	0	0	47
542475	Bacteria	Proteobacteria	Alphaproteobacteria	Rhizobiales	Methylobacteriaceae	Methylobacterium	NA	0	0	47	0	0	0	0	0	0	0	0	0	0	0	0	0	0	0	0	0	47
New.CleanUp.ReferenceOTU2128	Bacteria	Proteobacteria	Alphaproteobacteria	Rhodospirillales	Acetobacteraceae	Acetobacter	NA	0	0	0	0	0	2	0	3	14	0	1	23	0	0	0	3	0	0	0	0	46
498063	Bacteria	Proteobacteria	Gammaproteobacteria	Xanthomonadales	Xanthomonadaceae	NA	NA	0	0	45	0	1	0	0	0	0	0	0	0	0	0	0	0	0	0	0	0	46
851932	Bacteria	Proteobacteria	Betaproteobacteria	Neisseriales	Neisseriaceae	Neisseria	cinerea	0	0	34	0	0	0	0	0	10	0	0	0	0	1	0	0	1	0	0	0	46
New.CleanUp.ReferenceOTU1046	Bacteria	Proteobacteria	Betaproteobacteria	Burkholderiales	Comamonadaceae	Curvibacter	NA	8	12	4	0	3	1	5	0	2	0	1	5	0	3	0	1	1	0	0	0	46
811219	Bacteria	Proteobacteria	Gammaproteobacteria	Enterobacteriales	Enterobacteriaceae	NA	NA	0	0	44	1	0	1	0	0	0	0	0	0	0	0	0	0	0	0	0	0	46
New.CleanUp.ReferenceOTU926	Bacteria	Firmicutes	Bacilli	Lactobacillales	Lactobacillaceae	Lactobacillus	NA	2	4	0	1	21	0	2	0	0	1	1	10	0	2	0	1	1	0	0	0	46
851938	Bacteria	Firmicutes	Erysipelotrichi	Erysipelotrichales	Erysipelotrichaceae	Bulleidia	NA	0	0	46	0	0	0	0	0	0	0	0	0	0	0	0	0	0	0	0	0	46
145053	Bacteria	Actinobacteria	Actinobacteria	Actinomycetales	Geodermatophilaceae	NA	NA	3	14	0	1	4	0	8	0	2	0	1	13	0	0	0	0	0	0	0	0	46
New.CleanUp.ReferenceOTU1716	Bacteria	Firmicutes	Bacilli	Lactobacillales	Lactobacillaceae	Lactobacillus	NA	2	7	0	0	19	0	4	0	0	0	0	8	0	3	1	0	0	0	1	0	45
New.CleanUp.ReferenceOTU35	Bacteria	Proteobacteria	Alphaproteobacteria	Rhodospirillales	Acetobacteraceae	Acetobacter	NA	0	0	0	0	0	5	0	3	11	0	0	0	0	0	0	0	26	0	0	0	45
12727	Bacteria	Actinobacteria	Actinobacteria	Actinomycetales	Propionibacteriaceae	NA	NA	0	0	42	0	0	2	0	0	0	0	0	0	0	0	0	0	0	0	0	0	44
New.CleanUp.ReferenceOTU2306	Bacteria	Firmicutes	Bacilli	Lactobacillales	Lactobacillaceae	Lactobacillus	NA	3	7	0	0	17	0	6	0	0	1	0	6	0	1	1	0	1	0	0	0	43
New.CleanUp.ReferenceOTU2626	Bacteria	Firmicutes	Clostridia	Clostridiales	NA	NA	NA	0	0	43	0	0	0	0	0	0	0	0	0	0	0	0	0	0	0	0	0	43
New.CleanUp.ReferenceOTU1394	Bacteria	Firmicutes	Clostridia	Clostridiales	[Tissierellaceae]	Anaerococcus	NA	0	0	42	1	0	0	0	0	0	0	0	0	0	0	0	0	0	0	0	0	43
New.CleanUp.ReferenceOTU2227	Bacteria	Firmicutes	Clostridia	Clostridiales	Ruminococcaceae	Ruminococcus	NA	0	0	42	0	0	0	0	0	0	0	0	0	0	0	0	0	0	0	0	0	42
New.CleanUp.ReferenceOTU703	Bacteria	Proteobacteria	Alphaproteobacteria	Rhodobacterales	Rhodobacteraceae	Paracoccus	NA	9	1	0	0	0	0	21	0	1	0	0	0	0	0	0	0	10	0	0	0	42
1033473	Bacteria	Firmicutes	Bacilli	Lactobacillales	Streptococcaceae	Streptococcus	NA	0	0	41	0	0	0	0	0	0	0	0	0	0	0	0	0	0	0	0	0	41
1080874	Bacteria	Firmicutes	Bacilli	Lactobacillales	Streptococcaceae	Streptococcus	NA	0	0	41	0	0	0	0	0	0	0	0	0	0	0	0	0	0	0	0	0	41
New.CleanUp.ReferenceOTU2200	Bacteria	Actinobacteria	Actinobacteria	Actinomycetales	Geodermatophilaceae	Modestobacter	NA	0	0	0	0	0	0	40	0	0	0	0	1	0	0	0	0	0	0	0	0	41
951711	Bacteria	Actinobacteria	Actinobacteria	Actinomycetales	Actinomycetaceae	Actinomyces	NA	0	0	40	0	0	0	0	0	0	0	0	0	0	0	0	0	1	0	0	0	41
New.CleanUp.ReferenceOTU1937	NA	NA	NA	NA	NA	NA	NA	0	0	40	0	0	0	0	0	0	0	0	0	0	0	0	0	0	0	0	0	40
567669	Bacteria	Actinobacteria	Actinobacteria	Actinomycetales	Micrococcaceae	Kocuria	palustris	0	0	40	0	0	0	0	0	0	0	0	0	0	0	0	0	0	0	0	0	40
905211	Bacteria	Actinobacteria	Actinobacteria	Actinomycetales	Micrococcaceae	Micrococcus	luteus	0	0	39	0	0	0	0	0	0	0	0	1	0	0	0	0	0	0	0	0	40
New.CleanUp.ReferenceOTU825	Bacteria	Proteobacteria	Alphaproteobacteria	Sphingomonadales	Sphingomonadaceae	Sphingomonas	NA	1	0	28	4	2	0	1	0	0	0	0	0	0	0	0	0	4	0	0	0	40
New.CleanUp.ReferenceOTU2216	Bacteria	Proteobacteria	Betaproteobacteria	SC-I-84	NA	NA	NA	0	0	39	0	0	0	0	0	0	0	0	0	0	0	0	0	0	0	0	0	39
140767	Bacteria	Firmicutes	Bacilli	Bacillales	[Exiguobacteraceae]	Exiguobacterium	NA	0	1	0	0	0	0	0	0	0	0	0	38	0	0	0	0	0	0	0	0	39
New.CleanUp.ReferenceOTU174	Bacteria	Acidobacteria	[Chloracidobacteria]	RB41	Ellin6075	NA	NA	33	5	0	0	0	0	0	0	0	0	0	0	0	0	0	0	0	0	0	0	38
New.CleanUp.ReferenceOTU1054	Bacteria	Firmicutes	Clostridia	Clostridiales	NA	NA	NA	0	0	38	0	0	0	0	0	0	0	0	0	0	0	0	0	0	0	0	0	38
New.CleanUp.ReferenceOTU213	Bacteria	Cyanobacteria	Chloroplast	Streptophyta	NA	NA	NA	0	0	0	0	0	0	3	0	34	0	0	1	0	0	0	0	0	0	0	0	38
508805	Bacteria	Firmicutes	Bacilli	Lactobacillales	Streptococcaceae	Streptococcus	NA	0	10	0	0	7	0	10	0	3	0	0	0	0	0	0	0	7	0	0	0	37
New.CleanUp.ReferenceOTU1166	Bacteria	Proteobacteria	Alphaproteobacteria	Rhodobacterales	Rhodobacteraceae	Rubellimicrobium	NA	0	0	0	0	0	0	0	0	37	0	0	0	0	0	0	0	0	0	0	0	37
4482598	Bacteria	Proteobacteria	Gammaproteobacteria	Pseudomonadales	Moraxellaceae	Acinetobacter	NA	1	1	27	1	1	0	5	0	0	0	0	0	0	0	0	0	0	0	0	0	36
New.CleanUp.ReferenceOTU259	Bacteria	Firmicutes	Bacilli	Lactobacillales	Lactobacillaceae	Lactobacillus	NA	0	0	36	0	0	0	0	0	0	0	0	0	0	0	0	0	0	0	0	0	36
1096706	Bacteria	Firmicutes	Bacilli	Lactobacillales	Streptococcaceae	Streptococcus	NA	0	3	27	0	1	0	3	0	0	0	0	1	0	0	0	0	1	0	0	0	36
New.CleanUp.ReferenceOTU2538	Bacteria	Proteobacteria	Alphaproteobacteria	Rhodospirillales	Acetobacteraceae	Acetobacter	NA	0	0	0	0	0	1	0	6	28	0	0	0	0	0	0	1	0	0	0	0	36
294885	Bacteria	Firmicutes	Bacilli	Lactobacillales	Streptococcaceae	Streptococcus	NA	1	0	2	2	2	7	9	0	0	2	2	4	1	1	1	1	0	0	0	0	35
4456252	Bacteria	Firmicutes	Clostridia	Clostridiales	Veillonellaceae	Megasphaera	NA	0	0	0	0	0	0	28	0	0	0	0	0	0	0	0	0	7	0	0	0	35
988932	Bacteria	Firmicutes	Clostridia	Clostridiales	NA	NA	NA	0	0	35	0	0	0	0	0	0	0	0	0	0	0	0	0	0	0	0	0	35
1722468	Bacteria	Proteobacteria	Betaproteobacteria	Neisseriales	Neisseriaceae	Neisseria	subflava	0	0	31	0	0	1	0	0	2	0	0	0	0	0	0	0	0	0	0	0	34
85142	Bacteria	Acidobacteria	Acidobacteria-6	iii1-15	NA	NA	NA	0	0	34	0	0	0	0	0	0	0	0	0	0	0	0	0	0	0	0	0	34
616310	Bacteria	Cyanobacteria	Chloroplast	Streptophyta	NA	NA	NA	0	0	22	6	0	1	2	0	2	0	0	1	0	0	0	0	0	0	0	0	34
1095073	Bacteria	Actinobacteria	Actinobacteria	Actinomycetales	Propionibacteriaceae	Propionibacterium	acnes	0	8	0	1	3	1	11	1	4	0	0	2	0	0	0	0	2	0	0	0	33
New.CleanUp.ReferenceOTU925	Bacteria	Proteobacteria	Alphaproteobacteria	Rhodospirillales	Acetobacteraceae	Acetobacter	NA	0	0	0	0	0	1	0	5	17	0	0	0	0	0	0	0	10	0	0	0	33
New.CleanUp.ReferenceOTU1416	Bacteria	Proteobacteria	Alphaproteobacteria	Rhodospirillales	Acetobacteraceae	NA	NA	0	0	0	0	0	0	0	0	12	0	0	18	0	0	0	2	0	0	0	0	32
New.CleanUp.ReferenceOTU2723	Bacteria	Proteobacteria	Alphaproteobacteria	Rhodospirillales	Acetobacteraceae	Acetobacter	NA	0	0	0	1	0	1	0	6	23	0	0	0	1	0	0	0	0	0	0	0	32
1147571	Bacteria	Proteobacteria	Gammaproteobacteria	NA	NA	NA	NA	0	0	32	0	0	0	0	0	0	0	0	0	0	0	0	0	0	0	0	0	32
1007452	Bacteria	Proteobacteria	Betaproteobacteria	Neisseriales	Neisseriaceae	Neisseria	NA	0	0	30	0	0	0	2	0	0	0	0	0	0	0	0	0	0	0	0	0	32
New.CleanUp.ReferenceOTU2275	Bacteria	Firmicutes	Bacilli	Lactobacillales	Lactobacillaceae	Lactobacillus	NA	2	4	0	0	11	0	0	0	0	3	0	8	1	3	0	0	0	0	0	0	32
545299	Bacteria	Fusobacteria	Fusobacteriia	Fusobacteriales	Leptotrichiaceae	Leptotrichia	NA	0	0	32	0	0	0	0	0	0	0	0	0	0	0	0	0	0	0	0	0	32
386899	Bacteria	Firmicutes	Bacilli	Bacillales	Staphylococcaceae	Staphylococcus	NA	1	0	30	0	0	0	0	0	0	0	0	0	0	0	0	0	0	0	1	0	32
New.ReferenceOTU30	Bacteria	Firmicutes	Clostridia	Clostridiales	Ruminococcaceae	NA	NA	0	0	32	0	0	0	0	0	0	0	0	0	0	0	0	0	0	0	0	0	32
525805	Bacteria	Firmicutes	Bacilli	Bacillales	Bacillaceae	Bacillus	NA	0	0	0	1	29	0	0	0	0	1	0	0	0	1	0	0	0	0	0	0	32
979315	Bacteria	Actinobacteria	Actinobacteria	Actinomycetales	Corynebacteriaceae	Corynebacterium	NA	0	0	32	0	0	0	0	0	0	0	0	0	0	0	0	0	0	0	0	0	32
New.CleanUp.ReferenceOTU708	Bacteria	Proteobacteria	Betaproteobacteria	Burkholderiales	Burkholderiaceae	NA	NA	0	0	26	0	1	0	2	0	0	0	0	1	0	1	0	0	0	0	0	0	31
534771	Bacteria	Proteobacteria	Gammaproteobacteria	Xanthomonadales	Sinobacteraceae	NA	NA	0	0	29	0	0	0	1	0	1	0	0	0	0	0	0	0	0	0	0	0	31
New.CleanUp.ReferenceOTU612	Bacteria	Proteobacteria	Alphaproteobacteria	Rickettsiales	Rickettsiaceae	Wolbachia	NA	1	4	0	0	6	0	1	0	0	5	1	3	0	3	0	0	3	0	2	2	31
816470	Bacteria	Firmicutes	Bacilli	Lactobacillales	Streptococcaceae	Lactococcus	NA	1	1	25	0	1	2	1	0	0	0	0	0	0	0	0	0	0	0	0	0	31
136686	Bacteria	Firmicutes	Clostridia	Clostridiales	Lachnospiraceae	[Ruminococcus]	NA	0	0	31	0	0	0	0	0	0	0	0	0	0	0	0	0	0	0	0	0	31
831824	Bacteria	Proteobacteria	Alphaproteobacteria	Rhodospirillales	Acetobacteraceae	Acetobacter	NA	0	0	0	3	0	0	0	5	17	1	0	0	0	0	0	0	5	0	0	0	31
34202	Bacteria	Proteobacteria	Alphaproteobacteria	Rhodospirillales	Acetobacteraceae	Acetobacter	NA	0	13	0	0	0	3	0	3	5	0	0	4	0	0	0	2	0	0	0	0	30
New.CleanUp.ReferenceOTU2387	Bacteria	Firmicutes	Bacilli	Lactobacillales	Lactobacillaceae	Lactobacillus	NA	2	3	0	0	10	0	3	0	0	2	0	2	0	5	1	1	1	0	0	0	30
New.CleanUp.ReferenceOTU2761	Bacteria	Bacteroidetes	Sphingobacteriia	Sphingobacteriales	Sphingobacteriaceae	Sphingobacterium	NA	0	0	30	0	0	0	0	0	0	0	0	0	0	0	0	0	0	0	0	0	30
1138007	Bacteria	Bacteroidetes	Sphingobacteriia	Sphingobacteriales	Sphingobacteriaceae	Sphingobacterium	mizutaii	0	0	30	0	0	0	0	0	0	0	0	0	0	0	0	0	0	0	0	0	30
377874	Bacteria	Firmicutes	Bacilli	Bacillales	NA	NA	NA	0	0	30	0	0	0	0	0	0	0	0	0	0	0	0	0	0	0	0	0	30
New.CleanUp.ReferenceOTU334	Bacteria	Firmicutes	Clostridia	Clostridiales	NA	NA	NA	0	0	30	0	0	0	0	0	0	0	0	0	0	0	0	0	0	0	0	0	30
272974	Bacteria	Actinobacteria	Actinobacteria	Actinomycetales	Microbacteriaceae	NA	NA	0	0	30	0	0	0	0	0	0	0	0	0	0	0	0	0	0	0	0	0	30
923972	Bacteria	Actinobacteria	Actinobacteria	Actinomycetales	Nocardioidaceae	Friedmanniella	NA	0	5	0	0	2	0	1	0	3	0	0	19	0	0	0	0	0	0	0	0	30
New.CleanUp.ReferenceOTU1333	NA	NA	NA	NA	NA	NA	NA	0	0	0	0	30	0	0	0	0	0	0	0	0	0	0	0	0	0	0	0	30
299267	Bacteria	Proteobacteria	Gammaproteobacteria	Enterobacteriales	Enterobacteriaceae	NA	NA	0	0	29	0	0	0	0	0	0	0	0	0	0	0	0	0	0	0	0	0	29
633252	Bacteria	Proteobacteria	Gammaproteobacteria	Pseudomonadales	Pseudomonadaceae	Pseudomonas	NA	0	0	29	0	0	0	0	0	0	0	0	0	0	0	0	0	0	0	0	0	29
New.CleanUp.ReferenceOTU2466	Bacteria	Proteobacteria	Alphaproteobacteria	Rickettsiales	Rickettsiaceae	Wolbachia	NA	2	3	0	0	3	0	1	0	3	2	0	2	1	2	1	1	1	4	2	1	29
581782	Bacteria	Proteobacteria	Gammaproteobacteria	Enterobacteriales	Enterobacteriaceae	NA	NA	0	0	28	0	0	0	0	0	0	0	0	0	0	0	0	0	0	0	0	0	28
553208	Bacteria	Proteobacteria	Gammaproteobacteria	Enterobacteriales	Enterobacteriaceae	NA	NA	0	0	28	0	0	0	0	0	0	0	0	0	0	0	0	0	0	0	0	0	28
New.CleanUp.ReferenceOTU1835	NA	NA	NA	NA	NA	NA	NA	0	0	0	0	0	0	0	1	3	1	1	21	0	0	0	1	0	0	0	0	28
New.CleanUp.ReferenceOTU851	Bacteria	Acidobacteria	Holophagae	Holophagales	Holophagaceae	NA	NA	0	0	27	0	0	0	0	0	0	0	0	1	0	0	0	0	0	0	0	0	28
4416988	Bacteria	Firmicutes	Bacilli	Bacillales	Listeriaceae	Listeria	NA	0	0	28	0	0	0	0	0	0	0	0	0	0	0	0	0	0	0	0	0	28
New.CleanUp.ReferenceOTU138	Bacteria	Firmicutes	Bacilli	Lactobacillales	Streptococcaceae	Streptococcus	NA	0	6	0	1	7	1	10	0	1	0	0	1	0	1	0	0	0	0	0	0	28
949396	Bacteria	Firmicutes	Bacilli	Lactobacillales	Streptococcaceae	Streptococcus	NA	1	7	7	0	5	0	0	0	4	0	0	4	0	0	0	0	0	0	0	0	28
1131894	Bacteria	Cyanobacteria	Chloroplast	Streptophyta	NA	NA	NA	4	7	2	1	6	0	1	0	0	0	0	2	0	0	0	0	4	1	0	0	28
657371	Bacteria	Proteobacteria	Alphaproteobacteria	Rhodospirillales	Acetobacteraceae	NA	NA	0	0	0	0	0	1	0	4	22	0	0	0	0	0	0	0	0	0	0	0	27
New.CleanUp.ReferenceOTU1273	Bacteria	Proteobacteria	Alphaproteobacteria	Rhodospirillales	Acetobacteraceae	Acetobacter	NA	0	0	0	0	0	0	1	2	6	0	0	14	0	0	0	4	0	0	0	0	27
862136	Bacteria	Bacteroidetes	Bacteroidia	Bacteroidales	Porphyromonadaceae	Porphyromonas	NA	0	0	27	0	0	0	0	0	0	0	0	0	0	0	0	0	0	0	0	0	27
1000872	Bacteria	Firmicutes	Bacilli	Lactobacillales	Streptococcaceae	Streptococcus	NA	0	0	18	0	3	0	2	0	0	0	0	0	0	1	0	0	3	0	0	0	27
New.CleanUp.ReferenceOTU1090	Bacteria	Firmicutes	Clostridia	Clostridiales	NA	NA	NA	0	0	27	0	0	0	0	0	0	0	0	0	0	0	0	0	0	0	0	0	27
1059772	Bacteria	Firmicutes	Bacilli	Bacillales	Bacillaceae	NA	NA	1	0	12	0	3	1	5	0	0	1	0	0	1	0	1	0	2	0	0	0	27
New.CleanUp.ReferenceOTU2530	Bacteria	Actinobacteria	Actinobacteria	Actinomycetales	Microbacteriaceae	Microbacterium	NA	0	0	27	0	0	0	0	0	0	0	0	0	0	0	0	0	0	0	0	0	27
New.CleanUp.ReferenceOTU1735	Bacteria	Proteobacteria	Alphaproteobacteria	Rhodospirillales	Acetobacteraceae	Acetobacter	NA	0	0	0	0	0	1	0	1	6	1	0	17	0	0	0	0	0	0	0	0	26
852375	Bacteria	Proteobacteria	Gammaproteobacteria	Pseudomonadales	Moraxellaceae	Acinetobacter	NA	1	0	1	0	4	0	20	0	0	0	0	0	0	0	0	0	0	0	0	0	26
New.CleanUp.ReferenceOTU2627	Bacteria	Firmicutes	Bacilli	Lactobacillales	Streptococcaceae	Streptococcus	NA	0	4	0	2	0	1	4	1	3	0	1	0	0	3	0	0	7	0	0	0	26
529096	Bacteria	Actinobacteria	Actinobacteria	Actinomycetales	Brevibacteriaceae	Brevibacterium	NA	0	0	25	0	0	0	0	1	0	0	0	0	0	0	0	0	0	0	0	0	26
143810	Bacteria	Actinobacteria	Actinobacteria	Actinomycetales	Micrococcaceae	NA	NA	0	2	21	1	2	0	0	0	0	0	0	0	0	0	0	0	0	0	0	0	26
4614	Bacteria	Proteobacteria	Alphaproteobacteria	Rhizobiales	Hyphomicrobiaceae	Pedomicrobium	NA	0	0	0	0	0	0	0	0	22	0	0	0	1	0	0	0	3	0	0	0	26
1141758	Bacteria	Cyanobacteria	Chloroplast	Streptophyta	NA	NA	NA	0	2	9	0	3	1	4	0	2	0	0	3	0	1	0	0	1	0	0	0	26
289261	Bacteria	Proteobacteria	Gammaproteobacteria	Enterobacteriales	Enterobacteriaceae	NA	NA	0	0	25	0	0	0	0	0	0	0	0	0	0	0	0	0	0	0	0	0	25
New.CleanUp.ReferenceOTU2613	Bacteria	Firmicutes	Bacilli	Lactobacillales	Lactobacillaceae	Lactobacillus	NA	2	2	0	0	11	0	5	0	0	0	0	5	0	0	0	0	0	0	0	0	25
586387	Bacteria	Firmicutes	Bacilli	Lactobacillales	Streptococcaceae	Lactococcus	NA	0	4	1	1	0	18	1	0	0	0	0	0	0	0	0	0	0	0	0	0	25
4330856	Bacteria	Proteobacteria	Alphaproteobacteria	Caulobacterales	Caulobacteraceae	NA	NA	0	0	0	0	25	0	0	0	0	0	0	0	0	0	0	0	0	0	0	0	25
New.CleanUp.ReferenceOTU2525	Bacteria	Proteobacteria	Alphaproteobacteria	Rhodospirillales	Acetobacteraceae	Acetobacter	NA	0	0	0	0	0	0	0	3	13	0	0	6	0	0	0	2	0	0	0	0	24
637582	Bacteria	Proteobacteria	Betaproteobacteria	Burkholderiales	NA	NA	NA	0	0	24	0	0	0	0	0	0	0	0	0	0	0	0	0	0	0	0	0	24
754778	Bacteria	Proteobacteria	Gammaproteobacteria	Enterobacteriales	Enterobacteriaceae	NA	NA	0	0	15	0	6	0	2	0	0	0	0	0	1	0	0	0	0	0	0	0	24
New.CleanUp.ReferenceOTU1250	Bacteria	Proteobacteria	Alphaproteobacteria	Rickettsiales	Rickettsiaceae	Wolbachia	NA	6	3	0	1	0	0	2	0	3	0	0	0	0	5	1	1	1	1	0	0	24
New.CleanUp.ReferenceOTU1781	NA	NA	NA	NA	NA	NA	NA	0	0	24	0	0	0	0	0	0	0	0	0	0	0	0	0	0	0	0	0	24
1056626	Bacteria	Firmicutes	Bacilli	Bacillales	Staphylococcaceae	Staphylococcus	NA	0	0	24	0	0	0	0	0	0	0	0	0	0	0	0	0	0	0	0	0	24
86428	Bacteria	Firmicutes	Clostridia	Clostridiales	Veillonellaceae	Veillonella	dispar	0	17	0	0	0	0	4	0	0	0	0	0	1	0	0	0	2	0	0	0	24
New.CleanUp.ReferenceOTU1762	Bacteria	Proteobacteria	Alphaproteobacteria	Rhodospirillales	Acetobacteraceae	NA	NA	0	0	0	0	0	0	0	0	6	0	0	16	0	0	0	1	0	0	0	0	23
New.CleanUp.ReferenceOTU1859	Bacteria	Proteobacteria	Alphaproteobacteria	Rickettsiales	Rickettsiaceae	Wolbachia	NA	2	8	0	0	2	0	1	0	1	0	0	2	0	4	0	1	1	1	0	0	23
New.CleanUp.ReferenceOTU2073	Bacteria	Firmicutes	Bacilli	Lactobacillales	Lactobacillaceae	Lactobacillus	NA	1	2	0	0	11	0	2	0	0	2	0	3	1	0	0	0	1	0	0	0	23
994849	Bacteria	Bacteroidetes	Cytophagia	Cytophagales	Cytophagaceae	Hymenobacter	NA	0	0	23	0	0	0	0	0	0	0	0	0	0	0	0	0	0	0	0	0	23
New.CleanUp.ReferenceOTU2179	Bacteria	Firmicutes	Bacilli	Lactobacillales	Streptococcaceae	Streptococcus	NA	0	0	23	0	0	0	0	0	0	0	0	0	0	0	0	0	0	0	0	0	23
1092725	Bacteria	Actinobacteria	Actinobacteria	Actinomycetales	Micrococcaceae	Rothia	dentocariosa	0	1	19	0	0	0	1	1	1	0	0	0	0	0	0	0	0	0	0	0	23
New.CleanUp.ReferenceOTU0	Bacteria	Cyanobacteria	Chloroplast	Streptophyta	NA	NA	NA	0	10	7	0	0	0	5	0	0	0	0	0	0	1	0	0	0	0	0	0	23
New.CleanUp.ReferenceOTU331	NA	NA	NA	NA	NA	NA	NA	0	0	0	0	1	0	0	0	0	0	0	22	0	0	0	0	0	0	0	0	23
759916	Bacteria	Proteobacteria	Betaproteobacteria	Burkholderiales	Oxalobacteraceae	Ralstonia	NA	0	0	22	0	0	0	0	0	0	0	0	0	0	0	0	0	0	0	0	0	22
New.CleanUp.ReferenceOTU1800	Bacteria	Proteobacteria	Alphaproteobacteria	Rickettsiales	Rickettsiaceae	Wolbachia	NA	3	1	0	1	4	0	1	0	0	1	0	1	2	5	1	0	0	1	1	0	22
New.CleanUp.ReferenceOTU1860	Bacteria	Proteobacteria	Alphaproteobacteria	Rickettsiales	Rickettsiaceae	Wolbachia	NA	3	0	0	0	5	0	0	1	2	0	0	2	0	4	1	1	2	0	1	0	22
4297239	Bacteria	Acidobacteria	DA052	Ellin6513	NA	NA	NA	4	2	0	0	3	0	6	0	2	1	0	1	1	2	0	0	0	0	0	0	22
937813	Bacteria	Firmicutes	Clostridia	Clostridiales	[Tissierellaceae]	Anaerococcus	NA	0	9	0	0	0	0	10	2	0	0	0	0	0	0	1	0	0	0	0	0	22
1084865	Bacteria	Firmicutes	Bacilli	Bacillales	Staphylococcaceae	Staphylococcus	NA	7	6	5	0	0	0	0	0	1	0	0	0	0	0	0	0	3	0	0	0	22
891204	Bacteria	Actinobacteria	Actinobacteria	Actinomycetales	Dermabacteraceae	Brachybacterium	conglomeratum	1	0	0	0	1	4	3	0	0	0	0	4	0	4	0	1	3	0	1	0	22
New.CleanUp.ReferenceOTU1542	Bacteria	Actinobacteria	Actinobacteria	Actinomycetales	Nocardioidaceae	Friedmanniella	NA	0	0	0	0	3	0	0	0	0	0	0	18	0	0	0	1	0	0	0	0	22
17929	Bacteria	Proteobacteria	Alphaproteobacteria	Sphingomonadales	NA	NA	NA	0	0	22	0	0	0	0	0	0	0	0	0	0	0	0	0	0	0	0	0	22
New.CleanUp.ReferenceOTU429	Bacteria	Proteobacteria	Alphaproteobacteria	Rhodospirillales	Acetobacteraceae	Acetobacter	NA	0	0	0	0	0	1	0	0	19	0	0	1	0	0	0	0	0	0	0	1	22
New.CleanUp.ReferenceOTU2634	Bacteria	Proteobacteria	Alphaproteobacteria	Rhodospirillales	Acetobacteraceae	Acetobacter	NA	0	0	0	0	0	0	0	1	15	0	0	0	0	0	0	0	6	0	0	0	22
New.CleanUp.ReferenceOTU631	Bacteria	Proteobacteria	Gammaproteobacteria	Methylococcales	NA	NA	NA	0	2	0	2	1	3	0	0	4	0	1	7	0	0	1	0	0	0	0	0	21
3117617	Bacteria	Proteobacteria	Betaproteobacteria	Burkholderiales	NA	NA	NA	0	0	0	0	0	0	16	1	0	2	0	0	2	0	0	0	0	0	0	0	21
929095	Bacteria	Firmicutes	Bacilli	Bacillales	Staphylococcaceae	Staphylococcus	NA	0	0	20	0	0	0	0	0	0	0	0	0	0	0	0	0	1	0	0	0	21
295705	Bacteria	Firmicutes	Erysipelotrichi	Erysipelotrichales	Erysipelotrichaceae	Catenibacterium	NA	0	0	21	0	0	0	0	0	0	0	0	0	0	0	0	0	0	0	0	0	21
New.ReferenceOTU25	Bacteria	Proteobacteria	Alphaproteobacteria	Rhodospirillales	Acetobacteraceae	Acetobacter	NA	0	0	0	2	0	2	0	2	9	0	0	0	0	1	0	0	5	0	0	0	21
New.CleanUp.ReferenceOTU507	Bacteria	Proteobacteria	Alphaproteobacteria	Rhodospirillales	Acetobacteraceae	Acetobacter	NA	0	1	0	2	0	2	0	0	10	0	0	0	0	0	0	0	6	0	0	0	21
New.CleanUp.ReferenceOTU51	Bacteria	Proteobacteria	Alphaproteobacteria	Rhodospirillales	Acetobacteraceae	Acetobacter	NA	0	0	0	0	0	0	0	1	7	0	0	11	0	0	0	1	0	0	0	0	20
New.CleanUp.ReferenceOTU2187	Bacteria	Proteobacteria	Alphaproteobacteria	Rickettsiales	Rickettsiaceae	Wolbachia	NA	0	3	0	0	6	1	0	0	1	1	0	5	0	0	1	1	0	0	1	0	20
New.CleanUp.ReferenceOTU792	Bacteria	Firmicutes	Clostridia	Clostridiales	Lachnospiraceae	Blautia	NA	0	5	0	0	1	0	13	0	0	0	0	1	0	0	0	0	0	0	0	0	20
194836	Bacteria	Firmicutes	Clostridia	Clostridiales	Ruminococcaceae	Faecalibacterium	prausnitzii	0	0	0	3	4	1	7	0	0	1	0	1	0	0	1	0	1	0	1	0	20
New.CleanUp.ReferenceOTU2797	Bacteria	Firmicutes	Clostridia	Clostridiales	Ruminococcaceae	NA	NA	0	0	20	0	0	0	0	0	0	0	0	0	0	0	0	0	0	0	0	0	20
966091	Bacteria	Actinobacteria	Actinobacteria	Actinomycetales	Geodermatophilaceae	Modestobacter	NA	0	0	0	0	0	0	3	0	0	0	0	17	0	0	0	0	0	0	0	0	20
1144497	Bacteria	Actinobacteria	Actinobacteria	Actinomycetales	Microbacteriaceae	NA	NA	0	1	18	0	0	0	0	0	0	0	0	1	0	0	0	0	0	0	0	0	20
New.CleanUp.ReferenceOTU1613	Bacteria	Actinobacteria	Actinobacteria	Actinomycetales	Nocardioidaceae	Friedmanniella	NA	0	0	20	0	0	0	0	0	0	0	0	0	0	0	0	0	0	0	0	0	20
New.CleanUp.ReferenceOTU2540	Bacteria	Actinobacteria	Actinobacteria	Actinomycetales	Nocardioidaceae	Friedmanniella	NA	0	0	0	0	0	0	0	0	6	0	0	14	0	0	0	0	0	0	0	0	20
1089121	Bacteria	Actinobacteria	Actinobacteria	Actinomycetales	Actinomycetaceae	Actinomyces	NA	0	1	14	0	0	2	1	0	2	0	0	0	0	0	0	0	0	0	0	0	20
827300	Bacteria	Proteobacteria	Deltaproteobacteria	Myxococcales	0319-6G20	NA	NA	2	4	3	1	0	0	1	0	2	0	0	5	0	1	0	0	1	0	0	0	20
883987	Bacteria	Proteobacteria	Alphaproteobacteria	Sphingomonadales	Sphingomonadaceae	Sphingomonas	NA	0	0	20	0	0	0	0	0	0	0	0	0	0	0	0	0	0	0	0	0	20
New.CleanUp.ReferenceOTU1854	Bacteria	Proteobacteria	Alphaproteobacteria	Rhodospirillales	Acetobacteraceae	Acetobacter	NA	0	0	0	0	0	0	0	2	18	0	0	0	0	0	0	0	0	0	0	0	20
New.CleanUp.ReferenceOTU1315	Bacteria	Firmicutes	Bacilli	Lactobacillales	Lactobacillaceae	Lactobacillus	NA	1	4	0	0	3	0	0	0	1	1	0	6	1	0	0	0	2	0	0	0	19
517754	Bacteria	Firmicutes	Bacilli	Lactobacillales	Streptococcaceae	Streptococcus	NA	0	0	10	0	0	0	8	0	0	0	0	0	0	0	0	1	0	0	0	0	19
New.CleanUp.ReferenceOTU1591	Bacteria	Firmicutes	Bacilli	Bacillales	Bacillaceae	Bacillus	cereus	0	0	0	0	19	0	0	0	0	0	0	0	0	0	0	0	0	0	0	0	19
New.CleanUp.ReferenceOTU1161	Bacteria	Actinobacteria	Actinobacteria	Actinomycetales	Geodermatophilaceae	NA	NA	0	0	0	0	3	0	7	0	0	0	0	9	0	0	0	0	0	0	0	0	19
526833	Bacteria	Actinobacteria	Actinobacteria	Actinomycetales	Micrococcaceae	NA	NA	0	0	19	0	0	0	0	0	0	0	0	0	0	0	0	0	0	0	0	0	19
New.CleanUp.ReferenceOTU1974	Bacteria	Actinobacteria	Actinobacteria	Actinomycetales	Microbacteriaceae	NA	NA	0	0	12	0	0	0	1	0	0	0	0	6	0	0	0	0	0	0	0	0	19
806092	Bacteria	Actinobacteria	Actinobacteria	Actinomycetales	Microbacteriaceae	NA	NA	0	0	11	0	4	0	1	0	1	0	0	1	0	1	0	0	0	0	0	0	19
165827	Bacteria	Proteobacteria	Alphaproteobacteria	Rhodobacterales	Rhodobacteraceae	Rubellimicrobium	NA	0	0	0	0	0	0	17	0	2	0	0	0	0	0	0	0	0	0	0	0	19
1082552	Bacteria	Proteobacteria	Alphaproteobacteria	Rhizobiales	Methylobacteriaceae	Methylobacterium	NA	0	0	19	0	0	0	0	0	0	0	0	0	0	0	0	0	0	0	0	0	19
New.CleanUp.ReferenceOTU904	Bacteria	Cyanobacteria	Chloroplast	Chlorophyta	NA	NA	NA	1	0	0	0	1	0	11	0	1	1	0	3	1	0	0	0	0	0	0	0	19
New.CleanUp.ReferenceOTU1886	NA	NA	NA	NA	NA	NA	NA	3	2	0	0	5	0	2	0	0	1	0	3	0	2	0	0	0	0	0	0	18
815819	Bacteria	Firmicutes	Bacilli	Bacillales	Staphylococcaceae	Jeotgalicoccus	NA	0	0	18	0	0	0	0	0	0	0	0	0	0	0	0	0	0	0	0	0	18
1085832	Bacteria	Firmicutes	Bacilli	Lactobacillales	Streptococcaceae	Streptococcus	NA	1	3	0	1	0	1	2	0	4	0	0	0	0	3	0	0	3	0	0	0	18
New.CleanUp.ReferenceOTU1430	Bacteria	Firmicutes	Bacilli	Lactobacillales	Streptococcaceae	Streptococcus	NA	0	8	0	0	3	0	0	0	5	0	0	0	0	2	0	0	0	0	0	0	18
4347865	Bacteria	Firmicutes	Bacilli	Lactobacillales	Streptococcaceae	Streptococcus	NA	1	0	16	0	0	0	0	0	0	0	0	0	0	1	0	0	0	0	0	0	18
New.CleanUp.ReferenceOTU1981	NA	NA	NA	NA	NA	NA	NA	0	0	0	0	0	0	0	0	18	0	0	0	0	0	0	0	0	0	0	0	18
263122	Bacteria	Actinobacteria	Actinobacteria	Actinomycetales	Microbacteriaceae	NA	NA	0	0	18	0	0	0	0	0	0	0	0	0	0	0	0	0	0	0	0	0	18
580625	Bacteria	Proteobacteria	Alphaproteobacteria	Rhizobiales	Bradyrhizobiaceae	NA	NA	0	1	9	1	2	0	3	0	0	0	0	1	0	0	0	0	1	0	0	0	18
New.CleanUp.ReferenceOTU1536	Bacteria	Proteobacteria	Alphaproteobacteria	Rhodospirillales	Acetobacteraceae	Acetobacter	NA	0	0	0	2	0	2	0	2	12	0	0	0	0	0	0	0	0	0	0	0	18
New.CleanUp.ReferenceOTU2516	Bacteria	Firmicutes	Clostridia	Clostridiales	NA	NA	NA	0	0	17	0	0	0	0	0	0	0	0	0	0	0	0	0	0	0	0	0	17
439908	Bacteria	Firmicutes	Bacilli	Bacillales	Bacillaceae	Bacillus	cereus	0	0	17	0	0	0	0	0	0	0	0	0	0	0	0	0	0	0	0	0	17
995040	Bacteria	Firmicutes	Bacilli	Bacillales	Staphylococcaceae	Staphylococcus	NA	0	0	0	2	12	2	0	0	1	0	0	0	0	0	0	0	0	0	0	0	17
New.CleanUp.ReferenceOTU746	Bacteria	Firmicutes	Bacilli	Lactobacillales	Streptococcaceae	Streptococcus	NA	0	6	0	0	7	0	0	0	0	0	0	0	0	0	0	0	4	0	0	0	17
New.CleanUp.ReferenceOTU775	Bacteria	Firmicutes	Bacilli	Lactobacillales	Streptococcaceae	Streptococcus	NA	0	3	0	0	5	0	0	0	0	0	0	0	0	0	0	0	9	0	0	0	17
592901	Bacteria	Firmicutes	Clostridia	Clostridiales	Ruminococcaceae	Oscillospira	NA	0	0	0	0	0	1	10	0	4	0	0	2	0	0	0	0	0	0	0	0	17
New.CleanUp.ReferenceOTU2313	Bacteria	Actinobacteria	Actinobacteria	Actinomycetales	Sporichthyaceae	NA	NA	0	0	0	0	0	0	17	0	0	0	0	0	0	0	0	0	0	0	0	0	17
New.CleanUp.ReferenceOTU1983	Bacteria	Proteobacteria	Alphaproteobacteria	Rhodospirillales	Acetobacteraceae	Acetobacter	NA	0	0	0	0	0	2	0	1	13	0	0	0	0	0	0	0	1	0	0	0	17
New.CleanUp.ReferenceOTU2184	Bacteria	Proteobacteria	Alphaproteobacteria	Rhodospirillales	Acetobacteraceae	Acetobacter	NA	0	0	0	2	0	1	0	2	10	0	1	0	0	0	0	1	0	0	0	0	17
967275	Bacteria	Proteobacteria	Gammaproteobacteria	Xanthomonadales	Xanthomonadaceae	Stenotrophomonas	geniculata	0	0	11	0	2	0	0	0	1	0	0	0	0	2	0	0	0	0	0	0	16
New.CleanUp.ReferenceOTU1412	Bacteria	Proteobacteria	Gammaproteobacteria	Xanthomonadales	Xanthomonadaceae	NA	NA	3	2	0	0	1	0	1	0	1	0	0	4	1	2	0	0	1	0	0	0	16
New.CleanUp.ReferenceOTU186	Bacteria	Proteobacteria	Alphaproteobacteria	Rickettsiales	Rickettsiaceae	Wolbachia	NA	4	4	0	0	0	0	1	0	0	1	0	1	0	2	2	0	0	0	1	0	16
New.CleanUp.ReferenceOTU1864	Bacteria	Proteobacteria	Alphaproteobacteria	Rickettsiales	Rickettsiaceae	Wolbachia	NA	2	2	0	0	1	0	0	0	0	0	1	3	0	5	0	0	0	1	1	0	16
New.CleanUp.ReferenceOTU126	NA	NA	NA	NA	NA	NA	NA	3	4	0	0	3	0	1	0	0	0	0	0	0	1	0	0	1	2	0	1	16
New.CleanUp.ReferenceOTU1765	Bacteria	Firmicutes	Bacilli	Lactobacillales	Lactobacillaceae	Lactobacillus	NA	1	1	0	0	7	0	3	0	0	1	0	2	0	0	1	0	0	0	0	0	16
137056	Bacteria	Firmicutes	Bacilli	Bacillales	Staphylococcaceae	Staphylococcus	NA	0	0	16	0	0	0	0	0	0	0	0	0	0	0	0	0	0	0	0	0	16
726569	Bacteria	Firmicutes	Bacilli	Bacillales	Staphylococcaceae	Macrococcus	caseolyticus	0	0	0	0	0	0	16	0	0	0	0	0	0	0	0	0	0	0	0	0	16
1056769	Bacteria	Firmicutes	Bacilli	Bacillales	Staphylococcaceae	Staphylococcus	NA	0	0	16	0	0	0	0	0	0	0	0	0	0	0	0	0	0	0	0	0	16
157224	Bacteria	Firmicutes	Clostridia	Clostridiales	Ruminococcaceae	NA	NA	0	0	16	0	0	0	0	0	0	0	0	0	0	0	0	0	0	0	0	0	16
New.CleanUp.ReferenceOTU1149	Bacteria	Actinobacteria	Actinobacteria	Actinomycetales	Geodermatophilaceae	NA	NA	4	5	0	0	2	0	1	0	1	0	0	2	0	0	0	0	1	0	0	0	16
261705	Bacteria	Actinobacteria	Actinobacteria	Actinomycetales	Brevibacteriaceae	Brevibacterium	NA	0	0	16	0	0	0	0	0	0	0	0	0	0	0	0	0	0	0	0	0	16
New.CleanUp.ReferenceOTU1186	Bacteria	Actinobacteria	Actinobacteria	Actinomycetales	Intrasporangiaceae	NA	NA	0	0	16	0	0	0	0	0	0	0	0	0	0	0	0	0	0	0	0	0	16
New.CleanUp.ReferenceOTU881	Bacteria	Proteobacteria	Alphaproteobacteria	Rhodospirillales	Acetobacteraceae	NA	NA	0	0	0	0	0	0	16	0	0	0	0	0	0	0	0	0	0	0	0	0	16
New.CleanUp.ReferenceOTU368	Bacteria	Proteobacteria	Betaproteobacteria	Burkholderiales	Comamonadaceae	Curvibacter	NA	2	0	7	1	3	0	1	0	0	0	0	1	0	0	0	0	0	0	0	0	15
521318	Bacteria	Proteobacteria	Gammaproteobacteria	Pseudomonadales	Moraxellaceae	Acinetobacter	NA	0	0	15	0	0	0	0	0	0	0	0	0	0	0	0	0	0	0	0	0	15
839235	Bacteria	Proteobacteria	Gammaproteobacteria	Aeromonadales	Aeromonadaceae	NA	NA	0	0	15	0	0	0	0	0	0	0	0	0	0	0	0	0	0	0	0	0	15
New.CleanUp.ReferenceOTU233	Bacteria	Firmicutes	Bacilli	Lactobacillales	Lactobacillaceae	Lactobacillus	NA	2	5	0	0	2	0	3	0	0	1	0	1	0	1	0	0	0	0	0	0	15
New.CleanUp.ReferenceOTU2456	Bacteria	Firmicutes	Bacilli	Lactobacillales	Lactobacillaceae	Lactobacillus	NA	1	7	0	1	4	0	0	0	0	0	0	2	0	0	0	0	0	0	0	0	15
New.CleanUp.ReferenceOTU2772	Bacteria	Firmicutes	Bacilli	Lactobacillales	Lactobacillaceae	Lactobacillus	NA	1	2	0	0	4	0	2	0	0	1	0	3	0	0	0	1	1	0	0	0	15
New.CleanUp.ReferenceOTU1400	Bacteria	Bacteroidetes	Cytophagia	Cytophagales	Cytophagaceae	Hymenobacter	NA	0	0	15	0	0	0	0	0	0	0	0	0	0	0	0	0	0	0	0	0	15
895390	Bacteria	Firmicutes	Bacilli	Bacillales	Staphylococcaceae	Staphylococcus	NA	0	0	12	1	1	0	0	0	0	0	0	0	0	1	0	0	0	0	0	0	15
New.CleanUp.ReferenceOTU947	Bacteria	Firmicutes	Bacilli	Lactobacillales	Streptococcaceae	Streptococcus	NA	0	6	1	0	3	1	1	0	1	1	0	1	0	0	0	0	0	0	0	0	15
New.CleanUp.ReferenceOTU2424	Bacteria	Actinobacteria	Actinobacteria	Actinomycetales	Geodermatophilaceae	Modestobacter	NA	0	0	0	0	0	0	15	0	0	0	0	0	0	0	0	0	0	0	0	0	15
New.CleanUp.ReferenceOTU1307	Bacteria	Actinobacteria	Actinobacteria	Actinomycetales	NA	NA	NA	1	4	0	8	0	0	0	0	1	0	0	1	0	0	0	0	0	0	0	0	15
557908	Bacteria	Proteobacteria	Alphaproteobacteria	Rhodobacterales	Rhodobacteraceae	Paracoccus	NA	0	0	15	0	0	0	0	0	0	0	0	0	0	0	0	0	0	0	0	0	15
New.CleanUp.ReferenceOTU1484	Bacteria	Proteobacteria	Alphaproteobacteria	Caulobacterales	Caulobacteraceae	NA	NA	0	0	0	0	15	0	0	0	0	0	0	0	0	0	0	0	0	0	0	0	15
545306	Bacteria	Proteobacteria	Alphaproteobacteria	Rhizobiales	Bradyrhizobiaceae	NA	NA	0	2	0	1	1	0	4	0	0	0	0	4	0	2	0	0	1	0	0	0	15
New.CleanUp.ReferenceOTU2160	Bacteria	Proteobacteria	Alphaproteobacteria	Rhodospirillales	Acetobacteraceae	Acetobacter	NA	0	0	0	1	0	1	0	3	7	0	0	1	0	0	0	1	0	0	0	0	14
534714	Bacteria	Proteobacteria	Betaproteobacteria	Burkholderiales	Oxalobacteraceae	Ralstonia	NA	1	1	11	0	0	0	1	0	0	0	0	0	0	0	0	0	0	0	0	0	14
1144189	Bacteria	Proteobacteria	Betaproteobacteria	Burkholderiales	Burkholderiaceae	Burkholderia	NA	1	3	0	1	2	0	3	0	1	0	0	3	0	0	0	0	0	0	0	0	14
New.CleanUp.ReferenceOTU2631	Bacteria	Proteobacteria	Alphaproteobacteria	Rickettsiales	Rickettsiaceae	Wolbachia	NA	1	1	0	1	2	0	3	0	0	0	0	1	1	3	1	0	0	0	0	0	14
New.CleanUp.ReferenceOTU952	Bacteria	Firmicutes	Bacilli	Lactobacillales	Lactobacillaceae	Lactobacillus	NA	1	3	0	0	6	0	0	0	0	0	0	2	0	2	0	0	0	0	0	0	14
New.CleanUp.ReferenceOTU2531	Bacteria	Firmicutes	Bacilli	Lactobacillales	Lactobacillaceae	Lactobacillus	NA	1	4	0	0	4	1	0	0	0	1	0	3	0	0	0	0	0	0	0	0	14
444857	Bacteria	Fusobacteria	Fusobacteriia	Fusobacteriales	Fusobacteriaceae	Fusobacterium	NA	0	0	13	0	0	0	1	0	0	0	0	0	0	0	0	0	0	0	0	0	14
New.CleanUp.ReferenceOTU497	Bacteria	Firmicutes	Bacilli	Lactobacillales	Streptococcaceae	Streptococcus	NA	1	0	0	2	0	0	2	0	7	0	0	0	0	1	0	0	0	0	0	1	14
New.CleanUp.ReferenceOTU701	Bacteria	Firmicutes	Bacilli	Lactobacillales	Streptococcaceae	Streptococcus	NA	0	7	0	0	6	0	1	0	0	0	0	0	0	0	0	0	0	0	0	0	14
158632	Bacteria	Firmicutes	Clostridia	Clostridiales	Ruminococcaceae	NA	NA	4	0	0	4	1	0	5	0	0	0	0	0	0	0	0	0	0	0	0	0	14
1084182	Bacteria	Actinobacteria	Actinobacteria	Actinomycetales	Corynebacteriaceae	Corynebacterium	stationis	3	2	0	5	0	0	3	0	0	0	0	0	1	0	0	0	0	0	0	0	14
1084157	Bacteria	Actinobacteria	Actinobacteria	Actinomycetales	Intrasporangiaceae	Janibacter	NA	0	0	7	0	0	0	1	0	0	0	0	5	1	0	0	0	0	0	0	0	14
1074248	Bacteria	Proteobacteria	Alphaproteobacteria	Rhizobiales	Methylobacteriaceae	NA	NA	0	0	12	0	0	0	0	0	0	0	0	1	1	0	0	0	0	0	0	0	14
New.CleanUp.ReferenceOTU1225	Bacteria	Cyanobacteria	Chloroplast	Streptophyta	NA	NA	NA	0	0	14	0	0	0	0	0	0	0	0	0	0	0	0	0	0	0	0	0	14
New.CleanUp.ReferenceOTU891	NA	NA	NA	NA	NA	NA	NA	0	1	0	0	0	0	0	1	4	0	0	7	0	0	0	0	0	0	0	0	13
New.CleanUp.ReferenceOTU989	Bacteria	Proteobacteria	Alphaproteobacteria	Rhodospirillales	Acetobacteraceae	Acetobacter	NA	0	0	0	0	0	0	1	2	3	0	0	6	0	0	0	1	0	0	0	0	13
New.CleanUp.ReferenceOTU1031	Bacteria	Proteobacteria	Gammaproteobacteria	Xanthomonadales	Xanthomonadaceae	NA	NA	0	0	0	0	0	0	13	0	0	0	0	0	0	0	0	0	0	0	0	0	13
New.CleanUp.ReferenceOTU1203	Bacteria	Proteobacteria	Betaproteobacteria	Neisseriales	Neisseriaceae	NA	NA	0	0	0	0	0	1	0	0	10	0	0	0	0	1	0	0	1	0	0	0	13
New.CleanUp.ReferenceOTU303	Bacteria	Proteobacteria	Gammaproteobacteria	Pseudomonadales	Moraxellaceae	Acinetobacter	NA	0	0	0	0	5	0	8	0	0	0	0	0	0	0	0	0	0	0	0	0	13
New.CleanUp.ReferenceOTU1913	Bacteria	Proteobacteria	Gammaproteobacteria	Pseudomonadales	Moraxellaceae	Acinetobacter	NA	0	1	3	0	0	0	9	0	0	0	0	0	0	0	0	0	0	0	0	0	13
New.CleanUp.ReferenceOTU2143	Bacteria	Proteobacteria	Alphaproteobacteria	Rickettsiales	Rickettsiaceae	Wolbachia	NA	0	1	0	0	2	0	1	0	3	0	0	2	0	1	0	0	2	1	0	0	13
New.CleanUp.ReferenceOTU2365	Bacteria	Proteobacteria	Alphaproteobacteria	Rickettsiales	Rickettsiaceae	Wolbachia	NA	3	3	0	0	3	0	1	0	0	0	0	0	0	0	0	0	1	2	0	0	13
New.CleanUp.ReferenceOTU91	Bacteria	Proteobacteria	Alphaproteobacteria	Rickettsiales	Rickettsiaceae	Wolbachia	NA	1	4	0	0	0	0	2	0	0	0	0	0	1	1	0	0	1	1	2	0	13
New.CleanUp.ReferenceOTU1179	Bacteria	Bacteroidetes	Cytophagia	Cytophagales	Cytophagaceae	Hymenobacter	NA	0	6	0	0	1	0	6	0	0	0	0	0	0	0	0	0	0	0	0	0	13
746927	Bacteria	Acidobacteria	DA052	Ellin6513	NA	NA	NA	1	1	0	0	1	0	4	0	4	0	0	1	1	0	0	0	0	0	0	0	13
1070584	Bacteria	Firmicutes	Bacilli	Bacillales	Staphylococcaceae	Staphylococcus	NA	0	0	13	0	0	0	0	0	0	0	0	0	0	0	0	0	0	0	0	0	13
New.CleanUp.ReferenceOTU674	Bacteria	Firmicutes	Bacilli	Lactobacillales	Streptococcaceae	Streptococcus	NA	1	4	0	3	0	0	1	0	0	1	1	1	0	1	0	0	0	0	0	0	13
981894	Bacteria	Firmicutes	Bacilli	Lactobacillales	Streptococcaceae	Streptococcus	NA	0	0	12	0	1	0	0	0	0	0	0	0	0	0	0	0	0	0	0	0	13
New.CleanUp.ReferenceOTU2050	Bacteria	Firmicutes	Bacilli	Lactobacillales	Streptococcaceae	Streptococcus	NA	0	4	1	1	1	1	2	0	1	0	0	0	0	2	0	0	0	0	0	0	13
446403	Bacteria	Actinobacteria	Actinobacteria	Actinomycetales	Corynebacteriaceae	Corynebacterium	kroppenstedtii	0	1	10	0	0	0	1	0	0	0	0	0	0	0	0	0	1	0	0	0	13
New.CleanUp.ReferenceOTU1242	Bacteria	Actinobacteria	Actinobacteria	Actinomycetales	Corynebacteriaceae	Corynebacterium	stationis	1	2	7	3	0	0	0	0	0	0	0	0	0	0	0	0	0	0	0	0	13
New.ReferenceOTU27	Bacteria	Actinobacteria	Actinobacteria	Actinomycetales	Corynebacteriaceae	Corynebacterium	stationis	1	0	0	7	0	1	3	0	0	0	0	0	0	0	0	1	0	0	0	0	13
292815	Bacteria	Fibrobacteres	Fibrobacteria	Fibrobacterales	Fibrobacteraceae	Fibrobacter	succinogenes	0	0	0	0	0	0	0	0	0	0	0	0	0	0	0	0	13	0	0	0	13
New.CleanUp.ReferenceOTU1441	Bacteria	Cyanobacteria	Chloroplast	Streptophyta	NA	NA	NA	1	2	1	0	2	0	2	0	1	0	0	1	0	0	0	0	3	0	0	0	13
New.CleanUp.ReferenceOTU665	Bacteria	Proteobacteria	Alphaproteobacteria	Rhodospirillales	Acetobacteraceae	Acetobacter	NA	0	0	0	1	0	0	0	3	7	0	0	2	0	0	0	0	0	0	0	0	13
558014	Bacteria	Proteobacteria	Betaproteobacteria	Burkholderiales	NA	NA	NA	1	3	0	1	0	0	2	0	1	0	0	2	0	1	0	0	1	0	0	0	12
New.CleanUp.ReferenceOTU813	Bacteria	Proteobacteria	Betaproteobacteria	Burkholderiales	Burkholderiaceae	Salinispora	NA	2	1	0	0	1	0	4	0	1	0	0	1	0	1	0	0	1	0	0	0	12
New.CleanUp.ReferenceOTU2042	Bacteria	Proteobacteria	Betaproteobacteria	Burkholderiales	Comamonadaceae	Pelomonas	NA	0	0	5	0	4	1	1	0	0	0	0	0	1	0	0	0	0	0	0	0	12
531624	Bacteria	Proteobacteria	Betaproteobacteria	Burkholderiales	Comamonadaceae	NA	NA	2	1	0	1	2	0	1	0	1	0	0	1	0	0	0	1	2	0	0	0	12
New.CleanUp.ReferenceOTU789	Bacteria	Proteobacteria	Betaproteobacteria	Burkholderiales	Comamonadaceae	NA	NA	2	3	1	0	2	0	1	0	0	0	0	1	0	0	1	0	0	1	0	0	12
140856	Bacteria	Proteobacteria	Gammaproteobacteria	Pseudomonadales	Moraxellaceae	Psychrobacter	pulmonis	0	0	12	0	0	0	0	0	0	0	0	0	0	0	0	0	0	0	0	0	12
New.CleanUp.ReferenceOTU728	NA	NA	NA	NA	NA	NA	NA	3	2	0	1	1	0	1	0	1	0	0	0	0	1	0	0	0	1	1	0	12
New.CleanUp.ReferenceOTU2787	Bacteria	Firmicutes	Bacilli	Lactobacillales	Lactobacillaceae	Lactobacillus	NA	2	1	0	0	5	0	0	0	0	0	0	1	0	0	1	1	0	0	1	0	12
New.CleanUp.ReferenceOTU1607	Bacteria	Firmicutes	Bacilli	Lactobacillales	Lactobacillaceae	Lactobacillus	NA	0	0	0	0	0	0	0	0	0	0	0	10	0	1	0	0	0	1	0	0	12
1028549	Bacteria	Bacteroidetes	Bacteroidia	Bacteroidales	Prevotellaceae	Prevotella	nigrescens	0	0	12	0	0	0	0	0	0	0	0	0	0	0	0	0	0	0	0	0	12
913264	Bacteria	Proteobacteria	Deltaproteobacteria	Myxococcales	Myxococcaceae	NA	NA	0	0	12	0	0	0	0	0	0	0	0	0	0	0	0	0	0	0	0	0	12
518865	Bacteria	Fusobacteria	Fusobacteriia	Fusobacteriales	Fusobacteriaceae	Fusobacterium	NA	0	0	12	0	0	0	0	0	0	0	0	0	0	0	0	0	0	0	0	0	12
972033	Bacteria	Firmicutes	Bacilli	Lactobacillales	Streptococcaceae	Streptococcus	NA	1	1	0	1	0	0	2	0	1	0	0	0	0	0	0	0	5	1	0	0	12
New.CleanUp.ReferenceOTU2291	Bacteria	Firmicutes	Bacilli	Lactobacillales	Streptococcaceae	Streptococcus	NA	1	6	0	0	1	0	1	0	1	0	0	1	0	0	1	0	0	0	0	0	12
4325275	Bacteria	Firmicutes	Bacilli	Lactobacillales	Streptococcaceae	Streptococcus	NA	0	0	12	0	0	0	0	0	0	0	0	0	0	0	0	0	0	0	0	0	12
932853	Bacteria	Firmicutes	Bacilli	Lactobacillales	Streptococcaceae	Streptococcus	NA	0	0	12	0	0	0	0	0	0	0	0	0	0	0	0	0	0	0	0	0	12
4362739	Bacteria	Firmicutes	Bacilli	Lactobacillales	Streptococcaceae	Streptococcus	NA	0	0	0	0	2	0	5	0	0	0	0	0	0	0	0	0	4	0	1	0	12
403701	Bacteria	Firmicutes	Clostridia	Clostridiales	Veillonellaceae	Dialister	NA	0	0	0	0	0	0	1	0	0	0	0	11	0	0	0	0	0	0	0	0	12
548621	Bacteria	Firmicutes	Clostridia	Clostridiales	Ruminococcaceae	Ruminococcus	NA	0	0	12	0	0	0	0	0	0	0	0	0	0	0	0	0	0	0	0	0	12
New.CleanUp.ReferenceOTU14	Bacteria	Firmicutes	Bacilli	Bacillales	Thermoactinomycetaceae	NA	NA	0	12	0	0	0	0	0	0	0	0	0	0	0	0	0	0	0	0	0	0	12
1101451	Bacteria	Actinobacteria	Actinobacteria	Actinomycetales	NA	NA	NA	0	0	0	0	0	0	0	0	12	0	0	0	0	0	0	0	0	0	0	0	12
New.CleanUp.ReferenceOTU472	Bacteria	Actinobacteria	Actinobacteria	Actinomycetales	Corynebacteriaceae	Corynebacterium	NA	0	4	0	0	0	0	4	0	2	0	0	0	0	0	1	0	0	0	1	0	12
885012	Bacteria	Actinobacteria	Actinobacteria	Actinomycetales	Nocardioidaceae	Friedmanniella	NA	0	2	0	1	0	0	9	0	0	0	0	0	0	0	0	0	0	0	0	0	12
New.CleanUp.ReferenceOTU2288	Bacteria	Actinobacteria	Actinobacteria	Actinomycetales	Dermabacteraceae	Dermabacter	NA	0	0	0	0	0	0	0	0	1	0	0	11	0	0	0	0	0	0	0	0	12
New.CleanUp.ReferenceOTU2035	Bacteria	Planctomycetes	Planctomycetia	Gemmatales	Isosphaeraceae	NA	NA	0	0	0	0	12	0	0	0	0	0	0	0	0	0	0	0	0	0	0	0	12
New.CleanUp.ReferenceOTU1903	Bacteria	Proteobacteria	Alphaproteobacteria	Caulobacterales	Caulobacteraceae	NA	NA	1	2	0	0	2	1	5	0	1	0	0	0	0	0	0	0	0	0	0	0	12
262379	Bacteria	Cyanobacteria	Chloroplast	Streptophyta	NA	NA	NA	1	2	0	0	0	0	0	0	3	0	0	1	0	0	0	0	5	0	0	0	12
New.CleanUp.ReferenceOTU266	Bacteria	Proteobacteria	Alphaproteobacteria	Rhodospirillales	Acetobacteraceae	Acetobacter	NA	0	0	0	0	0	0	0	3	8	0	0	0	0	0	0	0	0	0	0	1	12
New.CleanUp.ReferenceOTU1204	Bacteria	Proteobacteria	Betaproteobacteria	Neisseriales	Neisseriaceae	NA	NA	0	0	0	0	0	0	0	0	0	0	0	0	0	0	0	0	11	0	0	0	11
405425	Bacteria	Proteobacteria	Gammaproteobacteria	Pseudomonadales	Moraxellaceae	Acinetobacter	NA	0	1	8	0	1	0	1	0	0	0	0	0	0	0	0	0	0	0	0	0	11
New.CleanUp.ReferenceOTU2673	Bacteria	Proteobacteria	Gammaproteobacteria	Pseudomonadales	Moraxellaceae	Acinetobacter	NA	0	0	11	0	0	0	0	0	0	0	0	0	0	0	0	0	0	0	0	0	11
New.CleanUp.ReferenceOTU932	Bacteria	Proteobacteria	Alphaproteobacteria	Rickettsiales	Rickettsiaceae	Wolbachia	NA	2	1	0	0	3	0	0	0	1	0	0	0	1	1	0	0	0	0	2	0	11
New.CleanUp.ReferenceOTU1035	NA	NA	NA	NA	NA	NA	NA	0	0	0	0	0	0	0	0	7	0	0	3	0	0	0	0	1	0	0	0	11
New.CleanUp.ReferenceOTU973	Bacteria	Proteobacteria	Alphaproteobacteria	Rickettsiales	Rickettsiaceae	Wolbachia	NA	3	0	0	0	0	0	1	0	1	0	0	1	0	2	0	0	1	0	2	0	11
New.CleanUp.ReferenceOTU1594	Bacteria	Bacteroidetes	Cytophagia	Cytophagales	Cytophagaceae	Hymenobacter	NA	0	0	10	0	0	0	0	0	0	0	0	1	0	0	0	0	0	0	0	0	11
259772	Bacteria	Firmicutes	Clostridia	Clostridiales	Lachnospiraceae	NA	NA	0	0	11	0	0	0	0	0	0	0	0	0	0	0	0	0	0	0	0	0	11
New.CleanUp.ReferenceOTU863	Bacteria	Firmicutes	Clostridia	Clostridiales	Lachnospiraceae	Blautia	NA	0	3	0	0	0	0	8	0	0	0	0	0	0	0	0	0	0	0	0	0	11
549756	Bacteria	Firmicutes	Bacilli	Lactobacillales	Lactobacillaceae	Lactobacillus	NA	0	0	0	9	0	0	0	1	0	1	0	0	0	0	0	0	0	0	0	0	11
949789	Bacteria	Firmicutes	Bacilli	Bacillales	Staphylococcaceae	Staphylococcus	NA	0	0	9	1	0	0	1	0	0	0	0	0	0	0	0	0	0	0	0	0	11
New.CleanUp.ReferenceOTU376	Bacteria	Firmicutes	Bacilli	Lactobacillales	Streptococcaceae	Streptococcus	NA	1	0	0	0	0	0	3	0	1	0	0	0	0	0	0	0	6	0	0	0	11
1042805	Bacteria	Firmicutes	Bacilli	Lactobacillales	Streptococcaceae	Streptococcus	NA	1	0	0	0	0	0	10	0	0	0	0	0	0	0	0	0	0	0	0	0	11
591583	Bacteria	Firmicutes	Bacilli	Lactobacillales	Streptococcaceae	Streptococcus	NA	0	3	1	0	0	0	3	0	1	0	0	3	0	0	0	0	0	0	0	0	11
New.CleanUp.ReferenceOTU2433	Bacteria	Actinobacteria	Thermoleophilia	Solirubrobacterales	Solirubrobacteraceae	NA	NA	0	0	0	0	11	0	0	0	0	0	0	0	0	0	0	0	0	0	0	0	11
New.CleanUp.ReferenceOTU2810	Bacteria	Actinobacteria	Actinobacteria	Actinomycetales	Microbacteriaceae	NA	NA	0	0	0	0	0	0	1	0	0	0	0	10	0	0	0	0	0	0	0	0	11
New.CleanUp.ReferenceOTU452	Bacteria	Actinobacteria	Actinobacteria	Actinomycetales	NA	NA	NA	0	11	0	0	0	0	0	0	0	0	0	0	0	0	0	0	0	0	0	0	11
517116	Bacteria	Proteobacteria	Alphaproteobacteria	Rhodobacterales	Rhodobacteraceae	NA	NA	0	0	0	1	0	0	10	0	0	0	0	0	0	0	0	0	0	0	0	0	11
New.CleanUp.ReferenceOTU666	Bacteria	Proteobacteria	Alphaproteobacteria	Rhodobacterales	Rhodobacteraceae	Paracoccus	NA	0	0	0	0	0	0	0	0	0	0	0	11	0	0	0	0	0	0	0	0	11
New.CleanUp.ReferenceOTU1946	Bacteria	Proteobacteria	Alphaproteobacteria	Rhizobiales	Hyphomicrobiaceae	Hyphomicrobium	NA	0	2	0	0	2	0	2	0	2	0	0	1	0	2	0	0	0	0	0	0	11
New.CleanUp.ReferenceOTU523	Bacteria	Proteobacteria	Alphaproteobacteria	Rhodospirillales	Acetobacteraceae	Acetobacter	NA	0	0	0	0	0	0	0	1	10	0	0	0	0	0	0	0	0	0	0	0	11
New.CleanUp.ReferenceOTU222	NA	NA	NA	NA	NA	NA	NA	0	0	0	0	0	0	0	0	4	0	0	6	0	0	0	0	0	0	0	0	10
New.CleanUp.ReferenceOTU552	NA	NA	NA	NA	NA	NA	NA	0	0	0	0	0	1	0	1	3	0	0	5	0	0	0	0	0	0	0	0	10
New.CleanUp.ReferenceOTU898	Bacteria	Proteobacteria	Alphaproteobacteria	Rhodospirillales	Acetobacteraceae	Acetobacter	NA	0	0	3	0	0	1	0	0	4	0	0	2	0	0	0	0	0	0	0	0	10
281220	Bacteria	Proteobacteria	Betaproteobacteria	Burkholderiales	Burkholderiaceae	Burkholderia	NA	1	2	0	0	2	0	1	0	2	0	0	2	0	0	0	0	0	0	0	0	10
517972	Bacteria	Proteobacteria	Betaproteobacteria	NA	NA	NA	NA	0	0	0	0	0	0	10	0	0	0	0	0	0	0	0	0	0	0	0	0	10
New.CleanUp.ReferenceOTU1107	Bacteria	Proteobacteria	Alphaproteobacteria	Rickettsiales	Rickettsiaceae	Wolbachia	NA	1	0	0	1	1	0	0	0	1	0	0	1	1	3	0	0	0	1	0	0	10
New.CleanUp.ReferenceOTU504	Bacteria	Proteobacteria	Alphaproteobacteria	Rickettsiales	Rickettsiaceae	Wolbachia	NA	1	2	0	0	1	0	3	0	0	0	0	0	0	1	2	0	0	0	0	0	10
New.CleanUp.ReferenceOTU1284	Bacteria	Proteobacteria	Alphaproteobacteria	Rickettsiales	Rickettsiaceae	Wolbachia	NA	2	2	0	0	0	0	1	0	1	0	0	0	0	0	0	0	3	0	1	0	10
New.CleanUp.ReferenceOTU2304	Bacteria	Proteobacteria	Alphaproteobacteria	Rickettsiales	Rickettsiaceae	Wolbachia	NA	1	0	0	0	2	0	1	0	0	0	0	3	0	0	0	0	1	2	0	0	10
New.CleanUp.ReferenceOTU2468	Bacteria	Proteobacteria	Alphaproteobacteria	Rickettsiales	Rickettsiaceae	Wolbachia	NA	0	2	0	0	1	0	1	0	2	0	1	0	0	1	0	0	1	1	0	0	10
4401186	Bacteria	Proteobacteria	Betaproteobacteria	Neisseriales	Neisseriaceae	Eikenella	NA	0	0	0	0	0	0	0	0	10	0	0	0	0	0	0	0	0	0	0	0	10
New.CleanUp.ReferenceOTU1012	NA	NA	NA	NA	NA	NA	NA	3	1	0	0	2	0	0	0	0	1	0	2	0	1	0	0	0	0	0	0	10
New.CleanUp.ReferenceOTU1505	Bacteria	Bacteroidetes	Bacteroidia	Bacteroidales	[Paraprevotellaceae]	[Prevotella]	NA	0	0	10	0	0	0	0	0	0	0	0	0	0	0	0	0	0	0	0	0	10
894969	Bacteria	Firmicutes	Bacilli	Gemellales	Gemellaceae	NA	NA	0	0	9	0	0	0	1	0	0	0	0	0	0	0	0	0	0	0	0	0	10
888575	Bacteria	Firmicutes	Bacilli	Bacillales	Staphylococcaceae	Staphylococcus	aureus	0	1	0	2	0	0	2	0	2	0	0	1	0	0	2	0	0	0	0	0	10
New.CleanUp.ReferenceOTU1135	Bacteria	Firmicutes	Bacilli	Lactobacillales	Streptococcaceae	Streptococcus	NA	0	4	0	0	3	0	0	0	0	0	0	0	0	0	0	0	3	0	0	0	10
New.CleanUp.ReferenceOTU2666	Bacteria	Firmicutes	Bacilli	Lactobacillales	Streptococcaceae	Streptococcus	NA	0	4	0	0	3	0	0	0	0	0	0	0	0	0	0	0	3	0	0	0	10
592616	Bacteria	Firmicutes	Erysipelotrichi	Erysipelotrichales	Erysipelotrichaceae	NA	NA	0	0	0	0	1	0	9	0	0	0	0	0	0	0	0	0	0	0	0	0	10
New.CleanUp.ReferenceOTU1126	Bacteria	Firmicutes	Clostridia	Clostridiales	Lachnospiraceae	[Ruminococcus]	NA	0	0	9	0	0	0	0	0	0	0	0	1	0	0	0	0	0	0	0	0	10
157272	Bacteria	Firmicutes	Clostridia	Clostridiales	Ruminococcaceae	Faecalibacterium	prausnitzii	0	0	0	1	0	0	8	0	0	0	0	1	0	0	0	0	0	0	0	0	10
New.CleanUp.ReferenceOTU1029	Bacteria	Actinobacteria	Actinobacteria	Actinomycetales	Geodermatophilaceae	NA	NA	0	5	0	0	1	1	0	0	0	0	0	2	0	1	0	0	0	0	0	0	10
New.CleanUp.ReferenceOTU639	Bacteria	Actinobacteria	Actinobacteria	Actinomycetales	Nocardioidaceae	Friedmanniella	NA	0	6	0	1	0	0	1	0	0	1	0	0	0	0	0	0	1	0	0	0	10
New.CleanUp.ReferenceOTU165	Bacteria	Actinobacteria	Actinobacteria	Actinomycetales	Actinomycetaceae	Actinomyces	NA	0	1	0	0	0	3	0	0	3	0	0	1	0	0	0	0	2	0	0	0	10
New.CleanUp.ReferenceOTU2431	Bacteria	Cyanobacteria	Chloroplast	Streptophyta	NA	NA	NA	0	0	0	0	0	0	10	0	0	0	0	0	0	0	0	0	0	0	0	0	10
3541	Bacteria	Cyanobacteria	Chloroplast	Streptophyta	NA	NA	NA	0	2	0	0	7	0	0	0	0	0	0	1	0	0	0	0	0	0	0	0	10
New.CleanUp.ReferenceOTU43	Bacteria	Cyanobacteria	Chloroplast	Chlorophyta	NA	NA	NA	0	0	0	0	2	0	5	0	0	0	0	2	0	0	0	0	0	0	1	0	10
New.CleanUp.ReferenceOTU2604	Bacteria	Proteobacteria	Alphaproteobacteria	Rhodospirillales	Acetobacteraceae	Acetobacter	NA	0	0	0	0	0	0	0	1	6	0	0	2	0	0	0	0	0	0	0	0	9
New.CleanUp.ReferenceOTU2739	Bacteria	Proteobacteria	Alphaproteobacteria	Rhodospirillales	Acetobacteraceae	Acetobacter	NA	0	0	0	0	0	0	0	0	2	0	0	7	0	0	0	0	0	0	0	0	9
New.CleanUp.ReferenceOTU422	Bacteria	Proteobacteria	Alphaproteobacteria	Rhodospirillales	Acetobacteraceae	Acetobacter	NA	0	0	0	0	0	0	0	0	6	0	0	3	0	0	0	0	0	0	0	0	9
4478627	Bacteria	Proteobacteria	Alphaproteobacteria	Rickettsiales	NA	NA	NA	0	0	9	0	0	0	0	0	0	0	0	0	0	0	0	0	0	0	0	0	9
New.CleanUp.ReferenceOTU2490	Bacteria	Proteobacteria	Gammaproteobacteria	Xanthomonadales	Sinobacteraceae	NA	NA	0	0	0	0	7	0	0	0	0	0	0	0	0	2	0	0	0	0	0	0	9
New.CleanUp.ReferenceOTU2405	NA	NA	NA	NA	NA	NA	NA	2	1	0	0	3	0	1	0	0	0	0	2	0	0	0	0	0	0	0	0	9
329876	Bacteria	Proteobacteria	Betaproteobacteria	NA	NA	NA	NA	0	3	0	0	0	0	5	0	0	0	0	1	0	0	0	0	0	0	0	0	9
281659	Bacteria	Proteobacteria	Betaproteobacteria	Burkholderiales	Comamonadaceae	Comamonas	NA	0	0	9	0	0	0	0	0	0	0	0	0	0	0	0	0	0	0	0	0	9
1109362	Bacteria	Proteobacteria	Gammaproteobacteria	Enterobacteriales	Enterobacteriaceae	NA	NA	0	0	1	5	1	0	1	0	0	0	0	0	0	1	0	0	0	0	0	0	9
New.CleanUp.ReferenceOTU2176	Bacteria	Proteobacteria	Gammaproteobacteria	Pseudomonadales	Moraxellaceae	Acinetobacter	NA	0	0	0	4	0	0	5	0	0	0	0	0	0	0	0	0	0	0	0	0	9
New.CleanUp.ReferenceOTU998	NA	NA	NA	NA	NA	NA	NA	2	0	0	0	0	0	0	0	0	0	0	1	0	3	1	0	0	1	1	0	9
New.CleanUp.ReferenceOTU1295	Bacteria	Proteobacteria	Alphaproteobacteria	Rickettsiales	Rickettsiaceae	Wolbachia	NA	3	2	0	0	1	0	0	0	0	0	0	3	0	0	0	0	0	0	0	0	9
New.CleanUp.ReferenceOTU1144	Bacteria	Proteobacteria	Alphaproteobacteria	Rickettsiales	Rickettsiaceae	Wolbachia	NA	0	1	0	0	0	1	3	1	0	0	0	0	0	3	0	0	0	0	0	0	9
New.CleanUp.ReferenceOTU687	Bacteria	Proteobacteria	Alphaproteobacteria	Rickettsiales	Rickettsiaceae	Wolbachia	NA	1	2	0	0	0	0	1	0	2	1	0	0	0	1	0	0	0	1	0	0	9
New.CleanUp.ReferenceOTU1734	Bacteria	Proteobacteria	Alphaproteobacteria	Rickettsiales	Rickettsiaceae	Wolbachia	NA	1	1	0	0	2	0	2	0	0	0	0	0	0	0	0	0	2	1	0	0	9
New.CleanUp.ReferenceOTU893	Bacteria	Proteobacteria	Alphaproteobacteria	Rickettsiales	Rickettsiaceae	Wolbachia	NA	1	1	0	0	1	1	0	0	0	0	0	4	0	0	0	0	0	0	1	0	9
New.CleanUp.ReferenceOTU1213	Bacteria	Proteobacteria	Alphaproteobacteria	Rickettsiales	Rickettsiaceae	Wolbachia	NA	0	2	0	1	1	0	0	0	0	1	0	0	0	3	0	1	0	0	0	0	9
New.CleanUp.ReferenceOTU1477	Bacteria	Proteobacteria	Alphaproteobacteria	Rickettsiales	Rickettsiaceae	Wolbachia	NA	0	1	0	0	2	0	0	1	0	0	1	3	0	0	0	0	0	0	1	0	9
New.CleanUp.ReferenceOTU2610	Bacteria	Proteobacteria	Betaproteobacteria	Neisseriales	Neisseriaceae	Kingella	NA	0	1	0	0	0	0	0	0	8	0	0	0	0	0	0	0	0	0	0	0	9
New.CleanUp.ReferenceOTU336	Bacteria	Firmicutes	Bacilli	Lactobacillales	Lactobacillaceae	Lactobacillus	NA	2	1	0	0	4	0	0	0	0	0	0	1	0	1	0	0	0	0	0	0	9
New.CleanUp.ReferenceOTU396	Bacteria	Bacteroidetes	Cytophagia	Cytophagales	Cytophagaceae	Hymenobacter	NA	0	0	9	0	0	0	0	0	0	0	0	0	0	0	0	0	0	0	0	0	9
1068339	Bacteria	Bacteroidetes	Cytophagia	Cytophagales	Cytophagaceae	Hymenobacter	NA	0	4	0	0	0	0	5	0	0	0	0	0	0	0	0	0	0	0	0	0	9
530164	Bacteria	Bacteroidetes	Bacteroidia	Bacteroidales	Porphyromonadaceae	Porphyromonas	NA	0	0	9	0	0	0	0	0	0	0	0	0	0	0	0	0	0	0	0	0	9
1044938	Bacteria	Gemmatimonadetes	Gemmatimonadetes	Gemmatimonadales	Gemmatimonadaceae	Gemmatimonas	NA	0	0	9	0	0	0	0	0	0	0	0	0	0	0	0	0	0	0	0	0	9
New.CleanUp.ReferenceOTU145	Bacteria	Firmicutes	Bacilli	Bacillales	NA	NA	NA	0	0	0	0	0	0	0	0	0	0	0	9	0	0	0	0	0	0	0	0	9
New.CleanUp.ReferenceOTU451	Bacteria	Firmicutes	Bacilli	Bacillales	Staphylococcaceae	Macrococcus	caseolyticus	0	0	9	0	0	0	0	0	0	0	0	0	0	0	0	0	0	0	0	0	9
939252	Bacteria	Firmicutes	Bacilli	Lactobacillales	Streptococcaceae	Streptococcus	NA	0	0	9	0	0	0	0	0	0	0	0	0	0	0	0	0	0	0	0	0	9
New.CleanUp.ReferenceOTU1405	Bacteria	Firmicutes	Clostridia	Clostridiales	Veillonellaceae	Veillonella	dispar	0	0	0	0	0	0	0	0	9	0	0	0	0	0	0	0	0	0	0	0	9
New.CleanUp.ReferenceOTU673	Bacteria	Firmicutes	Clostridia	Clostridiales	Ruminococcaceae	NA	NA	0	4	0	0	0	0	5	0	0	0	0	0	0	0	0	0	0	0	0	0	9
1110021	Bacteria	Actinobacteria	Actinobacteria	Actinomycetales	Geodermatophilaceae	Modestobacter	NA	0	0	0	0	0	0	9	0	0	0	0	0	0	0	0	0	0	0	0	0	9
New.CleanUp.ReferenceOTU526	Bacteria	Actinobacteria	Actinobacteria	Actinomycetales	Propionibacteriaceae	Propionibacterium	acnes	1	2	0	1	0	0	1	0	2	0	0	1	0	1	0	0	0	0	0	0	9
515808	Bacteria	Actinobacteria	Actinobacteria	Actinomycetales	Corynebacteriaceae	Corynebacterium	NA	0	0	9	0	0	0	0	0	0	0	0	0	0	0	0	0	0	0	0	0	9
1088305	Bacteria	Actinobacteria	Actinobacteria	Actinomycetales	Corynebacteriaceae	Corynebacterium	NA	0	2	0	0	0	0	4	0	0	0	0	1	0	1	0	0	1	0	0	0	9
510174	Bacteria	Actinobacteria	Actinobacteria	Actinomycetales	NA	NA	NA	0	2	0	5	0	0	0	0	1	0	0	0	0	0	0	1	0	0	0	0	9
New.CleanUp.ReferenceOTU147	Bacteria	Actinobacteria	Actinobacteria	Actinomycetales	Microbacteriaceae	NA	NA	0	0	9	0	0	0	0	0	0	0	0	0	0	0	0	0	0	0	0	0	9
New.CleanUp.ReferenceOTU1202	Bacteria	Actinobacteria	Actinobacteria	Actinomycetales	NA	NA	NA	0	0	0	0	0	0	9	0	0	0	0	0	0	0	0	0	0	0	0	0	9
249493	Bacteria	Proteobacteria	Alphaproteobacteria	Sphingomonadales	Sphingomonadaceae	Sphingomonas	NA	0	2	5	0	0	0	0	1	0	0	0	0	1	0	0	0	0	0	0	0	9
New.CleanUp.ReferenceOTU271	Bacteria	Proteobacteria	Alphaproteobacteria	Rhodospirillales	Acetobacteraceae	NA	NA	0	0	0	0	0	0	9	0	0	0	0	0	0	0	0	0	0	0	0	0	9
New.CleanUp.ReferenceOTU1193	Bacteria	Proteobacteria	Alphaproteobacteria	Rhodospirillales	Acetobacteraceae	NA	NA	0	0	0	0	0	0	0	0	9	0	0	0	0	0	0	0	0	0	0	0	9
New.CleanUp.ReferenceOTU1248	Bacteria	Proteobacteria	Alphaproteobacteria	Rhodospirillales	Acetobacteraceae	Acetobacter	NA	0	0	0	0	0	0	0	2	2	0	0	3	0	0	0	1	0	0	0	0	8
1105280	Bacteria	Proteobacteria	Betaproteobacteria	Burkholderiales	Burkholderiaceae	Burkholderia	NA	2	2	0	0	1	0	2	0	0	0	0	0	0	1	0	0	0	0	0	0	8
114102	Bacteria	Proteobacteria	Betaproteobacteria	Burkholderiales	Comamonadaceae	Methylibium	NA	0	0	8	0	0	0	0	0	0	0	0	0	0	0	0	0	0	0	0	0	8
1116384	Bacteria	Proteobacteria	Betaproteobacteria	Burkholderiales	Comamonadaceae	NA	NA	0	0	3	1	0	0	0	0	2	1	0	0	0	0	0	0	1	0	0	0	8
822556	Bacteria	Proteobacteria	Gammaproteobacteria	Pseudomonadales	NA	NA	NA	0	0	7	0	0	0	0	0	0	0	0	1	0	0	0	0	0	0	0	0	8
New.CleanUp.ReferenceOTU683	Bacteria	Proteobacteria	Alphaproteobacteria	Rickettsiales	Rickettsiaceae	Wolbachia	NA	3	0	0	0	2	0	0	0	0	0	0	0	1	0	0	0	1	1	0	0	8
New.CleanUp.ReferenceOTU316	Bacteria	Proteobacteria	Alphaproteobacteria	Rickettsiales	Rickettsiaceae	Wolbachia	NA	0	3	0	0	0	0	1	0	0	0	0	0	1	2	0	0	0	1	0	0	8
New.CleanUp.ReferenceOTU349	Bacteria	Proteobacteria	Alphaproteobacteria	Rickettsiales	Rickettsiaceae	Wolbachia	NA	0	0	0	0	0	0	0	0	0	0	1	1	0	3	0	1	0	0	1	1	8
New.CleanUp.ReferenceOTU610	Bacteria	Proteobacteria	Alphaproteobacteria	Rickettsiales	Rickettsiaceae	Wolbachia	NA	1	3	0	0	2	0	0	0	0	0	0	0	0	0	0	0	0	1	1	0	8
New.CleanUp.ReferenceOTU2513	NA	NA	NA	NA	NA	NA	NA	0	0	0	0	0	0	0	1	4	0	0	2	0	0	0	0	0	0	0	1	8
New.CleanUp.ReferenceOTU909	Bacteria	Proteobacteria	Alphaproteobacteria	Rickettsiales	Rickettsiaceae	Wolbachia	NA	0	1	0	1	2	0	0	0	1	0	0	0	1	1	0	0	1	0	0	0	8
New.CleanUp.ReferenceOTU2683	Bacteria	Proteobacteria	Alphaproteobacteria	Rickettsiales	Rickettsiaceae	Wolbachia	NA	1	1	0	0	0	0	1	0	0	1	0	0	0	3	0	0	0	1	0	0	8
New.CleanUp.ReferenceOTU878	Bacteria	Firmicutes	Bacilli	Lactobacillales	Lactobacillaceae	Lactobacillus	NA	0	0	0	0	0	0	0	0	0	0	0	5	0	0	0	2	1	0	0	0	8
New.CleanUp.ReferenceOTU2161	Bacteria	Firmicutes	Bacilli	Lactobacillales	Lactobacillaceae	Lactobacillus	NA	0	1	0	0	0	0	1	0	0	1	0	4	0	0	1	0	0	0	0	0	8
New.CleanUp.ReferenceOTU2548	Bacteria	Firmicutes	Bacilli	Lactobacillales	Lactobacillaceae	Lactobacillus	NA	0	3	0	0	2	0	0	0	0	0	0	2	0	0	0	0	1	0	0	0	8
New.CleanUp.ReferenceOTU2204	Bacteria	Firmicutes	Bacilli	Lactobacillales	Lactobacillaceae	Lactobacillus	NA	0	1	0	0	2	0	1	0	0	0	0	2	2	0	0	0	0	0	0	0	8
4312247	Bacteria	Bacteroidetes	Flavobacteriia	Flavobacteriales	Flavobacteriaceae	Capnocytophaga	NA	0	0	0	0	0	0	4	0	3	0	0	0	0	0	0	0	1	0	0	0	8
New.CleanUp.ReferenceOTU1665	NA	NA	NA	NA	NA	NA	NA	0	0	8	0	0	0	0	0	0	0	0	0	0	0	0	0	0	0	0	0	8
93099	Bacteria	Firmicutes	Bacilli	Lactobacillales	Streptococcaceae	Lactococcus	NA	0	0	6	0	0	1	0	0	0	0	0	0	0	0	0	0	1	0	0	0	8
853867	Bacteria	Firmicutes	Bacilli	Bacillales	Staphylococcaceae	Staphylococcus	NA	0	0	8	0	0	0	0	0	0	0	0	0	0	0	0	0	0	0	0	0	8
201364	Bacteria	Firmicutes	Clostridia	Clostridiales	Veillonellaceae	Dialister	NA	0	0	0	0	0	0	8	0	0	0	0	0	0	0	0	0	0	0	0	0	8
New.CleanUp.ReferenceOTU1497	Bacteria	Actinobacteria	Actinobacteria	Actinomycetales	Dermabacteraceae	Brachybacterium	conglomeratum	0	0	3	0	0	0	5	0	0	0	0	0	0	0	0	0	0	0	0	0	8
New.CleanUp.ReferenceOTU2133	Bacteria	Actinobacteria	Actinobacteria	Actinomycetales	Propionibacteriaceae	Propionibacterium	acnes	1	2	0	1	1	0	1	0	0	0	0	1	0	1	0	0	0	0	0	0	8
New.CleanUp.ReferenceOTU448	Bacteria	Actinobacteria	Actinobacteria	Actinomycetales	Pseudonocardiaceae	Actinomycetospora	NA	2	0	0	0	0	0	0	0	5	0	0	0	0	0	0	0	1	0	0	0	8
1047041	Bacteria	Actinobacteria	Actinobacteria	Actinomycetales	Corynebacteriaceae	Corynebacterium	NA	0	4	0	1	0	0	0	0	0	0	0	3	0	0	0	0	0	0	0	0	8
291846	Bacteria	Actinobacteria	Actinobacteria	Actinomycetales	Corynebacteriaceae	Corynebacterium	NA	0	3	0	0	0	0	2	0	1	0	0	1	1	0	0	0	0	0	0	0	8
529001	Bacteria	Actinobacteria	Actinobacteria	Actinomycetales	Corynebacteriaceae	Corynebacterium	NA	1	1	1	3	1	0	1	0	0	0	0	0	0	0	0	0	0	0	0	0	8
New.CleanUp.ReferenceOTU554	Bacteria	Actinobacteria	Actinobacteria	Actinomycetales	Micrococcaceae	Arthrobacter	NA	0	0	0	0	0	1	7	0	0	0	0	0	0	0	0	0	0	0	0	0	8
New.CleanUp.ReferenceOTU2751	Bacteria	Actinobacteria	Actinobacteria	Actinomycetales	Nocardioidaceae	Friedmanniella	NA	0	0	0	0	0	0	0	0	0	0	0	8	0	0	0	0	0	0	0	0	8
New.CleanUp.ReferenceOTU796	Bacteria	Actinobacteria	Actinobacteria	Actinomycetales	Actinomycetaceae	Actinomyces	NA	0	1	2	0	2	0	1	0	2	0	0	0	0	0	0	0	0	0	0	0	8
92874	Bacteria	Actinobacteria	Actinobacteria	Actinomycetales	Actinomycetaceae	Actinomyces	NA	0	3	2	0	0	0	2	0	0	0	0	1	0	0	0	0	0	0	0	0	8
New.CleanUp.ReferenceOTU2820	Bacteria	FBP	NA	NA	NA	NA	NA	0	0	0	0	0	0	8	0	0	0	0	0	0	0	0	0	0	0	0	0	8
New.CleanUp.ReferenceOTU152	Bacteria	Proteobacteria	Alphaproteobacteria	Rhodobacterales	Rhodobacteraceae	Rubellimicrobium	NA	0	8	0	0	0	0	0	0	0	0	0	0	0	0	0	0	0	0	0	0	8
New.CleanUp.ReferenceOTU1130	Bacteria	Proteobacteria	Alphaproteobacteria	Rhizobiales	Hyphomicrobiaceae	Pedomicrobium	NA	0	0	0	0	0	0	0	0	8	0	0	0	0	0	0	0	0	0	0	0	8
159017	Bacteria	Proteobacteria	Alphaproteobacteria	Caulobacterales	Caulobacteraceae	NA	NA	0	0	0	0	2	0	0	0	5	0	0	0	0	1	0	0	0	0	0	0	8
850731	Bacteria	Proteobacteria	Alphaproteobacteria	Caulobacterales	Caulobacteraceae	NA	NA	0	0	0	0	1	0	0	0	2	0	0	1	0	0	0	0	4	0	0	0	8
288283	Bacteria	Proteobacteria	Alphaproteobacteria	Caulobacterales	Caulobacteraceae	NA	NA	0	0	8	0	0	0	0	0	0	0	0	0	0	0	0	0	0	0	0	0	8
809836	Bacteria	Cyanobacteria	Chloroplast	Streptophyta	NA	NA	NA	2	0	0	0	2	0	0	0	2	0	0	0	0	0	0	0	2	0	0	0	8
1126072	Bacteria	Cyanobacteria	Chloroplast	Streptophyta	NA	NA	NA	0	1	1	0	3	0	2	0	1	0	0	0	0	0	0	0	0	0	0	0	8
New.CleanUp.ReferenceOTU2132	Bacteria	Cyanobacteria	Chloroplast	Chlorophyta	Trebouxiophyceae	NA	NA	0	0	0	0	0	0	0	0	0	0	0	0	0	8	0	0	0	0	0	0	8
New.CleanUp.ReferenceOTU112	Bacteria	Proteobacteria	Alphaproteobacteria	Rhodospirillales	Acetobacteraceae	Acetobacter	NA	0	0	0	0	0	0	0	1	6	0	0	0	1	0	0	0	0	0	0	0	8
New.CleanUp.ReferenceOTU1160	Bacteria	Proteobacteria	Alphaproteobacteria	Rhodospirillales	Acetobacteraceae	NA	NA	0	0	0	0	0	0	0	1	7	0	0	0	0	0	0	0	0	0	0	0	8
New.CleanUp.ReferenceOTU778	Bacteria	Proteobacteria	Alphaproteobacteria	Rhodospirillales	Acetobacteraceae	NA	NA	0	0	0	0	0	1	0	0	3	0	0	2	0	0	0	1	0	0	0	0	7
New.CleanUp.ReferenceOTU534	Bacteria	Proteobacteria	Alphaproteobacteria	Rhodospirillales	Acetobacteraceae	NA	NA	0	0	0	0	0	0	0	0	0	0	0	7	0	0	0	0	0	0	0	0	7
1723981	Bacteria	Proteobacteria	Gammaproteobacteria	Xanthomonadales	Xanthomonadaceae	NA	NA	0	0	7	0	0	0	0	0	0	0	0	0	0	0	0	0	0	0	0	0	7
New.CleanUp.ReferenceOTU994	Bacteria	Proteobacteria	Betaproteobacteria	Burkholderiales	Burkholderiaceae	Salinispora	NA	1	2	0	0	0	0	0	0	0	0	0	1	0	0	0	0	2	0	1	0	7
74685	Bacteria	Proteobacteria	Betaproteobacteria	Burkholderiales	Comamonadaceae	NA	NA	0	0	0	0	0	0	7	0	0	0	0	0	0	0	0	0	0	0	0	0	7
846710	Bacteria	Proteobacteria	Betaproteobacteria	Burkholderiales	Comamonadaceae	NA	NA	0	0	7	0	0	0	0	0	0	0	0	0	0	0	0	0	0	0	0	0	7
New.CleanUp.ReferenceOTU2088	Bacteria	Proteobacteria	Gammaproteobacteria	Pseudomonadales	Moraxellaceae	Acinetobacter	lwoffii	0	0	1	0	2	0	4	0	0	0	0	0	0	0	0	0	0	0	0	0	7
New.CleanUp.ReferenceOTU1930	Bacteria	Proteobacteria	Alphaproteobacteria	Rickettsiales	Rickettsiaceae	Wolbachia	NA	2	0	0	0	0	0	0	0	0	0	0	3	0	2	0	0	0	0	0	0	7
New.CleanUp.ReferenceOTU436	Bacteria	Proteobacteria	Alphaproteobacteria	Rickettsiales	Rickettsiaceae	Wolbachia	NA	3	1	0	0	0	0	0	0	0	0	1	0	0	2	0	0	0	0	0	0	7
New.CleanUp.ReferenceOTU220	Bacteria	Proteobacteria	Alphaproteobacteria	Rickettsiales	Rickettsiaceae	Wolbachia	NA	0	0	0	0	1	1	0	0	0	0	0	0	1	2	0	0	0	0	2	0	7
New.CleanUp.ReferenceOTU1585	Bacteria	Proteobacteria	Alphaproteobacteria	Rickettsiales	Rickettsiaceae	Wolbachia	NA	1	1	0	0	3	0	0	0	0	0	0	1	0	1	0	0	0	0	0	0	7
New.CleanUp.ReferenceOTU2341	Bacteria	Proteobacteria	Alphaproteobacteria	Rickettsiales	Rickettsiaceae	Wolbachia	NA	0	2	0	1	2	0	0	0	0	0	0	0	0	2	0	0	0	0	0	0	7
New.CleanUp.ReferenceOTU361	Bacteria	Proteobacteria	Alphaproteobacteria	Rickettsiales	Rickettsiaceae	Wolbachia	NA	1	0	0	0	0	1	1	0	0	1	0	1	0	0	0	0	2	0	0	0	7
New.CleanUp.ReferenceOTU1856	Bacteria	Proteobacteria	Alphaproteobacteria	Rickettsiales	Rickettsiaceae	Wolbachia	NA	1	2	0	0	0	0	0	0	0	0	0	1	0	1	1	0	1	0	0	0	7
New.CleanUp.ReferenceOTU20	Bacteria	Proteobacteria	Alphaproteobacteria	Rickettsiales	Rickettsiaceae	Wolbachia	NA	3	0	0	0	0	0	1	0	0	0	0	0	1	2	0	0	0	0	0	0	7
New.CleanUp.ReferenceOTU255	Bacteria	Proteobacteria	Alphaproteobacteria	Rickettsiales	Rickettsiaceae	Wolbachia	NA	0	0	0	0	0	0	0	0	4	0	0	3	0	0	0	0	0	0	0	0	7
New.CleanUp.ReferenceOTU1809	Bacteria	Proteobacteria	Alphaproteobacteria	Rickettsiales	Rickettsiaceae	Wolbachia	NA	0	0	0	0	2	0	1	0	0	0	0	0	0	2	0	1	0	0	0	1	7
New.CleanUp.ReferenceOTU1874	Bacteria	Proteobacteria	Alphaproteobacteria	Rickettsiales	Rickettsiaceae	Wolbachia	NA	0	0	0	0	0	0	0	0	1	0	1	0	1	0	0	2	0	0	2	0	7
New.CleanUp.ReferenceOTU1230	Bacteria	Proteobacteria	Betaproteobacteria	Neisseriales	Neisseriaceae	Eikenella	NA	0	0	0	0	0	0	0	0	7	0	0	0	0	0	0	0	0	0	0	0	7
New.CleanUp.ReferenceOTU1440	Bacteria	Firmicutes	Bacilli	Lactobacillales	Lactobacillaceae	Lactobacillus	NA	0	0	0	1	0	0	0	0	1	0	0	4	0	0	0	1	0	0	0	0	7
New.CleanUp.ReferenceOTU2154	Bacteria	Firmicutes	Bacilli	Lactobacillales	Lactobacillaceae	Lactobacillus	NA	0	0	0	0	5	0	1	0	0	0	0	1	0	0	0	0	0	0	0	0	7
New.CleanUp.ReferenceOTU2710	NA	NA	NA	NA	NA	NA	NA	0	0	0	0	0	0	0	0	0	0	0	7	0	0	0	0	0	0	0	0	7
New.CleanUp.ReferenceOTU684	Bacteria	Firmicutes	Bacilli	Lactobacillales	Lactobacillaceae	Lactobacillus	NA	1	3	0	0	2	0	1	0	0	0	0	0	0	0	0	0	0	0	0	0	7
New.CleanUp.ReferenceOTU814	Bacteria	Firmicutes	Bacilli	Lactobacillales	Lactobacillaceae	Lactobacillus	NA	0	1	0	0	4	0	0	0	0	0	0	1	0	0	0	1	0	0	0	0	7
4432930	Bacteria	Acidobacteria	[Chloracidobacteria]	RB41	Ellin6075	NA	NA	6	1	0	0	0	0	0	0	0	0	0	0	0	0	0	0	0	0	0	0	7
447341	Bacteria	Acidobacteria	[Chloracidobacteria]	RB41	Ellin6075	NA	NA	5	1	0	0	0	0	0	0	0	0	1	0	0	0	0	0	0	0	0	0	7
New.CleanUp.ReferenceOTU156	Bacteria	Bacteroidetes	Cytophagia	Cytophagales	Cytophagaceae	Hymenobacter	NA	0	0	0	0	0	0	6	0	0	0	0	0	0	0	0	0	0	0	1	0	7
855996	Bacteria	Gemmatimonadetes	Gemmatimonadetes	N1423WL	NA	NA	NA	0	0	0	0	0	0	7	0	0	0	0	0	0	0	0	0	0	0	0	0	7
New.CleanUp.ReferenceOTU749	Bacteria	Fusobacteria	Fusobacteriia	Fusobacteriales	Leptotrichiaceae	Leptotrichia	NA	0	0	7	0	0	0	0	0	0	0	0	0	0	0	0	0	0	0	0	0	7
New.CleanUp.ReferenceOTU1572	Bacteria	Firmicutes	Bacilli	Bacillales	Bacillaceae	NA	NA	0	2	0	1	2	1	0	0	0	0	0	0	0	0	0	0	0	0	1	0	7
1062865	Bacteria	Firmicutes	Bacilli	Lactobacillales	Streptococcaceae	Streptococcus	infantis	0	0	0	0	0	0	7	0	0	0	0	0	0	0	0	0	0	0	0	0	7
499109	Bacteria	Firmicutes	Bacilli	Lactobacillales	Streptococcaceae	Streptococcus	NA	0	0	7	0	0	0	0	0	0	0	0	0	0	0	0	0	0	0	0	0	7
364722	Bacteria	Firmicutes	Erysipelotrichi	Erysipelotrichales	Erysipelotrichaceae	NA	NA	0	0	4	0	1	0	2	0	0	0	0	0	0	0	0	0	0	0	0	0	7
92913	Bacteria	Firmicutes	Clostridia	Clostridiales	Veillonellaceae	Selenomonas	NA	0	0	0	0	0	0	5	0	0	2	0	0	0	0	0	0	0	0	0	0	7
New.CleanUp.ReferenceOTU1390	Bacteria	Firmicutes	Clostridia	Clostridiales	Veillonellaceae	Veillonella	dispar	0	6	0	0	0	0	0	0	0	0	0	0	0	0	0	0	1	0	0	0	7
New.CleanUp.ReferenceOTU2806	Bacteria	Firmicutes	Clostridia	Clostridiales	Ruminococcaceae	NA	NA	0	0	0	1	0	0	3	0	0	0	0	0	0	2	0	0	0	1	0	0	7
New.CleanUp.ReferenceOTU1540	Bacteria	Firmicutes	Clostridia	Clostridiales	Ruminococcaceae	NA	NA	0	0	0	0	0	0	0	0	0	0	0	0	0	0	0	0	7	0	0	0	7
New.CleanUp.ReferenceOTU762	Bacteria	Actinobacteria	Actinobacteria	Actinomycetales	Actinomycetaceae	NA	NA	0	0	7	0	0	0	0	0	0	0	0	0	0	0	0	0	0	0	0	0	7
882018	Bacteria	Actinobacteria	Actinobacteria	Actinomycetales	Dermabacteraceae	Brachybacterium	conglomeratum	0	0	7	0	0	0	0	0	0	0	0	0	0	0	0	0	0	0	0	0	7
773157	Bacteria	Actinobacteria	Actinobacteria	Actinomycetales	Nocardiaceae	Rhodococcus	NA	0	0	7	0	0	0	0	0	0	0	0	0	0	0	0	0	0	0	0	0	7
103606	Bacteria	Actinobacteria	Actinobacteria	Actinomycetales	Corynebacteriaceae	Corynebacterium	NA	0	0	7	0	0	0	0	0	0	0	0	0	0	0	0	0	0	0	0	0	7
974249	Bacteria	Actinobacteria	Actinobacteria	Actinomycetales	Corynebacteriaceae	Corynebacterium	NA	0	0	3	0	0	1	0	0	0	0	0	1	0	0	0	0	2	0	0	0	7
300811	Bacteria	Actinobacteria	Actinobacteria	Actinomycetales	Corynebacteriaceae	Corynebacterium	NA	0	0	0	7	0	0	0	0	0	0	0	0	0	0	0	0	0	0	0	0	7
New.CleanUp.ReferenceOTU2785	Bacteria	Actinobacteria	Actinobacteria	Actinomycetales	Brevibacteriaceae	Brevibacterium	aureum	0	0	0	0	0	0	0	0	0	0	0	7	0	0	0	0	0	0	0	0	7
1083016	Bacteria	Actinobacteria	Actinobacteria	Actinomycetales	Micrococcaceae	Kocuria	palustris	0	0	4	0	0	0	2	0	0	0	0	0	0	0	1	0	0	0	0	0	7
New.CleanUp.ReferenceOTU2096	Bacteria	Actinobacteria	Actinobacteria	Actinomycetales	Microbacteriaceae	NA	NA	0	0	6	0	0	0	0	0	1	0	0	0	0	0	0	0	0	0	0	0	7
965289	Bacteria	Actinobacteria	Actinobacteria	Actinomycetales	Actinomycetaceae	Actinomyces	NA	0	0	7	0	0	0	0	0	0	0	0	0	0	0	0	0	0	0	0	0	7
New.CleanUp.ReferenceOTU2228	Bacteria	Proteobacteria	Alphaproteobacteria	Sphingomonadales	Sphingomonadaceae	NA	NA	7	0	0	0	0	0	0	0	0	0	0	0	0	0	0	0	0	0	0	0	7
New.CleanUp.ReferenceOTU511	Bacteria	Proteobacteria	Alphaproteobacteria	Caulobacterales	Caulobacteraceae	NA	NA	0	0	0	0	0	1	0	0	3	0	0	0	0	0	0	0	3	0	0	0	7
New.CleanUp.ReferenceOTU1134	Bacteria	Proteobacteria	Alphaproteobacteria	Rhizobiales	NA	NA	NA	0	2	0	0	0	0	2	0	1	0	0	2	0	0	0	0	0	0	0	0	7
979344	Bacteria	Proteobacteria	Alphaproteobacteria	Rhizobiales	Methylobacteriaceae	Methylobacterium	NA	0	5	0	0	0	0	1	0	0	0	0	0	1	0	0	0	0	0	0	0	7
2020091	Bacteria	Cyanobacteria	Chloroplast	Chlorophyta	NA	NA	NA	0	0	0	0	0	0	3	0	0	0	0	3	1	0	0	0	0	0	0	0	7
New.CleanUp.ReferenceOTU2183	Bacteria	Proteobacteria	Alphaproteobacteria	Rhodospirillales	Acetobacteraceae	Acetobacter	NA	0	0	0	1	0	0	0	0	6	0	0	0	0	0	0	0	0	0	0	0	7
New.CleanUp.ReferenceOTU1383	Bacteria	Proteobacteria	Alphaproteobacteria	Rhodospirillales	Acetobacteraceae	Acetobacter	NA	0	0	0	1	0	0	0	0	6	0	0	0	0	0	0	0	0	0	0	0	7
New.CleanUp.ReferenceOTU180	Bacteria	Proteobacteria	Alphaproteobacteria	Rhodospirillales	Acetobacteraceae	Acetobacter	NA	0	0	0	0	0	0	0	1	2	0	0	0	0	0	0	0	4	0	0	0	7
New.CleanUp.ReferenceOTU2398	Bacteria	Proteobacteria	Alphaproteobacteria	Rhodospirillales	Acetobacteraceae	Acetobacter	NA	0	0	0	0	0	0	0	0	2	0	0	4	0	0	0	0	0	0	0	0	6
New.CleanUp.ReferenceOTU2148	Bacteria	Proteobacteria	Alphaproteobacteria	Rhodospirillales	Acetobacteraceae	Acetobacter	NA	0	0	0	0	0	0	0	0	5	0	0	1	0	0	0	0	0	0	0	0	6
New.CleanUp.ReferenceOTU1755	Bacteria	Proteobacteria	Alphaproteobacteria	Rhodospirillales	Acetobacteraceae	NA	NA	0	0	0	0	0	0	0	1	5	0	0	0	0	0	0	0	0	0	0	0	6
361233	Bacteria	Proteobacteria	Gammaproteobacteria	Xanthomonadales	Xanthomonadaceae	NA	NA	0	0	6	0	0	0	0	0	0	0	0	0	0	0	0	0	0	0	0	0	6
927991	Bacteria	Proteobacteria	Betaproteobacteria	Neisseriales	Neisseriaceae	Neisseria	subflava	0	0	1	0	1	0	0	0	3	0	0	0	0	0	0	0	1	0	0	0	6
942534	Bacteria	Proteobacteria	Betaproteobacteria	Neisseriales	Neisseriaceae	Neisseria	NA	0	0	6	0	0	0	0	0	0	0	0	0	0	0	0	0	0	0	0	0	6
New.CleanUp.ReferenceOTU2189	Bacteria	Proteobacteria	Betaproteobacteria	Neisseriales	Neisseriaceae	Neisseria	cinerea	0	0	0	0	0	0	6	0	0	0	0	0	0	0	0	0	0	0	0	0	6
178885	Bacteria	Proteobacteria	Betaproteobacteria	Burkholderiales	Alcaligenaceae	Sutterella	NA	0	5	0	0	0	0	1	0	0	0	0	0	0	0	0	0	0	0	0	0	6
New.CleanUp.ReferenceOTU2371	Bacteria	Proteobacteria	Betaproteobacteria	Burkholderiales	Comamonadaceae	NA	NA	3	1	0	0	1	0	1	0	0	0	0	0	0	0	0	0	0	0	0	0	6
1084417	Bacteria	Proteobacteria	Betaproteobacteria	Burkholderiales	Comamonadaceae	Variovorax	paradoxus	0	1	0	0	0	0	1	0	0	1	0	0	3	0	0	0	0	0	0	0	6
581021	Bacteria	Proteobacteria	Gammaproteobacteria	Enterobacteriales	Enterobacteriaceae	NA	NA	0	2	0	4	0	0	0	0	0	0	0	0	0	0	0	0	0	0	0	0	6
New.CleanUp.ReferenceOTU1597	Bacteria	Proteobacteria	Gammaproteobacteria	Enterobacteriales	Enterobacteriaceae	NA	NA	0	1	0	3	0	0	0	0	1	0	0	0	0	0	0	0	0	0	1	0	6
New.CleanUp.ReferenceOTU1220	NA	NA	NA	NA	NA	NA	NA	0	1	0	0	1	0	0	0	1	0	0	0	1	2	0	0	0	0	0	0	6
New.CleanUp.ReferenceOTU1153	Bacteria	Proteobacteria	Alphaproteobacteria	Rickettsiales	Rickettsiaceae	Wolbachia	NA	1	3	0	1	0	0	0	0	0	0	0	0	0	0	0	0	1	0	0	0	6
New.CleanUp.ReferenceOTU7	Bacteria	Proteobacteria	Alphaproteobacteria	Rickettsiales	Rickettsiaceae	Wolbachia	NA	1	1	0	0	0	0	0	0	0	0	0	1	0	1	0	0	0	0	2	0	6
New.CleanUp.ReferenceOTU2452	Bacteria	Proteobacteria	Alphaproteobacteria	Rickettsiales	Rickettsiaceae	Wolbachia	NA	0	0	0	0	0	0	2	0	0	0	0	0	0	0	1	0	0	0	3	0	6
New.CleanUp.ReferenceOTU1438	Bacteria	Proteobacteria	Alphaproteobacteria	Rickettsiales	Rickettsiaceae	Wolbachia	NA	0	2	0	0	2	0	0	0	0	0	0	1	0	1	0	0	0	0	0	0	6
New.CleanUp.ReferenceOTU1590	Bacteria	Proteobacteria	Alphaproteobacteria	Rickettsiales	Rickettsiaceae	Wolbachia	NA	0	0	0	0	1	0	0	0	1	0	1	0	0	1	0	1	1	0	0	0	6
New.CleanUp.ReferenceOTU533	Bacteria	Proteobacteria	Alphaproteobacteria	Rickettsiales	Rickettsiaceae	Wolbachia	NA	1	3	0	0	1	0	0	0	0	0	0	0	0	1	0	0	0	0	0	0	6
New.CleanUp.ReferenceOTU1503	Bacteria	Proteobacteria	Alphaproteobacteria	Rickettsiales	Rickettsiaceae	Wolbachia	NA	1	2	0	0	0	0	0	0	1	0	0	1	0	1	0	0	0	0	0	0	6
New.CleanUp.ReferenceOTU2104	Bacteria	Proteobacteria	Alphaproteobacteria	Rickettsiales	Rickettsiaceae	Wolbachia	NA	0	1	0	0	1	0	0	0	0	1	0	1	0	1	0	0	1	0	0	0	6
New.CleanUp.ReferenceOTU784	Bacteria	Proteobacteria	Alphaproteobacteria	Rickettsiales	Rickettsiaceae	Wolbachia	NA	0	0	0	0	2	0	0	0	1	0	0	2	0	0	0	0	1	0	0	0	6
New.CleanUp.ReferenceOTU2559	Bacteria	Proteobacteria	Alphaproteobacteria	Rickettsiales	Rickettsiaceae	Wolbachia	NA	0	0	0	0	0	0	0	1	0	0	0	1	0	3	0	0	0	1	0	0	6
New.CleanUp.ReferenceOTU8	Bacteria	Proteobacteria	Alphaproteobacteria	Rickettsiales	Rickettsiaceae	Wolbachia	NA	0	1	0	0	1	0	0	0	1	0	0	0	0	2	0	0	0	1	0	0	6
New.CleanUp.ReferenceOTU765	Bacteria	Proteobacteria	Alphaproteobacteria	Rickettsiales	Rickettsiaceae	Wolbachia	NA	0	0	0	0	0	0	0	0	0	2	1	1	0	0	0	2	0	0	0	0	6
New.CleanUp.ReferenceOTU50	Bacteria	Proteobacteria	Alphaproteobacteria	Rickettsiales	Rickettsiaceae	Wolbachia	NA	2	0	0	0	1	0	0	0	1	0	0	0	0	1	0	0	0	0	0	1	6
New.CleanUp.ReferenceOTU2477	Bacteria	Proteobacteria	Alphaproteobacteria	Rickettsiales	Rickettsiaceae	Wolbachia	NA	2	1	0	0	0	0	0	0	0	0	0	1	0	2	0	0	0	0	0	0	6
New.CleanUp.ReferenceOTU2641	Bacteria	Proteobacteria	Alphaproteobacteria	Rickettsiales	Rickettsiaceae	Wolbachia	NA	1	0	0	0	0	0	0	0	2	0	0	2	0	1	0	0	0	0	0	0	6
New.CleanUp.ReferenceOTU232	Bacteria	Proteobacteria	Alphaproteobacteria	Rickettsiales	Rickettsiaceae	Wolbachia	NA	3	0	0	1	0	0	0	0	1	0	0	0	0	1	0	0	0	0	0	0	6
New.CleanUp.ReferenceOTU2779	NA	NA	NA	NA	NA	NA	NA	0	0	0	0	0	0	0	0	0	0	0	6	0	0	0	0	0	0	0	0	6
New.CleanUp.ReferenceOTU450	Bacteria	Firmicutes	Bacilli	Lactobacillales	Lactobacillaceae	Lactobacillus	NA	0	0	0	0	4	0	0	0	0	0	0	2	0	0	0	0	0	0	0	0	6
New.CleanUp.ReferenceOTU1626	Bacteria	Firmicutes	Bacilli	Lactobacillales	Lactobacillaceae	Lactobacillus	NA	1	1	0	0	2	0	0	0	0	1	0	0	0	1	0	0	0	0	0	0	6
New.CleanUp.ReferenceOTU1988	Bacteria	Acidobacteria	Acidobacteria-6	iii1-15	mb2424	NA	NA	0	0	0	0	0	0	6	0	0	0	0	0	0	0	0	0	0	0	0	0	6
New.CleanUp.ReferenceOTU84	Bacteria	Acidobacteria	[Chloracidobacteria]	RB41	Ellin6075	NA	NA	0	0	0	0	0	0	6	0	0	0	0	0	0	0	0	0	0	0	0	0	6
New.CleanUp.ReferenceOTU386	NA	NA	NA	NA	NA	NA	NA	0	0	0	0	0	0	6	0	0	0	0	0	0	0	0	0	0	0	0	0	6
22951	Bacteria	Bacteroidetes	Bacteroidia	Bacteroidales	Prevotellaceae	Prevotella	NA	0	0	6	0	0	0	0	0	0	0	0	0	0	0	0	0	0	0	0	0	6
577512	Bacteria	Firmicutes	Clostridia	Clostridiales	Lachnospiraceae	Blautia	NA	1	0	0	1	0	0	0	0	0	0	0	3	0	1	0	0	0	0	0	0	6
New.CleanUp.ReferenceOTU951	Bacteria	Firmicutes	Bacilli	Lactobacillales	Lactobacillaceae	Lactobacillus	NA	0	0	6	0	0	0	0	0	0	0	0	0	0	0	0	0	0	0	0	0	6
292057	Bacteria	Firmicutes	Bacilli	Lactobacillales	Lactobacillaceae	Lactobacillus	NA	0	0	6	0	0	0	0	0	0	0	0	0	0	0	0	0	0	0	0	0	6
1041659	Bacteria	Firmicutes	Bacilli	Bacillales	Staphylococcaceae	Staphylococcus	NA	0	0	0	0	1	0	0	0	2	0	0	0	0	1	0	0	2	0	0	0	6
New.CleanUp.ReferenceOTU216	Bacteria	Firmicutes	Bacilli	Lactobacillales	Streptococcaceae	Streptococcus	NA	0	0	0	0	1	0	0	0	3	0	0	0	0	1	0	0	1	0	0	0	6
New.CleanUp.ReferenceOTU2696	Bacteria	Firmicutes	Bacilli	Lactobacillales	Streptococcaceae	Streptococcus	NA	0	2	0	0	3	0	1	0	0	0	0	0	0	0	0	0	0	0	0	0	6
New.CleanUp.ReferenceOTU1040	Bacteria	Firmicutes	Bacilli	Lactobacillales	Streptococcaceae	Streptococcus	NA	1	0	0	0	0	0	3	0	1	0	0	0	0	0	0	0	1	0	0	0	6
4424886	Bacteria	Firmicutes	Bacilli	Lactobacillales	Streptococcaceae	Streptococcus	NA	0	0	6	0	0	0	0	0	0	0	0	0	0	0	0	0	0	0	0	0	6
4383049	Bacteria	Firmicutes	Bacilli	Lactobacillales	Streptococcaceae	Streptococcus	NA	0	0	6	0	0	0	0	0	0	0	0	0	0	0	0	0	0	0	0	0	6
4422456	Bacteria	Firmicutes	Clostridia	Clostridiales	Veillonellaceae	Veillonella	dispar	0	0	6	0	0	0	0	0	0	0	0	0	0	0	0	0	0	0	0	0	6
11427	Bacteria	Actinobacteria	Actinobacteria	Actinomycetales	Geodermatophilaceae	NA	NA	0	0	0	2	1	0	2	0	0	0	0	1	0	0	0	0	0	0	0	0	6
New.CleanUp.ReferenceOTU1965	Bacteria	Actinobacteria	Actinobacteria	Actinomycetales	Dermabacteraceae	Brachybacterium	conglomeratum	0	0	2	0	1	0	0	0	0	0	0	2	0	1	0	0	0	0	0	0	6
918733	Bacteria	Actinobacteria	Actinobacteria	Actinomycetales	Propionibacteriaceae	Propionibacterium	acnes	0	1	0	0	0	0	3	0	0	0	0	1	0	1	0	0	0	0	0	0	6
New.CleanUp.ReferenceOTU479	Bacteria	Actinobacteria	Actinobacteria	Actinomycetales	Propionibacteriaceae	NA	NA	0	0	1	0	0	4	0	0	0	0	0	1	0	0	0	0	0	0	0	0	6
538093	Bacteria	Actinobacteria	Actinobacteria	Actinomycetales	Pseudonocardiaceae	Actinomycetospora	NA	1	0	0	0	0	0	0	0	1	0	0	0	0	3	0	0	1	0	0	0	6
New.CleanUp.ReferenceOTU817	Bacteria	Actinobacteria	Actinobacteria	Actinomycetales	Mycobacteriaceae	Mycobacterium	NA	0	0	0	0	0	0	6	0	0	0	0	0	0	0	0	0	0	0	0	0	6
967148	Bacteria	Actinobacteria	Actinobacteria	Actinomycetales	Corynebacteriaceae	Corynebacterium	NA	1	0	5	0	0	0	0	0	0	0	0	0	0	0	0	0	0	0	0	0	6
377613	Bacteria	Actinobacteria	Actinobacteria	Actinomycetales	Corynebacteriaceae	Corynebacterium	NA	0	0	6	0	0	0	0	0	0	0	0	0	0	0	0	0	0	0	0	0	6
New.CleanUp.ReferenceOTU658	Bacteria	Actinobacteria	Actinobacteria	Actinomycetales	Corynebacteriaceae	Corynebacterium	NA	2	0	0	0	0	0	3	0	0	0	0	0	0	0	0	0	1	0	0	0	6
283765	Bacteria	Actinobacteria	Actinobacteria	Actinomycetales	Micrococcaceae	Kocuria	rhizophila	0	0	4	0	1	0	1	0	0	0	0	0	0	0	0	0	0	0	0	0	6
New.CleanUp.ReferenceOTU1194	Bacteria	Proteobacteria	Deltaproteobacteria	Myxococcales	0319-6G20	NA	NA	1	1	2	0	0	0	0	0	0	0	0	1	0	0	0	0	1	0	0	0	6
593441	Bacteria	Proteobacteria	Alphaproteobacteria	Rhodobacterales	Rhodobacteraceae	NA	NA	0	0	0	6	0	0	0	0	0	0	0	0	0	0	0	0	0	0	0	0	6
New.CleanUp.ReferenceOTU2753	Bacteria	Proteobacteria	Alphaproteobacteria	Rhodobacterales	Rhodobacteraceae	Rubellimicrobium	NA	0	0	0	0	0	0	0	0	0	0	0	0	0	0	0	0	6	0	0	0	6
163919	Bacteria	Proteobacteria	Alphaproteobacteria	Rhodobacterales	Rhodobacteraceae	Paracoccus	NA	0	0	0	0	0	0	5	0	0	0	0	1	0	0	0	0	0	0	0	0	6
134665	Bacteria	Proteobacteria	Alphaproteobacteria	Rhodobacterales	Rhodobacteraceae	NA	NA	0	0	0	6	0	0	0	0	0	0	0	0	0	0	0	0	0	0	0	0	6
New.CleanUp.ReferenceOTU1443	Bacteria	Proteobacteria	Alphaproteobacteria	Sphingomonadales	Sphingomonadaceae	Sphingomonas	NA	0	0	0	0	1	0	4	0	0	0	0	0	0	0	0	0	0	0	0	1	6
432284	Bacteria	Cyanobacteria	Chloroplast	Streptophyta	NA	NA	NA	2	0	0	0	0	0	0	0	1	0	0	1	0	0	0	0	2	0	0	0	6
New.CleanUp.ReferenceOTU2685	NA	NA	NA	NA	NA	NA	NA	0	0	0	0	0	0	0	0	0	0	0	6	0	0	0	0	0	0	0	0	6
New.CleanUp.ReferenceOTU282	Bacteria	Proteobacteria	Alphaproteobacteria	Rhodospirillales	Acetobacteraceae	Acetobacter	NA	0	0	0	2	0	1	0	0	3	0	0	0	0	0	0	0	0	0	0	0	6
New.CleanUp.ReferenceOTU1409	Bacteria	Proteobacteria	Alphaproteobacteria	Rhodospirillales	Acetobacteraceae	NA	NA	0	0	0	0	0	0	0	0	6	0	0	0	0	0	0	0	0	0	0	0	6
New.CleanUp.ReferenceOTU2115	Bacteria	Proteobacteria	Alphaproteobacteria	Rhodospirillales	Acetobacteraceae	Acetobacter	NA	0	0	0	0	0	0	0	1	5	0	0	0	0	0	0	0	0	0	0	0	6
New.CleanUp.ReferenceOTU2252	Bacteria	Proteobacteria	Alphaproteobacteria	Rhodospirillales	Acetobacteraceae	Acetobacter	NA	0	0	0	0	0	0	0	1	2	0	0	0	0	0	0	0	3	0	0	0	6
New.CleanUp.ReferenceOTU144	NA	NA	NA	NA	NA	NA	NA	0	0	0	0	0	0	0	0	0	1	0	0	0	0	0	0	5	0	0	0	6
New.CleanUp.ReferenceOTU2098	Bacteria	Proteobacteria	Alphaproteobacteria	Rhodospirillales	Acetobacteraceae	Acetobacter	NA	0	0	0	0	0	0	0	0	0	0	0	6	0	0	0	0	0	0	0	0	6
New.CleanUp.ReferenceOTU520	Bacteria	Proteobacteria	Alphaproteobacteria	Rhodospirillales	Acetobacteraceae	NA	NA	0	0	0	1	0	1	0	1	2	0	0	0	0	0	0	1	0	0	0	0	6
New.CleanUp.ReferenceOTU2674	NA	NA	NA	NA	NA	NA	NA	0	1	0	0	0	0	0	0	0	0	0	4	0	0	0	0	0	0	0	0	5
New.CleanUp.ReferenceOTU1473	Bacteria	Proteobacteria	Alphaproteobacteria	Rhodospirillales	Acetobacteraceae	NA	NA	0	0	0	0	0	0	0	0	0	0	0	5	0	0	0	0	0	0	0	0	5
New.CleanUp.ReferenceOTU1104	Bacteria	Proteobacteria	Alphaproteobacteria	Rhodospirillales	Acetobacteraceae	Acetobacter	NA	0	0	0	0	1	0	0	0	1	0	0	3	0	0	0	0	0	0	0	0	5
New.CleanUp.ReferenceOTU1425	Bacteria	Proteobacteria	Alphaproteobacteria	Rhodospirillales	Acetobacteraceae	Acetobacter	NA	0	0	0	0	0	0	0	0	1	0	0	4	0	0	0	0	0	0	0	0	5
New.CleanUp.ReferenceOTU343	Bacteria	Proteobacteria	Alphaproteobacteria	Rhodospirillales	Acetobacteraceae	NA	NA	0	0	0	0	0	0	0	0	5	0	0	0	0	0	0	0	0	0	0	0	5
New.CleanUp.ReferenceOTU2567	Bacteria	Proteobacteria	Alphaproteobacteria	Rhodospirillales	Acetobacteraceae	Acetobacter	NA	0	0	0	0	0	0	0	1	4	0	0	0	0	0	0	0	0	0	0	0	5
New.CleanUp.ReferenceOTU1428	Bacteria	Proteobacteria	Alphaproteobacteria	Rhodospirillales	Acetobacteraceae	NA	NA	0	0	0	0	0	1	0	0	3	1	0	0	0	0	0	0	0	0	0	0	5
571873	Bacteria	Proteobacteria	Betaproteobacteria	Neisseriales	Neisseriaceae	Neisseria	subflava	0	0	0	0	1	0	0	0	2	0	0	1	0	1	0	0	0	0	0	0	5
New.CleanUp.ReferenceOTU1083	Bacteria	Proteobacteria	Betaproteobacteria	Burkholderiales	Oxalobacteraceae	Ralstonia	NA	0	0	0	0	2	0	0	0	0	0	0	2	0	1	0	0	0	0	0	0	5
New.CleanUp.ReferenceOTU1552	Bacteria	Proteobacteria	Betaproteobacteria	Burkholderiales	NA	NA	NA	0	1	0	0	0	0	0	0	1	0	0	2	0	1	0	0	0	0	0	0	5
805207	Bacteria	Proteobacteria	Betaproteobacteria	Burkholderiales	Burkholderiaceae	Burkholderia	NA	1	1	0	0	0	0	0	0	1	0	0	0	0	1	0	0	1	0	0	0	5
New.CleanUp.ReferenceOTU2832	Bacteria	Proteobacteria	Betaproteobacteria	Burkholderiales	Comamonadaceae	NA	NA	0	0	5	0	0	0	0	0	0	0	0	0	0	0	0	0	0	0	0	0	5
New.CleanUp.ReferenceOTU217	Bacteria	Proteobacteria	Betaproteobacteria	Burkholderiales	Comamonadaceae	Curvibacter	NA	1	2	0	0	0	0	2	0	0	0	0	0	0	0	0	0	0	0	0	0	5
564678	Bacteria	Proteobacteria	Gammaproteobacteria	Pseudomonadales	Pseudomonadaceae	Pseudomonas	NA	0	0	0	5	0	0	0	0	0	0	0	0	0	0	0	0	0	0	0	0	5
60332	Bacteria	Proteobacteria	Gammaproteobacteria	Pseudomonadales	Moraxellaceae	Acinetobacter	NA	0	0	0	1	0	0	3	0	0	0	0	0	0	1	0	0	0	0	0	0	5
New.CleanUp.ReferenceOTU990	Bacteria	Proteobacteria	Alphaproteobacteria	Rickettsiales	Rickettsiaceae	Wolbachia	NA	0	0	0	0	1	0	1	0	0	0	0	0	0	1	0	1	1	0	0	0	5
New.CleanUp.ReferenceOTU1361	Bacteria	Proteobacteria	Alphaproteobacteria	Rickettsiales	Rickettsiaceae	Wolbachia	NA	2	0	0	0	1	0	0	0	0	0	0	1	0	0	0	0	0	0	1	0	5
New.CleanUp.ReferenceOTU189	Bacteria	Proteobacteria	Alphaproteobacteria	Rickettsiales	Rickettsiaceae	Wolbachia	NA	0	2	0	0	1	0	0	0	0	0	0	0	0	0	0	1	0	0	0	1	5
New.CleanUp.ReferenceOTU1471	Bacteria	Proteobacteria	Alphaproteobacteria	Rickettsiales	Rickettsiaceae	Wolbachia	NA	0	0	0	0	2	0	0	1	0	1	0	0	0	1	0	0	0	0	0	0	5
New.CleanUp.ReferenceOTU2781	Bacteria	Proteobacteria	Alphaproteobacteria	Rickettsiales	Rickettsiaceae	Wolbachia	NA	2	0	0	1	0	0	0	0	0	0	0	0	0	2	0	0	0	0	0	0	5
New.CleanUp.ReferenceOTU659	Bacteria	Proteobacteria	Alphaproteobacteria	Rickettsiales	Rickettsiaceae	Wolbachia	NA	1	1	0	0	1	0	0	0	0	0	0	0	0	0	0	2	0	0	0	0	5
New.CleanUp.ReferenceOTU2630	Bacteria	Proteobacteria	Alphaproteobacteria	Rickettsiales	Rickettsiaceae	Wolbachia	NA	0	2	0	0	0	0	1	1	0	1	0	0	0	0	0	0	0	0	0	0	5
New.CleanUp.ReferenceOTU586	Bacteria	Proteobacteria	Alphaproteobacteria	Rickettsiales	Rickettsiaceae	Wolbachia	NA	1	1	0	0	0	0	0	0	0	0	0	3	0	0	0	0	0	0	0	0	5
New.CleanUp.ReferenceOTU573	Bacteria	Proteobacteria	Alphaproteobacteria	Rickettsiales	Rickettsiaceae	Wolbachia	NA	0	2	0	0	1	0	1	0	0	0	0	0	0	0	0	0	0	0	0	1	5
New.CleanUp.ReferenceOTU1506	Bacteria	Proteobacteria	Alphaproteobacteria	Rickettsiales	Rickettsiaceae	Wolbachia	NA	0	1	0	0	0	0	1	0	0	0	0	1	0	1	0	0	0	0	1	0	5
New.CleanUp.ReferenceOTU1260	Bacteria	Proteobacteria	Alphaproteobacteria	Rickettsiales	Rickettsiaceae	Wolbachia	NA	0	0	0	0	0	0	0	0	1	0	0	3	1	0	0	0	0	0	0	0	5
New.CleanUp.ReferenceOTU289	Bacteria	Proteobacteria	Alphaproteobacteria	Rickettsiales	Rickettsiaceae	Wolbachia	NA	1	0	0	0	0	0	0	0	0	0	0	0	0	2	1	0	0	1	0	0	5
New.CleanUp.ReferenceOTU1920	Bacteria	Firmicutes	Bacilli	Lactobacillales	Lactobacillaceae	Lactobacillus	NA	0	0	0	0	1	1	0	0	0	0	1	2	0	0	0	0	0	0	0	0	5
New.CleanUp.ReferenceOTU2286	Bacteria	Firmicutes	Bacilli	Lactobacillales	Lactobacillaceae	Lactobacillus	NA	0	1	0	0	0	0	0	0	0	0	0	4	0	0	0	0	0	0	0	0	5
New.CleanUp.ReferenceOTU2339	Bacteria	Firmicutes	Bacilli	Lactobacillales	Lactobacillaceae	Lactobacillus	NA	0	2	0	0	0	0	0	0	0	1	0	2	0	0	0	0	0	0	0	0	5
New.CleanUp.ReferenceOTU187	Bacteria	Acidobacteria	[Chloracidobacteria]	RB41	Ellin6075	NA	NA	5	0	0	0	0	0	0	0	0	0	0	0	0	0	0	0	0	0	0	0	5
New.CleanUp.ReferenceOTU2497	Bacteria	Bacteroidetes	Cytophagia	Cytophagales	Cytophagaceae	Hymenobacter	NA	0	0	0	0	0	0	0	0	0	0	0	5	0	0	0	0	0	0	0	0	5
767270	Bacteria	Bacteroidetes	Bacteroidia	Bacteroidales	Porphyromonadaceae	Porphyromonas	NA	0	0	5	0	0	0	0	0	0	0	0	0	0	0	0	0	0	0	0	0	5
New.CleanUp.ReferenceOTU1342	Bacteria	Acidobacteria	DA052	Ellin6513	NA	NA	NA	0	1	0	0	0	0	0	0	0	0	0	0	0	4	0	0	0	0	0	0	5
New.CleanUp.ReferenceOTU2597	Bacteria	Firmicutes	Clostridia	Clostridiales	[Tissierellaceae]	Anaerococcus	NA	0	4	0	0	0	0	1	0	0	0	0	0	0	0	0	0	0	0	0	0	5
4470541	Bacteria	Acidobacteria	Holophagae	Holophagales	Holophagaceae	NA	NA	0	0	5	0	0	0	0	0	0	0	0	0	0	0	0	0	0	0	0	0	5
557570	Bacteria	Firmicutes	Bacilli	Lactobacillales	Streptococcaceae	Lactococcus	NA	0	1	1	0	0	1	1	0	1	0	0	0	0	0	0	0	0	0	0	0	5
353616	Bacteria	Firmicutes	Bacilli	Bacillales	Planococcaceae	NA	NA	0	0	0	0	0	0	0	0	0	0	0	0	0	0	0	0	0	5	0	0	5
697578	Bacteria	Firmicutes	Bacilli	Bacillales	Bacillaceae	Bacillus	cereus	0	0	2	0	3	0	0	0	0	0	0	0	0	0	0	0	0	0	0	0	5
1089033	Bacteria	Firmicutes	Bacilli	Bacillales	Staphylococcaceae	Staphylococcus	aureus	0	0	0	5	0	0	0	0	0	0	0	0	0	0	0	0	0	0	0	0	5
1075877	Bacteria	Firmicutes	Bacilli	Bacillales	Staphylococcaceae	Staphylococcus	NA	0	0	5	0	0	0	0	0	0	0	0	0	0	0	0	0	0	0	0	0	5
1079866	Bacteria	Firmicutes	Bacilli	Lactobacillales	Streptococcaceae	Streptococcus	NA	0	1	0	0	1	0	1	0	1	0	0	0	0	0	0	0	1	0	0	0	5
1015154	Bacteria	Firmicutes	Bacilli	Lactobacillales	Streptococcaceae	Streptococcus	NA	0	0	2	0	0	0	0	0	3	0	0	0	0	0	0	0	0	0	0	0	5
522025	Bacteria	Firmicutes	Bacilli	Lactobacillales	Streptococcaceae	Streptococcus	NA	0	3	0	0	2	0	0	0	0	0	0	0	0	0	0	0	0	0	0	0	5
242380	Bacteria	Firmicutes	Clostridia	Clostridiales	Veillonellaceae	Dialister	NA	0	0	0	5	0	0	0	0	0	0	0	0	0	0	0	0	0	0	0	0	5
819181	Bacteria	Firmicutes	Clostridia	Clostridiales	Ruminococcaceae	Oscillospira	NA	0	0	0	0	0	0	2	0	3	0	0	0	0	0	0	0	0	0	0	0	5
New.CleanUp.ReferenceOTU2068	Bacteria	Firmicutes	Clostridia	Clostridiales	Ruminococcaceae	NA	NA	0	0	0	0	0	0	4	0	0	0	0	0	0	0	0	1	0	0	0	0	5
New.CleanUp.ReferenceOTU2344	Bacteria	Firmicutes	Clostridia	Clostridiales	Ruminococcaceae	NA	NA	3	0	0	1	0	0	1	0	0	0	0	0	0	0	0	0	0	0	0	0	5
558789	Bacteria	Firmicutes	Clostridia	Clostridiales	Ruminococcaceae	Faecalibacterium	prausnitzii	0	0	0	0	0	0	3	0	0	0	0	1	0	0	0	0	1	0	0	0	5
1090059	Bacteria	Firmicutes	Bacilli	Lactobacillales	Carnobacteriaceae	Granulicatella	NA	0	1	0	0	0	0	1	0	0	0	0	1	0	1	0	0	1	0	0	0	5
615608	Bacteria	SBR1093	VHS-B5-50	NA	NA	NA	NA	0	0	0	0	3	0	1	0	0	0	0	0	0	0	0	1	0	0	0	0	5
588605	Bacteria	Actinobacteria	Actinobacteria	Actinomycetales	Mycobacteriaceae	Mycobacterium	NA	0	5	0	0	0	0	0	0	0	0	0	0	0	0	0	0	0	0	0	0	5
1000735	Bacteria	Actinobacteria	Actinobacteria	Actinomycetales	Corynebacteriaceae	Corynebacterium	NA	0	0	0	0	1	0	2	0	0	0	0	0	0	0	0	0	2	0	0	0	5
New.CleanUp.ReferenceOTU176	Bacteria	Actinobacteria	Actinobacteria	Actinomycetales	Corynebacteriaceae	Corynebacterium	stationis	2	0	0	2	0	0	1	0	0	0	0	0	0	0	0	0	0	0	0	0	5
926945	Bacteria	Actinobacteria	Actinobacteria	Actinomycetales	NA	NA	NA	0	1	1	0	0	0	2	0	0	0	0	0	0	0	0	0	1	0	0	0	5
New.CleanUp.ReferenceOTU2021	Bacteria	Actinobacteria	Actinobacteria	Actinomycetales	Actinomycetaceae	Actinomyces	NA	0	1	4	0	0	0	0	0	0	0	0	0	0	0	0	0	0	0	0	0	5
New.CleanUp.ReferenceOTU1568	Bacteria	Spirochaetes	Spirochaetes	Spirochaetales	Spirochaetaceae	Treponema	socranskii	0	0	0	0	0	0	0	0	5	0	0	0	0	0	0	0	0	0	0	0	5
New.CleanUp.ReferenceOTU1407	Bacteria	Planctomycetes	Planctomycetia	Gemmatales	Isosphaeraceae	NA	NA	0	0	0	0	0	0	4	0	0	0	0	0	0	1	0	0	0	0	0	0	5
New.CleanUp.ReferenceOTU380	Bacteria	Proteobacteria	Deltaproteobacteria	Myxococcales	Cystobacterineae	NA	NA	0	0	0	0	5	0	0	0	0	0	0	0	0	0	0	0	0	0	0	0	5
4417526	Bacteria	TM7	TM7-3	NA	NA	NA	NA	5	0	0	0	0	0	0	0	0	0	0	0	0	0	0	0	0	0	0	0	5
New.CleanUp.ReferenceOTU2245	Bacteria	Proteobacteria	Alphaproteobacteria	Rhizobiales	Hyphomicrobiaceae	Devosia	NA	0	0	0	0	0	0	0	0	5	0	0	0	0	0	0	0	0	0	0	0	5
New.CleanUp.ReferenceOTU1578	Bacteria	Proteobacteria	Alphaproteobacteria	Rhodobacterales	Rhodobacteraceae	Rubellimicrobium	NA	0	0	0	0	0	0	0	0	0	0	0	0	0	0	0	0	5	0	0	0	5
New.CleanUp.ReferenceOTU599	Bacteria	Proteobacteria	Alphaproteobacteria	Rhodobacterales	Rhodobacteraceae	Rubellimicrobium	NA	0	0	0	0	0	0	0	0	5	0	0	0	0	0	0	0	0	0	0	0	5
245648	Bacteria	Proteobacteria	Alphaproteobacteria	Rhodobacterales	Rhodobacteraceae	Paracoccus	NA	0	0	0	0	0	0	0	0	0	0	0	5	0	0	0	0	0	0	0	0	5
New.CleanUp.ReferenceOTU2241	Bacteria	Proteobacteria	Alphaproteobacteria	Sphingomonadales	Sphingomonadaceae	Sphingomonas	NA	0	0	5	0	0	0	0	0	0	0	0	0	0	0	0	0	0	0	0	0	5
New.CleanUp.ReferenceOTU2811	Bacteria	Proteobacteria	Alphaproteobacteria	Sphingomonadales	Sphingomonadaceae	Sphingomonas	NA	0	0	0	0	0	0	0	0	5	0	0	0	0	0	0	0	0	0	0	0	5
285497	Bacteria	Proteobacteria	Alphaproteobacteria	Caulobacterales	Caulobacteraceae	NA	NA	0	2	0	0	1	0	0	0	1	0	0	0	0	0	0	0	1	0	0	0	5
537664	Bacteria	Proteobacteria	Alphaproteobacteria	Rhizobiales	NA	NA	NA	0	0	5	0	0	0	0	0	0	0	0	0	0	0	0	0	0	0	0	0	5
New.CleanUp.ReferenceOTU1173	Bacteria	Proteobacteria	Alphaproteobacteria	Rhizobiales	Methylobacteriaceae	NA	NA	0	0	0	0	0	0	0	0	0	0	0	1	0	4	0	0	0	0	0	0	5
New.CleanUp.ReferenceOTU317	Bacteria	Proteobacteria	Alphaproteobacteria	Rhizobiales	Methylobacteriaceae	NA	NA	0	0	0	0	0	0	0	0	0	0	0	4	1	0	0	0	0	0	0	0	5
New.CleanUp.ReferenceOTU2783	Bacteria	Cyanobacteria	Chloroplast	Streptophyta	NA	NA	NA	0	2	2	0	0	0	1	0	0	0	0	0	0	0	0	0	0	0	0	0	5
New.CleanUp.ReferenceOTU2644	Bacteria	Cyanobacteria	Chloroplast	Streptophyta	NA	NA	NA	0	3	0	0	0	0	2	0	0	0	0	0	0	0	0	0	0	0	0	0	5
New.CleanUp.ReferenceOTU1641	Bacteria	Proteobacteria	Alphaproteobacteria	Rhodospirillales	Acetobacteraceae	Acetobacter	NA	0	0	0	0	0	1	0	1	3	0	0	0	0	0	0	0	0	0	0	0	5
New.CleanUp.ReferenceOTU859	Bacteria	Proteobacteria	Alphaproteobacteria	Rhodospirillales	Acetobacteraceae	Acetobacter	NA	0	0	0	1	0	0	0	0	4	0	0	0	0	0	0	0	0	0	0	0	5
New.CleanUp.ReferenceOTU1376	Bacteria	Proteobacteria	Alphaproteobacteria	Rhodospirillales	Acetobacteraceae	Acetobacter	NA	0	0	0	1	0	0	0	0	4	0	0	0	0	0	0	0	0	0	0	0	5
New.CleanUp.ReferenceOTU2757	Bacteria	Proteobacteria	Alphaproteobacteria	Rhodospirillales	Acetobacteraceae	Acetobacter	NA	0	0	0	0	0	0	0	0	5	0	0	0	0	0	0	0	0	0	0	0	5
New.CleanUp.ReferenceOTU2625	NA	NA	NA	NA	NA	NA	NA	0	0	0	0	0	0	0	1	1	0	0	0	0	0	0	0	3	0	0	0	5
New.CleanUp.ReferenceOTU1475	Bacteria	Proteobacteria	Alphaproteobacteria	Rhodospirillales	Acetobacteraceae	NA	NA	0	0	0	0	0	1	0	3	1	0	0	0	0	0	0	0	0	0	0	0	5
New.CleanUp.ReferenceOTU1092	Bacteria	Proteobacteria	Alphaproteobacteria	Rhodospirillales	Acetobacteraceae	Acetobacter	NA	0	0	0	1	0	0	0	0	0	0	0	2	0	0	0	1	0	0	0	0	4
New.CleanUp.ReferenceOTU1718	NA	NA	NA	NA	NA	NA	NA	0	0	0	0	0	0	0	0	1	0	0	3	0	0	0	0	0	0	0	0	4
New.CleanUp.ReferenceOTU1344	Bacteria	Proteobacteria	Alphaproteobacteria	Rhodospirillales	Acetobacteraceae	Acetobacter	NA	0	0	0	0	0	1	0	0	2	0	0	1	0	0	0	0	0	0	0	0	4
New.CleanUp.ReferenceOTU2475	Bacteria	Proteobacteria	Alphaproteobacteria	Rhodospirillales	Acetobacteraceae	Acetobacter	NA	0	0	0	0	0	0	0	1	1	0	0	2	0	0	0	0	0	0	0	0	4
New.CleanUp.ReferenceOTU2693	Bacteria	Proteobacteria	Alphaproteobacteria	Rhodospirillales	Acetobacteraceae	NA	NA	0	0	0	0	0	0	0	1	2	0	0	0	0	0	0	1	0	0	0	0	4
New.CleanUp.ReferenceOTU720	Bacteria	Proteobacteria	Alphaproteobacteria	Rhodospirillales	Acetobacteraceae	Acetobacter	NA	0	0	0	0	0	0	0	0	3	0	0	1	0	0	0	0	0	0	0	0	4
New.CleanUp.ReferenceOTU107	Bacteria	Proteobacteria	Alphaproteobacteria	Rhodospirillales	Acetobacteraceae	Acetobacter	NA	0	0	0	0	0	0	0	0	2	0	0	2	0	0	0	0	0	0	0	0	4
New.CleanUp.ReferenceOTU671	Bacteria	Proteobacteria	Alphaproteobacteria	Rhodospirillales	Acetobacteraceae	Acetobacter	NA	0	0	0	0	0	1	0	1	0	0	0	2	0	0	0	0	0	0	0	0	4
New.CleanUp.ReferenceOTU1960	Bacteria	Proteobacteria	Alphaproteobacteria	Rickettsiales	NA	NA	NA	0	0	4	0	0	0	0	0	0	0	0	0	0	0	0	0	0	0	0	0	4
333628	Bacteria	Proteobacteria	Gammaproteobacteria	Xanthomonadales	Xanthomonadaceae	NA	NA	0	0	0	0	0	0	4	0	0	0	0	0	0	0	0	0	0	0	0	0	4
[truncated: 847 more rows]
